# Supplementary material for: Identification of programmed cell death-related subtypes reveals immune heterogeneity and therapeutic divergence in colon cancer
Source: Theranostics. 2026 Feb 18;16(9):4821–40. doi: 10.7150/thno.126314 (PMC12964230; doi:10.7150/thno.126314)
Supplement: Supplementary file 1 — Supplementary figures and tables. [file thnov16p4821s1.zip › Supplementary tables.xlsx]

## Sheet: Table S1
Table S1. ​Gene sets related to 12 types of programmed cell death (PCD)​.
Apoptosis	Autophagy	Lysosome-dependent.cell.death	Necroptosis	Ferroptosis	Pyroptosis	Entotic.cell.death	Cuproptosis	Parthanatos	Netotic.cell.death	Alkaliptosis	Oxeiptosis
AATF	ABL1	ABCA2	GLUD1	ABCC1	BAK1	AMPK	FDX1	PARP	ELANE	IKBKB	PGAM5
ABL1	ABL2	ABCB9	GLUD2	ACACA	BAX	ATG5	LIAS	MIF	MMP1	NFKB1	KEAP1
ACAA2	ACER2	ACP2	ALOX15	ACO1	CASP1	ATG7	LIPT1	AIFM1	MPO	CA9	AIFM1
ACKR3	ADRA1A	ACP5	FTH1	ACSF2	CASP3	BECN1	DLD	HSP70	CAMP	CHUK	NRF2
ACVR1	ADRB2	ADGRE2	PYG	ACSL1	CASP4	CDC42	DLAT	PAAN	PADI4	IKBKG	AIRE
ACVR1B	AKT1	AGA	CAPN1	ACSL3	CASP5	CDH1	PDHA1	ARH3	EIPA	NFKBIA
ADORA1	AMBRA1	AP1B1	CASP1	ACSL4	CASP6	CTNNA1	PDHB	RNF146	NCX1	RELA
AEN	ATF6	AP1G1	GLNA	ACSL5	CASP8	CYBB	MTF1	ADPRHL2	MIA
AGT	ATG101	AP1M1	BAX	ACSL6	CASP9	MYH14	GLS	OGG1
AGTR2	ATG13	AP1M2	BCL2	AIFM2	CHMP2A	PIK3C3	CDKN2A
AIFM1	ATG14	AP1S1	FADD	AKR1C1	CHMP2B	RHOA	GCSH
AKT1	ATG2A	AP1S2	RIPK1	AKRIC2	CHMP3	RNF146	ATP7A
ANXA6	ATG2B	AP1S3	TNF	AKR1C3	CHMP4A	ROCK	ATP7B
APAF1	ATG5	AP3B1	TNFRSF1A	ALOX12	CHMP4B	RUBCN	SLC31A1
APPL1	ATG7	AP3B2	TRADD	ALOX15	CHMP4C	UVRAG
AR	ATM	AP3D1	TRAF2	ALOX5	CHMP6
ARHGEF2	ATP13A2	AP3M1	PP1A	ATG5	CHMP7
ARL6IP5	ATP6V0A1	AP3M2	CAPN2	ATG7	CYCS
ARMC10	ATP6V0A2	AP3S1	HSP90A	ATP5MC3	ELANE
ARRB2	ATP6V0B	AP3S2	IL1A	BACH1	GPX4
ASAH2	ATP6V0C	AP4B1	TNFSF6	CARS	GSDMB
ATF3	ATP6V0D1	AP4E1	TNFRSF6	CBS	GSDMC
ATF4	ATP6V0D2	AP4M1	CASP8	CD44	GSDMD
ATM	ATP6V0E1	AP4S1	JNK	CHAC1	GSDME
ATP2A1	ATP6V0E2	ARF1	JAK2	CISD1	GZMB
ATP2A3	ATP6V1A	ARL8B	CAMK2	CP	HMGB1
ATP5IF1	ATP6V1B1	ARSA	IL1B	CRYAB	IL18
AVP	ATP6V1B2	ARSB	IFNG	CS	IL1A
BAD	ATP6V1C1	ARSG	STAT3	CYBB	IL1B
BAG3	ATP6V1C2	ASAH1	IRF9	DPP4	IRF1
BAG5	ATP6V1D	ATP10B	TNFSF10	EMC2	IRF2
BAG6	ATP6V1E1	ATP13A2	TNFRSF10A	FADS2	NLRC1
BAK1	ATP6V1E2	ATP6AP1	TNFRSF10B	FANCD2	NLRC2
BAX	ATP6V1G1	ATP6V0A1	CFLAR	FDFT1	NLRC3
BBC3	ATP6V1G2	ATP6V0A2	XIAP	FTH1	NLRC4
BCAP31	ATP6V1H	ATP6V0A4	BID	FTL	NLRC6
BCL10	AUP1	ATP6V0B	AIFM1	FTMT	NLRC7
BCL2	BAD	ATP6V0C	TRPM7	G6PD	NOD1
BCL2A1	BAG3	ATP6V0D1	IFNAR1	GCLC	PLCG1
BCL2L1	BCL2	ATP6V0D2	IFNAR2	GCLM	PJVK
BCL2L10	BCL2L11	ATP6V1H	IFNGR1	GLS2	PRKACA
BCL2L11	BECN1	BLK	IFNGR2	GOT1	PYCARD
BCL2L12	BMF	BLOC1S1	TLR3	GPX4	SCAF11
BCL2L14	BNIP3	BLOC1S2	TIRP	GSS	TINAP
BCL2L2	BNIP3L	BORCS5	IFNA	HMGCR	TNF
BCL3	BOK	BORCS6	IFNB	HMOX1	TP53
BCLAF1	C9orf72	BTK	TRIF	HSBP1	TP63
BDKRB2	CALCOCO2	C12orf4	VDAC1	HSPB1	AIM2
BDNF	CAMKK2	CBL	SLC25A4S	IREB2	GSDMA
BECN1	CAPN1	CD164	PPID	KEAP1	IL6
BID	CAPNS1	CD300A	CYLD	LPCAT3	NOD2
BIK	CASP1	CD63	RIPK3	MAP1LC3A	TIRAP
BIRC6	CASP3	CD68	TRAF5	MAP1LC3B
BLOC1S2	CDC37	CD84	TLR4	MAP1LC3C
BMF	CDK5	CHGA	RBCK1	MT1G
BMP4	CDK5R1	CLN3	HMGB1	NCOA4
BMP5	CHMP4A	CLN5	JAK1	NFE2L2
BMPR1B	CHMP4B	CLNK	JAK3	NFS1
BNIP3	CISD2	CLTA	TYK2	NOX1
BNIP3L	CLEC16A	CLTB	STAT1	NQO1
BOK	CLN3	CLTC	STAT2	NRF2
BRCA1	CLU	CLTCL1	STAT4	OTUB1
BRCA2	CPTP	CLU	STAT5A	PCBP1
BRSK2	CSNK2A2	CPLX2	STAT5B	PCBP2
BTK	CTSA	CTNS	STAT6	PEBP1
CAAP1	CTIN	CTSA	H2A	PGD
CASP1	DAP	CTSB	TNFAIP3	PHKG2
CASP10	DAPK1	CTSC	RNF31	PRNP
CASP12	DAPK2	CTSD	CHMP2A	PROM2
CASP2	DAPK3	CTSE	CHMP2B	PTGS2
CASP3	DAPL1	CTSF	VPS24	RPL8
CASP4	DCN	CTSG	CHMP4A	SAT1
CASP5	DDIT3	CTSH	CHMP4B	SAT2
CASP8	DDRGK1	CTSK	CHMP6	SLC11A2
CASP8AP2	DEPDC5	CTSL	VPS4	SLC1A5
CASP9	DEPP1	CTSO	CHMP1	SLC39A14
CAV1	DHRSX	CTSS	CHMP5	SLC39A8
CCAR2	DNM1L	CTSV	SMPD1	SLC3A2
CCK	DRAM1	CTSW	PYCARD	SLC40A1
CD14	DRAM2	CTSZ	NLRP3	SLC7A11
CD24	EEF1A1	DEF8	ZBP1	SQLE
CD27	EEF1A2	DNASE2	IL33	STEAP3
CD28	EIF2AK4	DNASE2B	FTL	TF
CD38	EIF4G1	ENTPD4	SOSTM1	TFRC
CD3E	EIF4G2	FAM98A	VDAC2	TP53
CD44	ELAPOR1	FER	VDAC3	VDAC2
CD5	EP300	FES	CHMP7	VDAC3
CD70	EPM2A	FGR	PGAM5	ZEB1
CD74	ERCC4	FLCN	BIRC2
CDIP1	ERN1	FOXF1	BIRC3
CDKN1A	EXOC1	FTH1	EIF2AK2
CDKN2D	EXOC4	FTL	PLA2G4
CEBPB	EXOC7	FUCA1	DNM1L
CFLAR	EXOC8	GAA	SPATA2
CHAC1	FBXL2	GAB2	FAF1
CHCHD10	FBXO7	GALC	SHARPIN
CHEK2	FBXW7	GALNS	NOX2
CIB1	FEZ1	GATA2	USP21
CIDEB	FEZ2	GBA	PARP1
CLU	FLCN	GCC2	CHMP4C
COA8	FOXK1	GGA1
COL2A1	FOXK2	GGA2
CRADD	FOXO1	GGA3
CREB3	FOXO3	GLA
CREB3L1	FTH1	GLB1
CRH	FTL	GM2A
CRIP1	FYCO1	GNPTAB
CSF2	FZD5	GNPTG
CSNK2A1	GAPDH	GNS
CSNK2A2	GATA4	GUSB
CTH	GBA	HDAC6
CTNNA1	GFAP	HEXA
CTSC	GNA13	HEXB
CTTN	GOLGA2	HGS
CUL1	GPR137	HGSNAT
CUL2	GPR137B	HMOX1
CUL3	GPSM1	HPS6
CUL4A	GSK3A	HSPA8
CUL5	GSK3B	HYAL1
CX3CL1	HAX1	IDS
CX3CR1	HDAC6	IDUA
CXCL12	HERC1	IGF2R
CYLD	HGF	IL13
CYP1B1	HIF1A	IL13RA2
DAB2IP	HMGB1	IL4
DAP	HMOX1	IL4R
DAP3	HSP90AA1	KIF1B
DAPK1	HSPA8	KIT
DAPK2	HSPB1	KXD1
DAPK3	HSPB8	LAMP1
DAPL1	HTR2B	LAMP2
DAXX	HTRA2	LAMP3
DBH	HTT	LAMTOR1
DCC	HUWE1	LAPTM4A
DDIAS	IFI16	LAPTM4B
DDIT3	IFNG	LAPTM5
DDIT4	IKBKG	LAT
DDX3X	IL10	LAT2
DDX47	IL10RA	LGALS9
DDX5	IL4	LGMN
DEDD	IRGM	LIPA
DEDD2	ITPR1	LRRK2
DELE1	KAT5	LYN
DEPTOR	KAT8	M6PR
DIABLO	KDM4A	MAN2B1
DIDO1	KDR	MANBA
DNAJA1	KEAP1	MAP1LC3A
DNAJC10	KIF25	MAP6
DNM1L	KLHL22	MCOLN1
DPF2	KLHL3	MFSD8
DYRK2	LACRT	MILR1
F2F1	LAMP1	MRGPRX2
E2F2	LAMP2	MT3
EDA2R	LAMP3	MYH9
EIF2AK3	LAMTOR1	NAGA
ELL3	LAMTOR2	NAGLU
ENO1	LAMTOR3	NAGPA
EP300	LAMTOR4	NAPSA
EPHA2	LAMTOR5	NCOA4
EPO	LARP1	NDEL1
ERBB3	LEP	NEDD4
ERCC6	LEPR	NEU1
ERN1	LGALS8	NPC1
ERN2	LRRK2	NPC2
ERO1A	LRSAM1	NR4A3
ERP29	LZTS1	PDPK1
EYA1	MAP1LC3A	PIK3C3
EYA2	MAP1LC3B	PIK3CD
EYA3	MAP1LC3C	PIK3CG
EYA4	MAP3K7	PIP4K2A
FADD	MAPK15	PIP4K2B
FAF1	MAPK3	PIP4P1
FAIM	MAPK8	PLA2G15
FAIM2	MAPT	PLA2G3
FAM162A	MCL1	PLEKHM1
FAS	MEFV	PLEKHM2
FASLG	MET	PPT1
FASTK	MFN2	PPT2
FBH1	MFSD8	PSAP
FBXW7	MID2	PSAPL1
FEM1B	MIR199A1	PTGDR
FGA	MIRLET7B	PTGDS
FGB	MLST8	RAB34
FGF10	MT3	RAB3A
FGFR1	MTCL1	RAB7A
FGFR3	MTDH	RAC2
FGG	MTM1	RUBCNL
FHIT	MTMR3	S100A13
FIGNL1	MTMR4	SCARB2
FIS1	MTMR8	SGSH
FNIP2	MTMR9	SLC11A1
FXN	MTOR	SLC11A2
FYN	NCOA4	SLC17A5
FZD9	NEDD4	SMPD1
G0S2	NLRP6	SNAP23
GABARAP	NOD1	SNAPIN
GATA1	NOD2	SNX16
GATA4	NPC1	SNX4
GCLM	NPRL2	SORL1
GDNF	NRBP2	SORT1
GFRAL	NUPR1	SPAG9
GGCT	OPTN	SPHK2
GHITM	ORMDL3	SQSTM1
GNA12	OSBPL7	STXBP1
GNA13	PAFAH1B2	STXBP2
GPER1	PARK7	SUMF1
GPX1	PHB2	SYK
GRINA	PHF23	SYTL4
GSDME	PIK3C2A	TCIRG1
GSK3A	PIK3C3	TFEB
GSK3B	PIK3CA	TMEM106B
GSKIP	PIK3CB	TPP1
GSTP1	PIK3R2	UNC13D
GZMB	PIM2	VAMP7
HDAC1	PINK1	VAMP8
HERPUD1	PIP4K2A	VPS33A
HGF	PIP4K2B	VPS33B
HIC1	PIP4K2C	VPS4A
HIF1A	PJVK	WASH3P
HINT1	PLEKHF1	ZFYVE16
HIP1	PLK2
HIP1R	PLK3
HIPK1	POLDIP2
HIPK2	PRKAA1
HMGB2	PRKAA2
HMOX1	PRKAB1
HNRNPK	PRKAB2
HRAS	PRKACA
HRK	PRKAG1
HSPA1A	PRKAG2
HSPA1B	PRKAG3
HSPB1	PRKD1
HTRA2	PRKN
HTT	PSAP
HYAL2	PTPN22
HYOU1	PYCARD
ICAM1	QSOX1
IFI16	RAB39B
IFI27	RAB3GAP1
IFI27L1	RAB3GAP2
IF127L2	RAB7A
IFI6	RAB8A
IFNB1	RALB
IFNG	RASIP1
IGF1	RB1CC1
IKBKE	RETREG1
IL12A	RETREG3
IL19	RHEB
IL1A	RIPK2
IL1B	RMC1
IL2	RNF152
IL20RA	RNF41
IL33	RNF5
IL4	ROCK1
IL6R	RPTOR
IL7	RRAGA
INCA1	RRAGB
ING2	RRAGC
ING5	RRAGD
INHBA	RUBCN
INHBB	RUFY4
INS	SCFD1
ITGA6	SCOC
ITGAM	SEC22B
ITGAV	SESN1
ITM2C	SESN2
ITPR1	SESN3
ITPRIP	SH3BP4
IVNS1ABP	SH3GLB1
JAK2	SIRT1
JMY	SIRT2
JUN	SLC38A9
KDM1A	SMCR8
KITLG	SMG1
KRT18	SNCA
KRT8	SNRNP70
LCK	SNX32
LGALS12	SNX5
LGALS3	SNX6
LRRK2	SOGA1
LTBR	SOGA3
LY96	SPTLC1
MADD	SPTLC2
MAEL	SQSTM1
MAGEA3	SREBF1
MAP2K5	SREBF2
MAP3K5	STAT3
MAPK7	STBD1
MAPK8	STING1
MAPK8IP1	STK11
MAPK8IP2	STUB1
MAPK9	SUPT5H
MARCHF7	SVIP
MAZ	SYNPO2
MCL1	TAB2
MDM2	TAB3
MELK	TBC1D14
MFF	TBC1D25
MIF	TBK1
MIR132	TEX264
MIR15A	TFEB
MIR16-1	TICAM1
MIR17	TIGAR
MIR198	TLK2
MIR21	TMEM150A
MIR210	TMEM150B
MIR221	TMEM150C
MIR222	TMEM39A
MIR26B	TMEM39B
MIR27B	TMEM59
MIR449A	TOMM7
MKNK2	TP53
MLH1	TP53INP1
MLLT11	TP53INP2
MMP9	TPCN1
MNT	TPCN2
MOAP1	TREM2
MPV17L	TRIB3
MSH2	TRIM13
MSH6	TRIM14
MSX1	TRIM21
MUC1	TRIM22
MUL1	TRIM27
MYBBP1A	TRIM34
NACC2	TRIM38
NANOS3	TRIM5
NBN	TRIM6
NCK1	TRIM65
NCK2	TRIM68
NDUFA13	TRIM8
NDUFS3	TRIML1
NFATC4	TRIML2
NFE2L2	TSC1
NGF	TSC2
NGFR	TSPO
NKX3-1	UBA5
NLE1	UBQLN1
NME5	UBQLN2
NMT1	UBQLN4
NOC2L	UCHL1
NOG	UFC1
NOL3	UFL1
NONO	UFM1
NOS3	ULK1
NOX1	USP10
NR4A2	USP13
NUPR1	USP30
OPA1	USP33
P2RX4	USP36
P2RX7	UVRAG
P4HB	VDAC1
PAK2	VPS13C
PAK5	VPS13D
PARK7	VPS26A
PARP1	VPS26B
PARP2	VPS35
PAWR	WAC
PCGF2	WASHC1
PDCD10	WDFY3
PDCD5	WDR24
PDCD6	WDR41
PDIA3	WDR6
PDK1	WDR81
PDK2	WIPI2
PDPK1	ZC3H12A
PDX1	ZKSCAN3
PEA15	ZMPSTE24
PELI3
PERP
PF4
PHIP
PHLDA3
PIAS4
PIDD1
PIH1D1
PIK3R1
PINK1
PLAGL2
PLAUR
PLEKHF1
PLSCR3
PMAIP1
PML
POLB
POU4F1
POU4F2
PPARD
PPIA
PPIF
PPM1F
PPP1CA
PPP1R13B
PPP1R15A
PPP2R1B
PPP3CC
PPP3R1
PRDX2
PRELID1
PRKCA
PRKCD
PRKDC
PRKN
PRKRA
PRODH
PSEN1
PSMD10
PSME3
PTEN
PTGIS
PTH
PTPMT1
PTPN1
PTPN2
PTPRC
PTTG1IP
PYCARD
QARS1
RACK1
RAF1
RB1
RB1CC1
RBCK1
RELA
RET
RFFL
RHOT1
RHOT2
RIPK1
RIPK3
RNF183
RNF186
RNF34
RNF41
RPL11
RPL26
RPS27L
RPS3
RPS6KB1
RPS7
RRP8
RTKN2
RTL10
S100A8
S100A9
SCG2
SCN2A
SCRT2
SELENOK
SELENOS
SENP1
SEPTIN4
SERINC3
SERPINE1
SFN
SFPQ
SFRP1
SFRP2
SGMS1
SGPL1
SGPP1
SH3RF1
SHH
SHISA5
SIAH1
SIAH2
SIRT1
SIVA1
SKIL
SLC25A5
SLC35F6
SLC9A3R1
SMAD3
SNAI1
SNAI2
SNW1
SOD1
SOD2
SORT1
SP100
SRC
SRPX
SST
SSTR3
ST20
STK11
STK24
STK25
STK3
STK4
STRADB
STX4
STYXL1
SYVN1
TAF9
TAF9B
TCF7L2
TERT
TFDP1
TFDP2
TFPT
TGFB1
TGFB2
TGFBR1
THBS1
TICAM1
TICAM2
TIMM50
TIMP3
TLR3
TLR4
TM2D1
TMBIM1
TMBIM6
TMC8
TMEM102
TMEM109
TMEM117
TMEM14A
TMEM161A
INF
TNFAIP3
TNFRSF10A
TNFRSF10B
TNFRSF10C
TNFRSF12A
TNFRSF1A
TNFRSF1B
TNFRSF25
TNFSF10
TNFSF12
TOPORS
TP53
TP53BP2
TP63
TP73
TPD52L1
TPT1
TRADD
TRAF1
TRAF2
TRAF7
TRAP1
TRIAP1
TRIB3
TRIM32
TRIM39
TXNDC12
TYROBP
UACA
UBB
UBE2K
UBE4B
UBQLN1
UMOD
UNC5B
URI1
USP28
USP47
VDAC2
VNN1
WDR35
WNT4
WWOX
XBP1
YAP1
YBX3
YWHAB
YWHAE
YWHAG
YWHAH
YWHAQ
YWHAZ
ZC3HC1
ZDHHC3
ZMYND11
ZNF205
ZNF385A
ZNF385B
ZNF622
ZSWIM2

## Sheet: Table S2
Table S2. ​The signature genes related to each PCDS​.
PCDS1	PCDS2	PCDS3
GSKIP	KIAA0226L	SFRP2
CASP1	NOX1	CTSK
CTSE	LAPTM4B	LAPTM5
ERO1L	CHMP4B	CD14
HMGCR	GSS	TYROBP
SGMS1	SESN1	SRPX
SLC7A11	PLAGL2	TIMP3
SCOC	ATP10B	LY96
MELK	NEU1	SNAI2
IL33	AGT	MMP9
RPS27L	PPIA	CXCL12
BIK	CTSV	CRYAB
MAP3K5	SORL1	CTSL
FAS	AATF	CAV1
CHMP5	FOXO3	CTSB
MSH2	SPATA2	ITGAM
BLOC1S2	RBCK1	TRIM22
PPID	JUN	BCL2A1
TNFSF10	CLN3	CYP1B1
CAAP1	SLC1A5	G0S2
SGPP1	BAG6	DCN
CASP3	SLC3A2	SERPINE1
CHMP2B	FAM134C	SYNPO2
CHUK	CSNK2A2	DFNA5
PMAIP1	MLH1	PTGDS
PDIA3	GRINA	ACP5
SVIP	SLC9A3R1	MLLT11
IL18	POLDIP2	INHBA
FAIM	PRKAB1	IL10RA
UBE2K	LAMTOR4	CD74
EMC2	PYCARD	C10orf10
YWHAE	MAP1LC3A	S100A8
MUC1	CHMP1A	FYN
KIAA1324	MYH14	PRNP
TOPORS	PLCG1	TNFAIP3
ACSL3	ACSF2	IL6
LIAS	TRIB3	CLU
DLAT	NFS1	S100A9
CASP5	VPS4A	PLAUR
UBQLN1	EBP	CTSD
ATG5	IGF2R	NUPR1
DRAM2	FASTK	GPR137B
TMEM14A	BLOC1S1	SCG2
UBA5	UBQLN4	HMOX1
DDIAS	PRDX2	CTSO
GLUD1	LAMP2	ACSL1
C12orf5	LARP1	FOXF1
PPP3R1	SHARPIN	RAC2
BIRC3	TMEM161A	ICAM1
FIGNL1	ZNF622	DRAM1
DPP4	CLTA	BNIP3
GOT1	MAZ	HSPB8
PARP1	KDM1A	FGR
APPL1	MAPK3	THBS1
LAMTOR3	GLA	TNFRSF1A
GCLM	ATP7B	HTR2B
CTH	DAPK2	TREM2
DNAJC10	GSK3A	IGF1
ARL8B	DAP3	MAN2B1
IL7	ERBB3	CTSC
EXOC8	STRADB	TPP1
SNW1	DDIT3	ACVR1
SLC17A5	VPS35	TCIRG1
SNX4	STAT6	ACP2
ELL3	PCBP2	RRAGD
IRF1	CSNK2A1	TGFB1
SPTLC1	DIDO1	OPTN
RNF183	USP10	AP1S2
ENO1	KEAP1	PTPRC
SIRT1	SREBF2	PTGIS
AP1S1	CUL4A	INHBB
TFDP1	PSME3	FEZ1
VDAC3	DDX5	PINK1
BAG5	IKBKG	IL4R
FDX1	CDK5	UNC5B
IFNGR1	CPTP	CTSF
CHEK2	DEDD2	PHLDA3
FAM162A	STYXL1	PTGS2
BAX	CAPN1	GAA
SNAP23	RHOT2	BTK
CA9	BCL2L1	CD27
TBK1	HAX1	ARRB2
ATP6V1A	TRIM27	NFKBIA
IVNS1ABP	APOPT1	TMEM173
MFF	PDCD6	ANXA6
M6PR		PIP4K2A
IRF2		DAPK1
RPS6KB1		KIT
FZD5
MTMR4
BCLAF1
TNFRSF10B
DYRK2
ATP6V1G1
NR4A2
BAK1
MOAP1
NCK1
HYAL1
AP1G1
VNN1
PAWR
EPHA2
TFRC
NBN
CUL2
TNFRSF10A
C12orf4
DAP
BCL10
TCF7L2
SFPQ
SPTLC2
TP53
GNA13
ATG101
BRCA1
PIP4K2C
KITLG
MET
TAB2
YAP1
FEM1B
BID
PARP2
MCL1
ADPRHL2
ZDHHC3
SLC31A1
CYCS

## Sheet: Table S3
Table S3. ​The differential expression genes of PCDS1 identified by limma.​
	logFC	AveExpr	t	P.Value	adj.P.Val	B	threshold
TC2N	0.862195	5.36344	24.6142	1.2183e-107	2.63798e-103	234.704	UP in PCDS1
SOCS6	0.786095	6.15599	22.4328	1.29192e-92	1.3987e-88	200.314	UP in PCDS1
GSKIP	0.944294	10.0209	22.3166	7.90518e-92	5.7057e-88	198.513	UP in PCDS1
NAPG	0.73488	6.70996	22.1399	1.23022e-90	6.6595e-87	195.785	UP in PCDS1
CHAC2	1.22908	6.37075	21.798	2.43799e-88	1.0558e-84	190.528	UP in PCDS1
RBBP8	0.839856	8.30892	21.7491	5.17611e-88	1.86797e-84	189.779	UP in PCDS1
CEP76	0.932998	6.25446	21.5104	2.03162e-86	6.28437e-83	186.132	UP in PCDS1
ACPP	0.53775	4.54541	21.2448	1.17926e-84	3.19182e-81	182.095	NoSignifi
SEH1L	0.771139	7.76917	21.1037	1.01225e-83	2.43535e-80	179.958	UP in PCDS1
SRBD1	0.664466	6.78487	20.871	3.46066e-82	7.49337e-79	176.448	UP in PCDS1
TRMT10A	0.567544	4.39415	20.7846	1.2765e-81	2.51272e-78	175.151	NoSignifi
RAB27B	0.847387	5.23116	20.6719	6.9949e-81	1.26217e-77	173.46	UP in PCDS1
ACBD5	0.699404	7.55887	20.5713	3.1838e-80	5.30299e-77	171.954	UP in PCDS1
C18orf25	0.329409	5.25228	20.3537	8.33105e-79	1.28852e-75	168.71	NoSignifi
LARP1B	0.456155	5.29023	20.3485	8.9981e-79	1.29891e-75	168.633	NoSignifi
AP5M1	0.388261	6.5901	20.0473	8.03411e-77	1.01291e-73	164.169	NoSignifi
RSPH1	0.957628	6.07663	20.0468	8.09509e-77	1.01291e-73	164.161	UP in PCDS1
NUP50	0.435993	6.30055	20.0441	8.42024e-77	1.01291e-73	164.122	NoSignifi
DEPDC1	0.941485	5.80177	20.0089	1.42227e-76	1.62086e-73	163.601	UP in PCDS1
KIAA1468	0.582293	7.59785	19.9819	2.12156e-76	2.2969e-73	163.204	NoSignifi
METTL4	0.600903	5.59547	19.8132	2.57781e-75	2.65797e-72	160.722	UP in PCDS1
TIMM21	0.624919	7.37756	19.6052	5.535e-74	5.4477e-71	157.675	UP in PCDS1
CEP70	0.578983	5.3319	19.2947	5.22155e-72	4.91575e-69	153.156	NoSignifi
WDHD1	0.59949	4.36096	19.2915	5.46929e-72	4.93444e-69	153.11	UP in PCDS1
GLI1	-0.493502	6.14015	-19.2167	1.62605e-71	1.40836e-68	152.028	NoSignifi
NHLRC2	0.283159	4.71261	19.1663	3.38708e-71	2.82079e-68	151.298	NoSignifi
CEP192	0.618865	6.69084	19.1598	3.72158e-71	2.98457e-68	151.205	UP in PCDS1
ETNK1	0.703064	6.72335	19.143	4.75219e-71	3.67497e-68	150.962	UP in PCDS1
ARHGEF17	-0.370005	7.08193	-19.1142	7.21514e-71	5.38722e-68	150.547	NoSignifi
AP1S3	0.65267	4.32484	19.0683	1.40335e-70	1.01289e-67	149.886	UP in PCDS1
PIAS2	0.403137	4.83758	19.0059	3.4675e-70	2.42199e-67	148.987	NoSignifi
CCDC68	0.958055	6.03832	18.9693	5.89162e-70	3.9866e-67	148.46	UP in PCDS1
MAP3K5	0.708366	7.92333	18.9531	7.44477e-70	4.88489e-67	148.228	UP in PCDS1
ANKRD32	0.463668	4.70526	18.9311	1.02232e-69	6.51067e-67	147.913	NoSignifi
ABHD10	0.537808	7.67302	18.9007	1.58596e-69	9.81168e-67	147.476	NoSignifi
STIM2	0.449748	6.16137	18.8963	1.69013e-69	1.01657e-66	147.413	NoSignifi
PEA15	-0.597003	9.06501	-18.8298	4.41152e-69	2.5817e-66	146.46	UP in PCDS2/3
GPD2	0.494984	6.08681	18.8253	4.70237e-69	2.67949e-66	146.396	NoSignifi
MCU	0.582255	8.36774	18.8006	6.71484e-69	3.72811e-66	146.042	NoSignifi
CPSF2	0.569619	7.02841	18.7956	7.20829e-69	3.90203e-66	145.972	NoSignifi
SYDE1	-0.283984	6.26714	-18.7527	1.33731e-68	7.06263e-66	145.358	NoSignifi
GFM2	0.621911	6.63144	18.7391	1.62534e-68	8.37942e-66	145.164	UP in PCDS1
RNF138	0.661968	7.54314	18.7192	2.16186e-68	1.08862e-65	144.881	UP in PCDS1
L2HGDH	0.322815	4.67754	18.7136	2.34577e-68	1.15439e-65	144.8	NoSignifi
EP300-AS1	1.00917	4.41563	18.6386	6.87099e-68	3.30617e-65	143.732	UP in PCDS1
CEP97	0.350956	4.97411	18.6255	8.29163e-68	3.90301e-65	143.545	NoSignifi
ANKRD13C	0.491638	5.38645	18.5961	1.26301e-67	5.8187e-65	143.127	NoSignifi
PLCH1	0.276058	4.26264	18.5646	1.98275e-67	8.94427e-65	142.679	NoSignifi
JKAMP	0.581018	7.67135	18.5593	2.13803e-67	9.44792e-65	142.604	NoSignifi
IMPACT	0.864887	6.32348	18.5493	2.46737e-67	1.06852e-64	142.462	UP in PCDS1
ACTR6	0.381831	5.84766	18.5141	4.08074e-67	1.73255e-64	141.962	NoSignifi
UGT8	0.907562	8.02278	18.4904	5.71921e-67	2.3815e-64	141.626	UP in PCDS1
CASC5	0.439444	4.66642	18.4884	5.88621e-67	2.4048e-64	141.598	NoSignifi
ABHD3	0.884259	8.88918	18.4491	1.03027e-66	4.13118e-64	141.042	UP in PCDS1
TNFRSF11A	1.19384	6.65023	18.4298	1.35605e-66	5.33864e-64	140.769	UP in PCDS1
GRSF1	0.39066	7.55083	18.3799	2.75943e-66	1.06696e-63	140.063	NoSignifi
IER3IP1	0.488492	7.86425	18.2404	1.99843e-65	7.59159e-63	138.096	NoSignifi
PRPSAP2	0.52194	7.98693	18.2292	2.34404e-65	8.75095e-63	137.937	NoSignifi
FRK	0.659988	6.03386	18.1894	4.11572e-65	1.50876e-62	137.378	UP in PCDS1
ARHGAP32	0.75005	6.54142	18.1883	4.18073e-65	1.50876e-62	137.362	UP in PCDS1
FUT8	0.845649	7.41869	18.1737	5.1381e-65	1.82386e-62	137.158	UP in PCDS1
DENND2D	0.543858	6.81037	18.1659	5.73816e-65	2.00401e-62	137.048	NoSignifi
TEX9	0.277387	3.71353	18.15	7.1757e-65	2.46628e-62	136.826	NoSignifi
NUDT6	0.747097	5.95298	18.1471	7.47548e-65	2.52917e-62	136.785	UP in PCDS1
GLMN	0.591782	6.79718	18.1369	8.63813e-65	2.87756e-62	136.641	UP in PCDS1
BBS7	0.647388	5.01777	18.1268	9.95655e-65	3.2665e-62	136.5	UP in PCDS1
GNAI3	0.490592	8.56999	18.1032	1.38901e-64	4.48899e-62	136.17	NoSignifi
MRPL50	0.532569	6.87806	18.099	1.47401e-64	4.69363e-62	136.111	NoSignifi
GEMIN2	0.620937	6.15066	18.0972	1.51322e-64	4.74865e-62	136.084	UP in PCDS1
LRP1	-0.25675	5.62623	-18.0554	2.72767e-64	8.43745e-62	135.499	NoSignifi
MTHFD2	0.646154	7.75392	18.0089	5.24522e-64	1.59965e-61	134.849	UP in PCDS1
MYL9	-0.809486	7.03303	-17.9815	7.71168e-64	2.31918e-61	134.467	UP in PCDS2/3
ARHGAP11A	0.634019	4.32752	17.966	9.58886e-64	2.84421e-61	134.25	UP in PCDS1
HEYL	-0.397055	6.24191	-17.9343	1.49506e-63	4.37468e-61	133.809	NoSignifi
SGMS1	0.839634	6.98738	17.906	2.22395e-63	6.42068e-61	133.414	UP in PCDS1
GNPNAT1	0.631596	9.22998	17.8938	2.64108e-63	7.52466e-61	133.244	UP in PCDS1
PIGN	0.552574	6.5432	17.8852	2.97887e-63	8.37682e-61	133.124	NoSignifi
MRPL42	0.545497	8.00675	17.879	3.24998e-63	9.02202e-61	133.038	NoSignifi
KIF18A	0.89357	5.25855	17.8044	9.22138e-63	2.52747e-60	132.002	UP in PCDS1
GBGT1	-0.523434	6.26695	-17.7939	1.06895e-62	2.88285e-60	131.855	NoSignifi
GMDS	0.768909	8.08978	17.7932	1.07842e-62	2.88285e-60	131.846	UP in PCDS1
ZCCHC8	0.432378	6.47207	17.789	1.1436e-62	3.01981e-60	131.788	NoSignifi
SNRPD1	0.585421	8.64626	17.7857	1.19716e-62	3.12315e-60	131.742	UP in PCDS1
SPTLC2	0.395274	6.90193	17.7384	2.31732e-62	5.92349e-60	131.086	NoSignifi
YEATS4	0.833326	6.4384	17.7382	2.3253e-62	5.92349e-60	131.083	UP in PCDS1
SEPSECS	0.481284	5.2777	17.7314	2.55425e-62	6.43105e-60	130.989	NoSignifi
CEP78	0.529385	6.48378	17.7032	3.78742e-62	9.42632e-60	130.598	NoSignifi
GAREM	0.583412	5.87419	17.6687	6.12082e-62	1.50607e-59	130.121	NoSignifi
NDC80	0.971292	6.96014	17.6667	6.29611e-62	1.53179e-59	130.093	UP in PCDS1
RPRD1A	0.539859	6.82125	17.6448	8.53158e-62	2.0526e-59	129.791	NoSignifi
DDX20	0.499911	6.40923	17.6301	1.04737e-61	2.49217e-59	129.588	NoSignifi
VPS4B	0.496718	9.43988	17.6134	1.32136e-61	3.08434e-59	129.357	NoSignifi
PDIK1L	0.734858	6.53448	17.6132	1.32473e-61	3.08434e-59	129.354	UP in PCDS1
LIN7C	0.592301	8.27063	17.5683	2.4682e-61	5.68552e-59	128.736	UP in PCDS1
SKA1	0.752373	4.47045	17.5349	3.92281e-61	8.94113e-59	128.276	UP in PCDS1
SHISA4	-0.424996	5.5483	-17.5298	4.21032e-61	9.49647e-59	128.206	NoSignifi
PRPF39	0.859436	6.2191	17.5132	5.29753e-61	1.18255e-58	127.978	UP in PCDS1
RAB11A	0.467252	9.01778	17.4889	7.41941e-61	1.63931e-58	127.643	NoSignifi
LOC100507165	-0.375494	5.19635	-17.4695	9.7047e-61	2.12258e-58	127.376	NoSignifi
FAM210A	0.502461	6.0348	17.448	1.30564e-60	2.82711e-58	127.082	NoSignifi
FAM102B	0.740224	8.58848	17.4444	1.37295e-60	2.94341e-58	127.032	UP in PCDS1
WDR76	0.47939	4.4194	17.4396	1.46735e-60	3.11496e-58	126.966	NoSignifi
ARL1	0.473949	8.67532	17.3979	2.60807e-60	5.48277e-58	126.394	NoSignifi
TSPAN18	-0.442561	6.1141	-17.3953	2.70166e-60	5.62491e-58	126.359	NoSignifi
GIN1	0.578456	5.46684	17.3914	2.85405e-60	5.88559e-58	126.305	NoSignifi
PARPBP	0.600075	4.88617	17.3455	5.3722e-60	1.0974e-57	125.676	UP in PCDS1
LIMA1	0.794771	8.02269	17.3239	7.22892e-60	1.46288e-57	125.382	UP in PCDS1
COX16	0.507106	9.62909	17.3204	7.58148e-60	1.52002e-57	125.334	NoSignifi
BRI3BP	0.714145	9.53332	17.3065	9.18692e-60	1.82499e-57	125.144	UP in PCDS1
ALG6	0.479152	8.08159	17.2816	1.2928e-59	2.54481e-57	124.804	NoSignifi
ASCC3	0.550293	6.85498	17.2786	1.34757e-59	2.62872e-57	124.763	NoSignifi
STYX	0.413642	4.81437	17.2677	1.56558e-59	3.02673e-57	124.614	NoSignifi
SAR1B	0.407217	7.21163	17.2643	1.63983e-59	3.14223e-57	124.568	NoSignifi
RCHY1	0.381004	6.39149	17.2607	1.72218e-59	3.27109e-57	124.519	NoSignifi
MAP1A	-0.271291	5.06427	-17.2551	1.86152e-59	3.50501e-57	124.442	NoSignifi
SFR1	0.740113	6.36424	17.2493	2.0158e-59	3.76278e-57	124.363	UP in PCDS1
LIMS2	-0.561599	6.80085	-17.2337	2.49587e-59	4.61907e-57	124.151	NoSignifi
MPHOSPH9	0.546635	5.42692	17.2203	3.0001e-59	5.50519e-57	123.968	NoSignifi
C1orf174	0.61007	6.97895	17.2062	3.64159e-59	6.62617e-57	123.776	UP in PCDS1
PDCL	0.397035	6.51805	17.1935	4.3321e-59	7.81692e-57	123.603	NoSignifi
AFG3L2	0.382625	7.82676	17.1523	7.61494e-59	1.3627e-56	123.043	NoSignifi
LRRC8B	0.354888	5.10652	17.1445	8.46506e-59	1.50241e-56	122.938	NoSignifi
C9orf41	0.553036	5.44663	17.1373	9.35086e-59	1.64613e-56	122.839	NoSignifi
DCHS1	-0.533583	6.61279	-17.1286	1.05254e-58	1.83796e-56	122.721	NoSignifi
SLC18B1	0.803944	7.69887	17.1235	1.12919e-58	1.95603e-56	122.652	UP in PCDS1
MXRA8	-0.812325	8.0171	-17.1157	1.25507e-58	2.15684e-56	122.547	UP in PCDS2/3
NECAP1	0.447408	7.94123	17.1134	1.29599e-58	2.20961e-56	122.515	NoSignifi
ERI1	0.571979	5.48278	17.1117	1.32615e-58	2.24337e-56	122.492	NoSignifi
APBB1	-0.359312	5.87931	-17.0916	1.7444e-58	2.92803e-56	122.22	NoSignifi
C14orf142	0.65879	7.02751	17.0848	1.91524e-58	3.19005e-56	122.127	UP in PCDS1
CCDC125	0.492051	5.28401	17.0738	2.2247e-58	3.67721e-56	121.978	NoSignifi
BROX	0.410684	6.27834	17.053	2.95368e-58	4.84516e-56	121.697	NoSignifi
LEO1	0.599566	6.96996	17.0476	3.18147e-58	5.17958e-56	121.623	UP in PCDS1
MIER1	0.336918	5.8827	17.0388	3.58744e-58	5.79692e-56	121.504	NoSignifi
LIAS	0.720835	6.21898	16.9981	6.24402e-58	1.00149e-55	120.953	UP in PCDS1
DACT3	-0.390171	5.29095	-16.9863	7.32418e-58	1.16611e-55	120.795	NoSignifi
NXPH3	-0.282816	6.41494	-16.9812	7.85663e-58	1.24175e-55	120.725	NoSignifi
CLIP3	-0.343499	5.48562	-16.9381	1.41098e-57	2.21391e-55	120.143	NoSignifi
PGGT1B	0.521167	6.70776	16.9329	1.51435e-57	2.35901e-55	120.073	NoSignifi
STRN3	0.637556	6.26099	16.8967	2.47656e-57	3.83036e-55	119.585	UP in PCDS1
ATP5S	0.290003	5.33232	16.8887	2.7591e-57	4.23708e-55	119.477	NoSignifi
WARS2	0.387061	5.55167	16.8789	3.15056e-57	4.80416e-55	119.346	NoSignifi
KIRREL	-0.306955	5.49352	-16.8759	3.27961e-57	4.96597e-55	119.306	NoSignifi
CLDN12	0.639222	9.1507	16.8689	3.60712e-57	5.42395e-55	119.211	UP in PCDS1
APAF1	0.321586	5.73612	16.8441	5.04949e-57	7.54045e-55	118.877	NoSignifi
SLC30A9	0.595414	7.61227	16.8097	8.04014e-57	1.19242e-54	118.415	UP in PCDS1
TRAF3IP2	0.313076	5.99087	16.7977	9.45928e-57	1.39335e-54	118.254	NoSignifi
C14orf166	0.361454	11.0436	16.7896	1.05484e-56	1.54328e-54	118.146	NoSignifi
TIPIN	0.779445	6.64132	16.7813	1.18053e-56	1.71557e-54	118.034	UP in PCDS1
USP38	0.492076	6.84559	16.7735	1.30994e-56	1.89095e-54	117.93	NoSignifi
COQ7	0.431842	6.62607	16.7513	1.7699e-56	2.538e-54	117.632	NoSignifi
PLCG1	-0.280944	7.58032	-16.7503	1.7929e-56	2.55405e-54	117.619	NoSignifi
HIC1	-0.370039	5.11825	-16.7152	2.87606e-56	4.07029e-54	117.149	NoSignifi
TRIP11	0.337914	5.48629	16.6598	6.06734e-56	8.53092e-54	116.408	NoSignifi
DLGAP5	0.948578	7.3806	16.6549	6.4751e-56	9.0455e-54	116.344	UP in PCDS1
ELN	-0.46596	6.25573	-16.6511	6.81656e-56	9.46148e-54	116.292	NoSignifi
TAF13	0.484205	6.07191	16.6463	7.2698e-56	1.00263e-53	116.229	NoSignifi
DNAAF2	0.762091	6.42612	16.6361	8.33689e-56	1.14252e-53	116.093	UP in PCDS1
RNF125	0.838543	5.57932	16.6276	9.34492e-56	1.27261e-53	115.979	UP in PCDS1
NDC1	0.62856	8.27171	16.6014	1.32872e-55	1.79818e-53	115.63	UP in PCDS1
BRSK1	-0.629895	6.82627	-16.5969	1.41177e-55	1.89869e-53	115.569	UP in PCDS2/3
PEX13	0.446032	5.47111	16.5919	1.50907e-55	2.01253e-53	115.503	NoSignifi
AGL	0.741251	8.31093	16.5916	1.51499e-55	2.01253e-53	115.499	UP in PCDS1
PBK	1.17671	7.81539	16.5862	1.63089e-55	2.15327e-53	115.426	UP in PCDS1
TMX1	0.646807	8.94894	16.5851	1.65311e-55	2.16939e-53	115.413	UP in PCDS1
G2E3	0.552683	6.22942	16.5785	1.80694e-55	2.35697e-53	115.324	NoSignifi
ASPHD2	0.712441	6.16341	16.5742	1.9148e-55	2.48271e-53	115.267	UP in PCDS1
CCDC8	-0.375293	5.42551	-16.5696	2.03518e-55	2.62307e-53	115.206	NoSignifi
NIPA1	0.439447	5.47393	16.5668	2.11339e-55	2.70777e-53	115.169	NoSignifi
BCAM	-0.336736	6.13832	-16.5532	2.53538e-55	3.22933e-53	114.988	NoSignifi
ZCCHC24	-0.889584	7.75706	-16.5383	3.09824e-55	3.92316e-53	114.789	UP in PCDS2/3
COPZ2	-0.378467	6.13965	-16.5128	4.35832e-55	5.48666e-53	114.45	NoSignifi
COPS3	0.494674	8.63961	16.5121	4.39756e-55	5.50407e-53	114.441	NoSignifi
ESCO2	0.222838	3.80892	16.511	4.46105e-55	5.55145e-53	114.427	NoSignifi
C2CD4A	1.48308	6.39613	16.493	5.67789e-55	7.02534e-53	114.187	UP in PCDS1
CLSPN	0.203716	3.98057	16.4795	6.7981e-55	8.36359e-53	114.009	NoSignifi
COQ3	0.480186	7.51783	16.4664	8.09584e-55	9.90391e-53	113.835	NoSignifi
PDIA3	0.487005	8.50569	16.4535	9.61967e-55	1.1702e-52	113.664	NoSignifi
UCHL5	0.326849	5.48511	16.4465	1.05584e-54	1.27721e-52	113.571	NoSignifi
FEM1C	0.571807	7.44479	16.4458	1.06544e-54	1.28167e-52	113.562	NoSignifi
TNS3	-0.293968	7.34558	-16.4233	1.43853e-54	1.72091e-52	113.264	NoSignifi
SOGA1	-0.214576	5.0653	-16.4146	1.61598e-54	1.92257e-52	113.149	NoSignifi
VRK1	0.636473	8.27127	16.4106	1.70356e-54	2.0157e-52	113.096	UP in PCDS1
FANCD2	0.337623	4.99143	16.3921	2.1814e-54	2.56705e-52	112.851	NoSignifi
GALNT7	0.738395	8.99014	16.3904	2.23006e-54	2.61014e-52	112.829	UP in PCDS1
SPTY2D1	0.474538	6.60959	16.3741	2.77007e-54	3.22474e-52	112.614	NoSignifi
ARF6	0.390792	9.1718	16.3576	3.4509e-54	3.99584e-52	112.395	NoSignifi
ACTA2	-0.510198	7.38933	-16.3266	5.21103e-54	5.97378e-52	111.986	NoSignifi
TTC39B	0.565058	5.58521	16.3266	5.21426e-54	5.97378e-52	111.986	NoSignifi
SAMD4B	-0.289667	6.70454	-16.318	5.84298e-54	6.65884e-52	111.872	NoSignifi
TIGD2	0.638653	6.92023	16.3128	6.26164e-54	7.0986e-52	111.804	UP in PCDS1
HSPA4L	1.22616	5.21336	16.3085	6.62681e-54	7.47345e-52	111.747	UP in PCDS1
RNMT	0.368213	5.97873	16.3078	6.68501e-54	7.50002e-52	111.739	NoSignifi
ESCO1	0.438381	5.86214	16.3033	7.09951e-54	7.92401e-52	111.679	NoSignifi
GCH1	0.607557	8.82589	16.2927	8.16857e-54	9.07046e-52	111.54	UP in PCDS1
SLC10A7	0.217729	3.98232	16.2875	8.75374e-54	9.67065e-52	111.471	NoSignifi
RNF141	0.241885	5.51603	16.2824	9.36626e-54	1.02948e-51	111.404	NoSignifi
POLR3G	0.302749	4.12035	16.2753	1.02966e-53	1.12602e-51	111.31	NoSignifi
KCTD9	0.746174	7.11442	16.2714	1.08448e-53	1.18001e-51	111.258	UP in PCDS1
XPNPEP1	0.333558	7.92331	16.2597	1.26599e-53	1.37062e-51	111.105	NoSignifi
CLCN7	-0.272693	7.151	-16.2555	1.33888e-53	1.44233e-51	111.049	NoSignifi
CYB5D1	0.49909	6.65331	16.2529	1.38485e-53	1.48446e-51	111.016	NoSignifi
EHHADH	0.865409	5.97116	16.2492	1.45392e-53	1.55082e-51	110.967	UP in PCDS1
ATP11B	0.357178	6.47211	16.2478	1.48182e-53	1.57283e-51	110.948	NoSignifi
TNS1	-0.647147	6.44837	-16.2388	1.6698e-53	1.76371e-51	110.83	UP in PCDS2/3
G3BP2	0.523073	8.32463	16.2291	1.89711e-53	1.99409e-51	110.703	NoSignifi
METTL25	0.497856	6.55305	16.2231	2.0548e-53	2.1494e-51	110.624	NoSignifi
WDR89	0.352124	6.15198	16.2143	2.30767e-53	2.40231e-51	110.509	NoSignifi
AGR2	1.14533	10.3186	16.2003	2.77889e-53	2.87901e-51	110.324	UP in PCDS1
PTPN2	0.173326	5.43188	16.1981	2.86142e-53	2.95039e-51	110.295	NoSignifi
TYMS	0.594348	7.08062	16.1955	2.9609e-53	3.01807e-51	110.261	UP in PCDS1
FAM83B	0.635355	5.44487	16.1953	2.96825e-53	3.01807e-51	110.259	UP in PCDS1
DTD2	0.6013	6.18142	16.1953	2.96887e-53	3.01807e-51	110.258	UP in PCDS1
TVP23B	0.582942	8.54042	16.1941	3.01357e-53	3.0492e-51	110.244	NoSignifi
HTRA3	-0.418026	6.6519	-16.191	3.14186e-53	3.16422e-51	110.202	NoSignifi
C6orf203	0.563886	7.67609	16.1873	3.30009e-53	3.30819e-51	110.153	NoSignifi
MCM9	0.265575	4.83127	16.184	3.44814e-53	3.44068e-51	110.11	NoSignifi
PCCB	0.310794	6.31768	16.1581	4.84985e-53	4.81714e-51	109.771	NoSignifi
C15orf65	0.747459	5.30288	16.1526	5.2196e-53	5.16073e-51	109.698	UP in PCDS1
HMGCR	0.625921	8.79023	16.1498	5.41155e-53	5.32619e-51	109.662	UP in PCDS1
GLOD4	0.517424	9.10434	16.1484	5.51263e-53	5.40113e-51	109.644	NoSignifi
RCOR1	0.303789	6.60145	16.1434	5.88687e-53	5.74182e-51	109.579	NoSignifi
TATDN3	0.424675	5.62741	16.1424	5.96609e-53	5.79299e-51	109.565	NoSignifi
LOC100506100	0.463395	5.90336	16.1376	6.35536e-53	6.14342e-51	109.503	NoSignifi
DR1	0.334296	6.4373	16.136	6.49503e-53	6.25053e-51	109.481	NoSignifi
CRMP1	-0.343798	6.81809	-16.1308	6.95152e-53	6.66023e-51	109.414	NoSignifi
DCUN1D1	0.354513	5.79319	16.1252	7.48494e-53	7.13971e-51	109.34	NoSignifi
GMFB	0.555768	8.87689	16.1203	7.98208e-53	7.58052e-51	109.276	NoSignifi
PACS1	-0.233066	5.98197	-16.0797	1.3639e-52	1.28963e-50	108.745	NoSignifi
ETFA	0.540154	10.0747	16.0754	1.44277e-52	1.35828e-50	108.689	NoSignifi
MAN1A2	0.261647	5.5846	16.0717	1.51488e-52	1.41998e-50	108.64	NoSignifi
FAM65A	-0.312572	6.71674	-16.0701	1.54681e-52	1.44367e-50	108.62	NoSignifi
TMOD3	0.450448	6.15185	16.069	1.57011e-52	1.45912e-50	108.605	NoSignifi
ERO1L	0.669403	8.85859	16.0655	1.64386e-52	1.52113e-50	108.559	UP in PCDS1
BMP1	-0.269821	5.86564	-16.0617	1.72645e-52	1.59076e-50	108.51	NoSignifi
PRAF2	-0.493526	7.50633	-16.055	1.88586e-52	1.73028e-50	108.423	NoSignifi
SLC37A1	0.313227	5.9999	16.0517	1.97058e-52	1.79453e-50	108.379	NoSignifi
ELOVL6	0.713555	6.26687	16.0516	1.97246e-52	1.79453e-50	108.378	UP in PCDS1
PDZD8	0.711913	7.63416	16.0451	2.14869e-52	1.94668e-50	108.293	UP in PCDS1
RPS27L	0.621734	8.33272	16.0387	2.3361e-52	2.10765e-50	108.21	UP in PCDS1
NES	-0.409601	6.17466	-16.033	2.51836e-52	2.26265e-50	108.136	NoSignifi
ZNF165	0.791799	5.77344	16.0286	2.66838e-52	2.38754e-50	108.078	UP in PCDS1
PACRGL	0.358195	5.03749	16.019	3.02775e-52	2.69794e-50	107.953	NoSignifi
PLK4	0.553196	5.24708	16.0137	3.24643e-52	2.88094e-50	107.884	NoSignifi
LDOC1	-0.515066	6.2388	-16.0132	3.26448e-52	2.88514e-50	107.878	NoSignifi
SLC41A2	0.68796	5.71686	15.9867	4.62521e-52	4.07112e-50	107.532	UP in PCDS1
KIF7	-0.328213	6.06299	-15.9805	5.01651e-52	4.39767e-50	107.451	NoSignifi
C3orf18	-0.337223	6.56108	-15.9595	6.60089e-52	5.76327e-50	107.179	NoSignifi
SLC25A17	0.338638	6.66984	15.9584	6.70228e-52	5.82829e-50	107.164	NoSignifi
AGPS	0.494305	7.45911	15.9322	9.44672e-52	8.18199e-50	106.823	NoSignifi
NAT1	0.855677	7.90176	15.931	9.59121e-52	8.27404e-50	106.808	UP in PCDS1
PDS5A	0.450014	7.08148	15.9252	1.03499e-51	8.89315e-50	106.732	NoSignifi
TRMT5	0.352738	9.11832	15.9161	1.16565e-51	9.97618e-50	106.614	NoSignifi
SLC35A3	0.698137	8.84607	15.8953	1.5298e-51	1.30413e-49	106.344	UP in PCDS1
LPPR2	-0.288899	6.56548	-15.8845	1.76127e-51	1.49556e-49	106.205	NoSignifi
GABPA	0.513263	6.21419	15.8758	1.97388e-51	1.66954e-49	106.091	NoSignifi
USP46	0.342006	5.39899	15.866	2.24094e-51	1.88805e-49	105.965	NoSignifi
ANXA6	-0.373855	6.57903	-15.8633	2.32216e-51	1.9489e-49	105.93	NoSignifi
TMED10	0.362085	8.73853	15.8606	2.40516e-51	2.01077e-49	105.895	NoSignifi
METTL15	0.120994	4.4125	15.8552	2.58055e-51	2.1491e-49	105.825	NoSignifi
ELAC1	0.355915	4.71937	15.8525	2.67244e-51	2.2171e-49	105.791	NoSignifi
UBA5	0.435707	7.53954	15.8425	3.04714e-51	2.51831e-49	105.66	NoSignifi
EXOC6	0.321668	5.93882	15.8396	3.16431e-51	2.6052e-49	105.623	NoSignifi
NOTCH3	-0.445734	6.48122	-15.8386	3.20613e-51	2.62963e-49	105.61	NoSignifi
MOCOS	0.62618	5.53788	15.8331	3.4426e-51	2.81293e-49	105.539	UP in PCDS1
ZNF770	0.35224	6.0329	15.8293	3.61614e-51	2.94362e-49	105.49	NoSignifi
NAA50	0.458159	7.61444	15.8286	3.65143e-51	2.96121e-49	105.481	NoSignifi
ZNF180	0.318724	4.99974	15.8264	3.75557e-51	3.0343e-49	105.453	NoSignifi
PSMC6	0.537444	9.72818	15.8248	3.83548e-51	3.08735e-49	105.432	NoSignifi
SMC2	0.694349	7.21889	15.8113	4.57512e-51	3.66907e-49	105.257	UP in PCDS1
RP11-250B2.6	0.460439	4.36431	15.7999	5.30492e-51	4.23865e-49	105.11	NoSignifi
YTHDC2	0.456463	5.90063	15.7988	5.37865e-51	4.28176e-49	105.096	NoSignifi
ASPH	0.415503	6.67489	15.7935	5.76768e-51	4.57464e-49	105.027	NoSignifi
C3orf33	0.314379	3.59191	15.7852	6.42649e-51	5.07857e-49	104.92	NoSignifi
CHRNA5	0.630054	4.91591	15.7847	6.469e-51	5.09358e-49	104.913	UP in PCDS1
TMEM50B	0.333586	7.47374	15.7487	1.03256e-50	8.10072e-49	104.449	NoSignifi
COQ2	0.318782	5.94278	15.7427	1.11652e-50	8.72777e-49	104.371	NoSignifi
WDR20	0.36654	5.36542	15.741	1.14145e-50	8.89058e-49	104.349	NoSignifi
EEF1E1	0.439523	6.86779	15.7205	1.48786e-50	1.15472e-48	104.086	NoSignifi
ARAP1	-0.297506	6.87907	-15.7195	1.50836e-50	1.16645e-48	104.073	NoSignifi
PTGER3	-0.205591	4.27637	-15.7185	1.52674e-50	1.17646e-48	104.061	NoSignifi
CDC23	0.466401	6.43166	15.7047	1.82659e-50	1.40252e-48	103.882	NoSignifi
IBTK	0.359348	6.08481	15.6953	2.0631e-50	1.57462e-48	103.762	NoSignifi
C4orf19	0.820378	6.82205	15.6952	2.06527e-50	1.57462e-48	103.761	UP in PCDS1
CAAP1	0.548508	7.70207	15.6791	2.54587e-50	1.93423e-48	103.553	NoSignifi
POLR3B	0.174208	4.66992	15.6668	2.9853e-50	2.26016e-48	103.395	NoSignifi
HSPB2	-0.395932	5.55889	-15.6635	3.1159e-50	2.35082e-48	103.352	NoSignifi
SRD5A3	0.628611	5.73422	15.6613	3.2069e-50	2.41108e-48	103.324	UP in PCDS1
SMAD2	0.374093	6.96982	15.6604	3.24311e-50	2.42986e-48	103.313	NoSignifi
ASAH2B	0.411414	5.52175	15.6534	3.55128e-50	2.65158e-48	103.222	NoSignifi
MPP5	0.472686	7.33327	15.6519	3.61828e-50	2.69232e-48	103.204	NoSignifi
NEK2	0.772458	6.66766	15.6442	3.99782e-50	2.96455e-48	103.105	UP in PCDS1
NEK4	0.317922	5.87186	15.6338	4.57725e-50	3.38263e-48	102.971	NoSignifi
AGR3	2.02516	8.77781	15.6318	4.69235e-50	3.4559e-48	102.946	UP in PCDS1
MDM2	0.283419	5.02369	15.6247	5.14836e-50	3.77535e-48	102.854	NoSignifi
TMPO	0.49253	7.07163	15.6245	5.16097e-50	3.77535e-48	102.851	NoSignifi
GUF1	0.636016	6.59127	15.623	5.25994e-50	3.8348e-48	102.833	UP in PCDS1
C6orf211	0.5923	8.40461	15.6172	5.67122e-50	4.12077e-48	102.758	UP in PCDS1
CNIH1	0.421172	9.33055	15.599	7.17279e-50	5.1944e-48	102.525	NoSignifi
GSTCD	0.319143	5.26035	15.5969	7.37055e-50	5.31981e-48	102.498	NoSignifi
OSTF1	0.549458	7.91035	15.5963	7.42478e-50	5.34115e-48	102.49	NoSignifi
LINC00909	0.57103	6.56213	15.5872	8.3551e-50	5.9905e-48	102.373	NoSignifi
SLC7A11	0.918864	6.30865	15.5851	8.58358e-50	6.13401e-48	102.346	UP in PCDS1
MAP2K4	0.474169	6.89147	15.5764	9.59965e-50	6.83754e-48	102.235	NoSignifi
HSP90B1	0.617861	8.26032	15.5486	1.37297e-49	9.74719e-48	101.88	UP in PCDS1
SLC30A7	0.40616	7.20401	15.5473	1.39759e-49	9.87725e-48	101.862	NoSignifi
SPATA5	0.344777	4.39317	15.5471	1.40041e-49	9.87725e-48	101.86	NoSignifi
PDGFRB	-0.701089	7.29712	-15.5462	1.41658e-49	9.95883e-48	101.849	UP in PCDS2/3
CCDC88C	0.302144	5.57154	15.5327	1.68492e-49	1.1807e-47	101.677	NoSignifi
CDC7	0.812135	6.34109	15.5301	1.74401e-49	1.21816e-47	101.643	UP in PCDS1
STYK1	0.85747	5.42359	15.5068	2.3529e-49	1.63818e-47	101.345	UP in PCDS1
FAR1	0.628556	7.42504	15.5035	2.45486e-49	1.70369e-47	101.303	UP in PCDS1
SLC35A1	0.608168	9.38442	15.5001	2.56299e-49	1.77305e-47	101.261	UP in PCDS1
SPCS3	0.435002	8.32571	15.4963	2.69149e-49	1.85602e-47	101.212	NoSignifi
FAM57A	0.605788	7.80767	15.491	2.88112e-49	1.98047e-47	101.144	UP in PCDS1
ZCCHC10	0.448726	6.89191	15.4864	3.05755e-49	2.0951e-47	101.085	NoSignifi
HSD17B14	-0.397214	5.74865	-15.4834	3.17657e-49	2.16979e-47	101.047	NoSignifi
PIEZO2	-0.183245	4.17644	-15.4572	4.44599e-49	3.02733e-47	100.714	NoSignifi
AK2	0.333609	7.48731	15.4559	4.52602e-49	3.06438e-47	100.696	NoSignifi
CASP3	0.475189	8.30718	15.4558	4.52871e-49	3.06438e-47	100.695	NoSignifi
SENP8	0.318445	4.58159	15.4489	4.94975e-49	3.33885e-47	100.607	NoSignifi
ARMC8	0.36823	5.56267	15.4457	5.15815e-49	3.46862e-47	100.566	NoSignifi
SVIP	0.556816	7.18927	15.4376	5.719e-49	3.83385e-47	100.464	NoSignifi
NADK2	0.618745	7.16204	15.4313	6.19967e-49	4.14326e-47	100.384	UP in PCDS1
SOCS4	0.39382	6.01091	15.4301	6.29399e-49	4.19334e-47	100.369	NoSignifi
CPOX	0.534516	7.59661	15.4251	6.71235e-49	4.45836e-47	100.305	NoSignifi
TRA2B	0.307462	7.74204	15.42	7.16579e-49	4.74498e-47	100.24	NoSignifi
NARS	0.380982	10.9742	15.4127	7.87002e-49	5.19541e-47	100.147	NoSignifi
DNAJC9	0.38379	6.92434	15.4122	7.92455e-49	5.21551e-47	100.14	NoSignifi
ZNF367	0.812732	6.98212	15.4057	8.60497e-49	5.64617e-47	100.058	UP in PCDS1
UTP15	0.502145	5.24446	15.3994	9.32748e-49	6.10175e-47	99.9782	NoSignifi
FRS2	0.322171	5.32516	15.3923	1.02185e-48	6.6645e-47	99.8877	NoSignifi
YOD1	0.495018	5.59947	15.3879	1.08111e-48	7.02984e-47	99.8317	NoSignifi
CPT2	0.506258	7.21982	15.3822	1.16308e-48	7.54015e-47	99.7592	NoSignifi
ZNF330	0.344922	7.27538	15.375	1.27493e-48	8.24061e-47	99.668	NoSignifi
CDCA2	0.658751	6.0541	15.3673	1.4071e-48	9.06785e-47	99.5701	UP in PCDS1
ZNF440	0.2817	4.39894	15.3655	1.43931e-48	9.24786e-47	99.5477	NoSignifi
CDC42SE2	0.601072	8.14573	15.3576	1.59334e-48	1.02073e-46	99.4468	UP in PCDS1
MIS12	0.495369	7.98521	15.3369	2.07372e-48	1.32455e-46	99.1852	NoSignifi
GPR126	0.505458	4.68453	15.3298	2.27288e-48	1.44749e-46	99.0942	NoSignifi
ZDHHC3	0.329562	7.24719	15.3288	2.30178e-48	1.4616e-46	99.0816	NoSignifi
ATP2B1	0.560508	7.38586	15.323	2.47768e-48	1.56869e-46	99.0085	NoSignifi
SCYL2	0.518052	7.62568	15.3195	2.59199e-48	1.63628e-46	98.9638	NoSignifi
RABL3	0.371708	6.40046	15.3186	2.62002e-48	1.64917e-46	98.9531	NoSignifi
GPBAR1	-0.284164	6.18667	-15.3017	3.25272e-48	2.04148e-46	98.7384	NoSignifi
STIL	0.724483	7.16458	15.2942	3.57878e-48	2.23963e-46	98.6436	UP in PCDS1
NSUN3	0.1885	4.99145	15.2913	3.71154e-48	2.31404e-46	98.6074	NoSignifi
MRC2	-0.423796	7.87422	-15.2911	3.71905e-48	2.31404e-46	98.6054	NoSignifi
PKNOX1	0.180681	5.40258	15.2896	3.79062e-48	2.35181e-46	98.5865	NoSignifi
ALG10	0.430883	4.34591	15.283	4.12777e-48	2.55368e-46	98.5019	NoSignifi
SGMS2	0.712734	6.16383	15.2784	4.37271e-48	2.6975e-46	98.4447	UP in PCDS1
MREG	0.550001	6.55242	15.2765	4.48182e-48	2.75695e-46	98.4202	NoSignifi
CDC40	0.440733	7.06262	15.2631	5.31512e-48	3.26029e-46	98.251	NoSignifi
MFAP1	0.399468	8.60327	15.2597	5.55105e-48	3.39539e-46	98.2079	NoSignifi
ZNF45	0.491156	5.61439	15.2542	5.94957e-48	3.6289e-46	98.1391	NoSignifi
MRPL44	0.42154	6.57285	15.2537	5.99106e-48	3.64394e-46	98.1322	NoSignifi
UBE2K	0.371527	8.71228	15.2492	6.34206e-48	3.84663e-46	98.0757	NoSignifi
USP45	0.447515	4.80401	15.2427	6.88635e-48	4.1626e-46	97.9939	NoSignifi
LACTB	0.525666	6.39851	15.2426	6.90145e-48	4.1626e-46	97.9918	NoSignifi
WTIP	-0.313662	5.93426	-15.2379	7.32267e-48	4.40438e-46	97.933	NoSignifi
MANEA	0.494989	5.02201	15.2371	7.39887e-48	4.43789e-46	97.9227	NoSignifi
CSNK1G3	0.319608	6.90547	15.2303	8.06453e-48	4.82379e-46	97.8372	NoSignifi
CCDC186	0.53927	6.10869	15.2228	8.87676e-48	5.295e-46	97.7419	NoSignifi
CTF1	-0.451685	6.0235	-15.2167	9.59179e-48	5.7058e-46	97.6651	NoSignifi
DSC2	0.726801	7.0214	15.2161	9.66638e-48	5.73441e-46	97.6574	UP in PCDS1
SMIM13	0.343857	5.44331	15.2132	1.00204e-47	5.92821e-46	97.6217	NoSignifi
PKP2	0.655541	7.13262	15.2114	1.02504e-47	6.04774e-46	97.5991	UP in PCDS1
GK5	0.347837	4.59042	15.2045	1.11944e-47	6.58673e-46	97.5117	NoSignifi
SLC31A1	0.395574	6.66012	15.2042	1.12401e-47	6.59571e-46	97.5077	NoSignifi
NFATC4	-0.202524	5.63071	-15.1981	1.21391e-47	7.10397e-46	97.4313	NoSignifi
LZIC	0.426531	6.72587	15.1935	1.288e-47	7.51726e-46	97.3725	NoSignifi
EFHD1	-0.545959	5.90817	-15.1868	1.40183e-47	8.15966e-46	97.2884	NoSignifi
FBLN1	-0.62925	6.49663	-15.1826	1.47832e-47	8.58176e-46	97.2357	UP in PCDS2/3
MED7	0.316969	6.81454	15.1814	1.50124e-47	8.69154e-46	97.2204	NoSignifi
USP14	0.435904	8.79267	15.1653	1.84173e-47	1.06344e-45	97.0176	NoSignifi
NUP43	0.414404	6.82621	15.1636	1.88189e-47	1.08374e-45	96.9961	NoSignifi
ZBTB14	0.292032	5.8721	15.1614	1.93364e-47	1.10837e-45	96.9692	NoSignifi
MCPH1	0.319989	5.1081	15.1614	1.9349e-47	1.10837e-45	96.9686	NoSignifi
TBC1D12	0.342484	5.49017	15.1378	2.60732e-47	1.48961e-45	96.6726	NoSignifi
FANCL	0.543189	8.27868	15.1339	2.73986e-47	1.56122e-45	96.6233	NoSignifi
DBR1	0.474033	6.62842	15.1334	2.75564e-47	1.56609e-45	96.6176	NoSignifi
KIF3C	-0.275394	6.16145	-15.1321	2.80166e-47	1.58807e-45	96.6012	NoSignifi
CHP1	0.525565	8.43662	15.1303	2.86851e-47	1.62172e-45	96.5778	NoSignifi
GNAQ	0.388807	7.9087	15.1261	3.02566e-47	1.70611e-45	96.5249	NoSignifi
SLC27A2	0.867709	7.44124	15.1204	3.25073e-47	1.82826e-45	96.4537	UP in PCDS1
DHFR	0.597079	7.67724	15.1175	3.37145e-47	1.89124e-45	96.4175	UP in PCDS1
SEC24A	0.407692	6.49499	15.1003	4.18933e-47	2.34397e-45	96.2019	NoSignifi
RTCA	0.343436	7.303	15.0994	4.24117e-47	2.36686e-45	96.1897	NoSignifi
FBXO22	0.33529	5.79736	15.0985	4.28998e-47	2.38794e-45	96.1783	NoSignifi
ACER3	0.408442	6.20172	15.0962	4.41182e-47	2.44947e-45	96.1505	NoSignifi
PIGF	0.432753	8.50083	15.0951	4.47451e-47	2.47792e-45	96.1365	NoSignifi
MTAP	0.369431	5.33336	15.0929	4.60326e-47	2.54271e-45	96.1084	NoSignifi
VSTM4	-0.185545	4.96566	-15.0898	4.78822e-47	2.63815e-45	96.0693	NoSignifi
ZNF684	0.340749	4.03358	15.0838	5.16493e-47	2.83848e-45	95.9941	NoSignifi
TRAPPC13	0.400669	4.79017	15.0829	5.21926e-47	2.86108e-45	95.9837	NoSignifi
TPD52	0.639195	8.6986	15.0806	5.37675e-47	2.93997e-45	95.9542	UP in PCDS1
MCEE	0.463786	7.31088	15.0763	5.67744e-47	3.09657e-45	95.9002	NoSignifi
TIMM17A	0.283078	6.72212	15.0655	6.50228e-47	3.53753e-45	95.7656	NoSignifi
ASRGL1	0.842256	7.46938	15.0603	6.94297e-47	3.76782e-45	95.7005	UP in PCDS1
DSG2	0.597775	9.77242	15.0582	7.13229e-47	3.86089e-45	95.6738	UP in PCDS1
UBL7-AS1	0.396913	4.85178	15.0562	7.31822e-47	3.94427e-45	95.6483	NoSignifi
PANK3	0.441433	7.59767	15.0561	7.32276e-47	3.94427e-45	95.6477	NoSignifi
ZNF853	-0.284442	4.85573	-15.0548	7.44165e-47	3.99836e-45	95.6317	NoSignifi
SELT	0.445953	8.51555	15.054	7.52211e-47	4.03159e-45	95.621	NoSignifi
GGT7	-0.409715	5.88875	-15.0452	8.40249e-47	4.49233e-45	95.5112	NoSignifi
FAM98B	0.312701	6.34032	15.0429	8.65304e-47	4.61488e-45	95.482	NoSignifi
KIF14	0.783119	6.0365	15.0382	9.18141e-47	4.88465e-45	95.4232	UP in PCDS1
HNRNPC	0.202272	8.64092	15.0339	9.68522e-47	5.14005e-45	95.3702	NoSignifi
CD248	-0.54307	7.64181	-15.0246	1.08876e-46	5.76402e-45	95.254	NoSignifi
RP11-747H7.3	0.766183	5.23297	15.0179	1.18493e-46	6.2579e-45	95.17	UP in PCDS1
SSTR1	0.453028	4.40492	15.0138	1.2475e-46	6.5723e-45	95.119	NoSignifi
BNIP1	0.300969	6.11771	15.0126	1.26774e-46	6.66269e-45	95.103	NoSignifi
C9orf85	0.219766	5.83431	14.9954	1.57315e-46	8.24778e-45	94.8888	NoSignifi
NEDD1	0.484517	7.03919	14.9822	1.85711e-46	9.71303e-45	94.7241	NoSignifi
GOLGA5	0.436424	8.66932	14.9761	2.00466e-46	1.04595e-44	94.6482	NoSignifi
RP11-61L19.3	0.379795	4.23	14.9659	2.27867e-46	1.18606e-44	94.5211	NoSignifi
NAA15	0.304525	5.40534	14.962	2.39319e-46	1.24268e-44	94.4724	NoSignifi
GMCL1	0.559005	7.81975	14.96	2.45466e-46	1.27155e-44	94.4473	NoSignifi
ZBTB8OS	0.460904	8.30169	14.9565	2.56616e-46	1.32613e-44	94.4032	NoSignifi
ENTPD7	0.426795	6.16224	14.9392	3.18943e-46	1.64431e-44	94.1874	NoSignifi
RAD51	0.359753	5.1748	14.9346	3.37556e-46	1.73613e-44	94.1311	NoSignifi
ZNF184	0.571325	6.6886	14.9122	4.47395e-46	2.2956e-44	93.8515	NoSignifi
CATSPERB	0.359716	3.73585	14.9112	4.52642e-46	2.31704e-44	93.84	NoSignifi
PODN	-0.258997	5.55276	-14.9095	4.6275e-46	2.36319e-44	93.8181	NoSignifi
PPP2CA	0.36937	6.85969	14.9085	4.6831e-46	2.38596e-44	93.8062	NoSignifi
PPP3R1	0.662952	5.99486	14.9051	4.88773e-46	2.48229e-44	93.7638	UP in PCDS1
DMWD	-0.264898	6.8244	-14.9049	4.90154e-46	2.48229e-44	93.761	NoSignifi
MRPL35	0.327538	7.19248	14.9047	4.91247e-46	2.48229e-44	93.7588	NoSignifi
ZWILCH	0.602589	7.91893	14.9046	4.91804e-46	2.48229e-44	93.7576	UP in PCDS1
DNAJB5	-0.350789	5.31798	-14.9037	4.97702e-46	2.50622e-44	93.7458	NoSignifi
SPTLC1	0.389955	7.4519	14.8865	6.17151e-46	3.1005e-44	93.5323	NoSignifi
UBQLN1	0.347934	8.66941	14.8845	6.3272e-46	3.17136e-44	93.5076	NoSignifi
TNFAIP8	0.575088	6.61701	14.8823	6.50436e-46	3.25263e-44	93.4802	NoSignifi
KLHDC8B	-0.417805	7.17358	-14.8754	7.09308e-46	3.53886e-44	93.3942	NoSignifi
EIF4E	0.322612	6.77062	14.8749	7.1348e-46	3.55149e-44	93.3884	NoSignifi
GTPBP8	0.32007	6.10033	14.872	7.3975e-46	3.67381e-44	93.3525	NoSignifi
NUP37	0.395759	7.53822	14.8568	8.94645e-46	4.43127e-44	93.1639	NoSignifi
AP1AR	0.304412	4.84478	14.8567	8.96363e-46	4.43127e-44	93.162	NoSignifi
SPA17	0.639175	6.40262	14.8465	1.01717e-45	5.01705e-44	93.0365	UP in PCDS1
SSR3	0.463195	7.48082	14.837	1.14641e-45	5.64163e-44	92.9178	NoSignifi
CASP7	0.538234	8.58535	14.8253	1.3262e-45	6.51159e-44	92.7732	NoSignifi
HMMR	0.780781	7.59233	14.8212	1.39565e-45	6.83713e-44	92.7226	UP in PCDS1
CMPK1	0.267636	8.22371	14.8172	1.46714e-45	7.17112e-44	92.673	NoSignifi
LARP4	0.413055	6.77982	14.8114	1.57852e-45	7.69813e-44	92.6004	NoSignifi
MAD2L1	0.697625	7.45496	14.8101	1.60435e-45	7.80651e-44	92.5843	UP in PCDS1
KIAA1524	0.434998	4.39304	14.8046	1.71726e-45	8.33717e-44	92.5168	NoSignifi
DCLRE1A	0.449312	6.71694	14.8028	1.75716e-45	8.51183e-44	92.494	NoSignifi
SERPINB1	0.497267	8.77814	14.7981	1.86229e-45	9.00093e-44	92.4363	NoSignifi
OIP5	0.814254	6.94491	14.7976	1.87517e-45	9.04298e-44	92.4295	UP in PCDS1
GMEB1	0.262907	6.1505	14.7973	1.88159e-45	9.05381e-44	92.4261	NoSignifi
SUV39H2	0.424111	5.19805	14.7962	1.90817e-45	9.16132e-44	92.4122	NoSignifi
TIMP3	-0.947555	8.13027	-14.7943	1.95362e-45	9.3588e-44	92.3888	UP in PCDS2/3
CHCHD1	0.432833	9.06185	14.7937	1.96667e-45	9.4005e-44	92.3822	NoSignifi
TBC1D25	-0.199746	6.65813	-14.7921	2.0077e-45	9.57548e-44	92.3617	NoSignifi
HSPB6	-0.660956	5.55286	-14.789	2.08512e-45	9.9229e-44	92.3242	UP in PCDS2/3
TXNL4A	0.363231	7.1199	14.7847	2.20208e-45	1.04565e-43	92.27	NoSignifi
CTDSPL2	0.46407	6.23736	14.7843	2.21248e-45	1.04829e-43	92.2654	NoSignifi
RAB21	0.334759	6.4096	14.7838	2.22625e-45	1.05251e-43	92.2592	NoSignifi
ADAM10	0.557257	7.91194	14.7813	2.29712e-45	1.08365e-43	92.2281	NoSignifi
TRIM7	0.599842	5.11254	14.7694	2.66239e-45	1.25323e-43	92.0817	UP in PCDS1
CEP135	0.318367	4.68559	14.7608	2.9627e-45	1.39157e-43	91.9756	NoSignifi
RTTN	0.201789	4.92492	14.7552	3.17661e-45	1.48881e-43	91.9064	NoSignifi
DYNLRB1	-0.220112	7.25853	-14.7452	3.59848e-45	1.68289e-43	91.7827	NoSignifi
SNX21	-0.341463	6.37782	-14.7426	3.71652e-45	1.73435e-43	91.7507	NoSignifi
RALBP1	0.322395	7.82897	14.7414	3.77457e-45	1.75765e-43	91.7353	NoSignifi
TDG	0.475165	8.84549	14.7347	4.09975e-45	1.90498e-43	91.6533	NoSignifi
RFC5	0.450491	7.60866	14.7345	4.11378e-45	1.9074e-43	91.6499	NoSignifi
RMI1	0.57615	7.89602	14.734	4.13897e-45	1.91498e-43	91.6439	NoSignifi
CEP55	0.840994	7.64053	14.7204	4.90005e-45	2.26228e-43	91.4764	UP in PCDS1
POLE2	0.705315	6.78403	14.7179	5.05623e-45	2.32942e-43	91.4452	UP in PCDS1
STAM2	0.336031	6.04217	14.7158	5.1899e-45	2.38592e-43	91.4193	NoSignifi
GSR	0.605101	8.19479	14.7124	5.40835e-45	2.48108e-43	91.3784	UP in PCDS1
TPM2	-0.384628	6.1537	-14.7111	5.50059e-45	2.51806e-43	91.3616	NoSignifi
VRK2	0.401352	8.34024	14.7054	5.9008e-45	2.69557e-43	91.292	NoSignifi
C1QBP	0.579195	10.2869	14.6989	6.39974e-45	2.91734e-43	91.2114	NoSignifi
STXBP5	0.544105	5.89755	14.6903	7.11918e-45	3.23848e-43	91.1057	NoSignifi
ZMYM6	0.230074	4.8255	14.6846	7.64464e-45	3.47022e-43	91.035	NoSignifi
NMD3	0.418542	8.68936	14.6843	7.6728e-45	3.47571e-43	91.0314	NoSignifi
ZNF24	0.252283	6.29228	14.6816	7.93336e-45	3.58624e-43	90.9983	NoSignifi
HNRNPH1	0.583367	7.11856	14.6777	8.32135e-45	3.7538e-43	90.9509	NoSignifi
SLC28A3	0.744414	5.01956	14.6752	8.58568e-45	3.86499e-43	90.9198	UP in PCDS1
GPR124	-0.52034	6.65879	-14.6623	1.00756e-44	4.52628e-43	90.7611	NoSignifi
ARHGAP5	0.458019	6.25958	14.6504	1.16735e-44	5.23325e-43	90.615	NoSignifi
RQCD1	0.270453	6.04261	14.6482	1.20041e-44	5.37034e-43	90.5873	NoSignifi
CHUK	0.521396	7.32755	14.6475	1.21081e-44	5.40569e-43	90.5787	NoSignifi
CENPK	0.872451	7.16731	14.6348	1.41622e-44	6.30976e-43	90.4233	UP in PCDS1
CCDC92	-0.49358	8.28291	-14.6343	1.42608e-44	6.34064e-43	90.4164	NoSignifi
MND1	0.867262	5.77491	14.6207	1.68592e-44	7.48059e-43	90.2503	UP in PCDS1
HELQ	0.203607	4.71095	14.6173	1.75845e-44	7.78646e-43	90.2085	NoSignifi
HEATR5A	0.536319	7.78543	14.6101	1.92175e-44	8.49217e-43	90.1204	NoSignifi
IKBKAP	0.272382	6.26008	14.6095	1.93636e-44	8.53932e-43	90.1129	NoSignifi
EDEM3	0.640272	7.72411	14.6081	1.96989e-44	8.66953e-43	90.0958	UP in PCDS1
ETF1	0.32637	9.28729	14.6079	1.97489e-44	8.67389e-43	90.0933	NoSignifi
DTX3	-0.225912	5.49278	-14.6064	2.01183e-44	8.81825e-43	90.0749	NoSignifi
POLD3	0.287919	6.5155	14.6033	2.0919e-44	9.15069e-43	90.0362	NoSignifi
SSR1	0.388654	8.96425	14.5872	2.55038e-44	1.11338e-42	89.8396	NoSignifi
FAM118B	0.321086	6.05312	14.5786	2.83664e-44	1.23548e-42	89.734	NoSignifi
TIFA	0.356342	5.46993	14.5785	2.8415e-44	1.23548e-42	89.7323	NoSignifi
SCP2	0.401492	10.6649	14.5768	2.90212e-44	1.25931e-42	89.7114	NoSignifi
JAK2	0.542505	5.0834	14.5762	2.92224e-44	1.2655e-42	89.7045	NoSignifi
YES1	0.315614	7.26021	14.5693	3.1814e-44	1.37499e-42	89.6202	NoSignifi
RIOK2	0.482929	6.29062	14.5607	3.53659e-44	1.52545e-42	89.5152	NoSignifi
MEX3A	-0.347355	6.1447	-14.5602	3.55921e-44	1.53216e-42	89.5089	NoSignifi
TSPAN13	0.578572	11.3798	14.5587	3.62683e-44	1.55817e-42	89.4902	NoSignifi
SRSF8	0.325053	7.85315	14.5585	3.63827e-44	1.55999e-42	89.4871	NoSignifi
UBXN8	0.616116	6.38143	14.5565	3.72692e-44	1.59484e-42	89.4632	UP in PCDS1
ETFDH	0.586729	6.10392	14.553	3.89026e-44	1.66145e-42	89.4206	UP in PCDS1
FEZ1	-0.417465	5.75239	-14.5521	3.93672e-44	1.67799e-42	89.4089	NoSignifi
CENPE	0.697621	6.52665	14.5475	4.16498e-44	1.77179e-42	89.3529	UP in PCDS1
SVEP1	-0.127122	4.46459	-14.5449	4.29923e-44	1.82532e-42	89.3215	NoSignifi
PDIA4	0.478837	9.09116	14.5438	4.36003e-44	1.84751e-42	89.3075	NoSignifi
LLPH	0.338626	5.84051	14.5432	4.3891e-44	1.8562e-42	89.3009	NoSignifi
CETN3	0.657177	8.09393	14.542	4.45891e-44	1.88204e-42	89.2853	UP in PCDS1
SIAE	0.349897	5.25507	14.5414	4.49097e-44	1.89189e-42	89.2782	NoSignifi
SPDL1	0.50779	6.92093	14.534	4.91633e-44	2.06705e-42	89.1884	NoSignifi
FANCM	0.225946	4.29321	14.5317	5.06171e-44	2.12406e-42	89.1595	NoSignifi
SNED1	-0.202329	5.36079	-14.5296	5.18969e-44	2.17355e-42	89.1347	NoSignifi
CTH	0.7491	5.49704	14.5246	5.52043e-44	2.3076e-42	89.0734	UP in PCDS1
TAGLN	-0.965947	9.10896	-14.5187	5.93807e-44	2.4774e-42	89.001	UP in PCDS2/3
SASS6	0.409796	5.38275	14.4955	7.90195e-44	3.2904e-42	88.7176	NoSignifi
MIS18BP1	0.391956	4.8331	14.4907	8.375e-44	3.48069e-42	88.6599	NoSignifi
PPIL4	0.592173	6.82361	14.4852	8.96403e-44	3.71526e-42	88.5924	UP in PCDS1
CENPU	0.675358	6.73148	14.4851	8.97373e-44	3.71526e-42	88.5914	UP in PCDS1
COX15	0.337963	6.75872	14.483	9.21356e-44	3.80727e-42	88.5652	NoSignifi
WRN	0.482419	6.03227	14.4809	9.4525e-44	3.89857e-42	88.5398	NoSignifi
LIPH	0.569714	6.26884	14.4797	9.59642e-44	3.9504e-42	88.5248	NoSignifi
ATP2C1	0.397216	7.30764	14.4766	9.96549e-44	4.09455e-42	88.4874	NoSignifi
ECT2	0.503161	6.40825	14.4744	1.02435e-43	4.2008e-42	88.4601	NoSignifi
DNAJC10	0.444299	7.00192	14.4736	1.03376e-43	4.23138e-42	88.451	NoSignifi
CEBPB	-0.460602	11.1524	-14.4608	1.21002e-43	4.94349e-42	88.2948	NoSignifi
MBOAT1	0.593784	7.36211	14.4589	1.2381e-43	5.0487e-42	88.272	UP in PCDS1
NDUFV2	0.452834	9.86	14.4429	1.50767e-43	6.13637e-42	88.0766	NoSignifi
USP37	0.3707	5.61538	14.4425	1.51377e-43	6.14967e-42	88.0726	NoSignifi
SFXN1	0.414683	6.04037	14.4414	1.53466e-43	6.22285e-42	88.059	NoSignifi
FAM46A	0.470844	6.84452	14.4406	1.55091e-43	6.27697e-42	88.0485	NoSignifi
FAM127A	-0.757339	9.05385	-14.4325	1.71205e-43	6.91622e-42	87.9505	UP in PCDS2/3
RPL36AL	0.351814	11.1261	14.4245	1.88884e-43	7.61621e-42	87.853	NoSignifi
NGF	-0.259276	5.38726	-14.4237	1.90775e-43	7.67815e-42	87.8431	NoSignifi
C12orf29	0.518815	7.3733	14.4233	1.91621e-43	7.69792e-42	87.8387	NoSignifi
DYX1C1	0.586226	4.25763	14.4166	2.08148e-43	8.34634e-42	87.7566	UP in PCDS1
YRDC	0.407266	7.58135	14.4103	2.24784e-43	8.99677e-42	87.6803	NoSignifi
SEC23IP	0.258945	6.54886	14.405	2.39938e-43	9.58556e-42	87.6156	NoSignifi
RAMP2	-0.378889	6.08716	-14.3995	2.5642e-43	1.02252e-41	87.5497	NoSignifi
BRIP1	0.638298	5.38784	14.3979	2.61623e-43	1.04135e-41	87.5298	UP in PCDS1
KIF11	0.788407	7.37196	14.3962	2.6703e-43	1.06092e-41	87.5095	UP in PCDS1
ATP5F1	0.363836	8.22899	14.3959	2.68022e-43	1.06291e-41	87.5058	NoSignifi
EHD2	-0.397471	7.14183	-14.3947	2.72116e-43	1.07717e-41	87.4908	NoSignifi
CDCP1	0.37076	6.25245	14.3827	3.14928e-43	1.24437e-41	87.3458	NoSignifi
STARD8	-0.243828	5.83658	-14.3808	3.22393e-43	1.27154e-41	87.3226	NoSignifi
EAF1	0.5195	7.09905	14.3736	3.52345e-43	1.38715e-41	87.2344	NoSignifi
A2M	-0.383581	7.41954	-14.3713	3.62399e-43	1.42414e-41	87.2065	NoSignifi
NAA35	0.423848	7.41896	14.3682	3.76017e-43	1.47498e-41	87.1699	NoSignifi
PSMA4	0.358109	10.761	14.3673	3.80574e-43	1.49016e-41	87.158	NoSignifi
BEST1	-0.222411	5.85253	-14.3662	3.85345e-43	1.50611e-41	87.1456	NoSignifi
NPR1	-0.240569	6.34492	-14.3639	3.96576e-43	1.54722e-41	87.1171	NoSignifi
HSPA12B	-0.255922	5.24154	-14.3562	4.35491e-43	1.69599e-41	87.0242	NoSignifi
ABHD5	0.275582	5.20135	14.3537	4.48937e-43	1.74521e-41	86.9941	NoSignifi
GEN1	0.35454	4.22197	14.3532	4.52151e-43	1.75456e-41	86.987	NoSignifi
LPIN1	0.531972	7.04858	14.3445	5.02761e-43	1.94746e-41	86.8817	NoSignifi
DLG3	0.388283	7.4303	14.3394	5.34877e-43	2.06816e-41	86.8203	NoSignifi
PLTP	-0.921471	7.90957	-14.3339	5.71847e-43	2.20717e-41	86.754	UP in PCDS2/3
CASC15	-0.166828	4.52372	-14.3332	5.77263e-43	2.22411e-41	86.7446	NoSignifi
NUDCD2	0.298315	5.85176	14.327	6.22209e-43	2.39302e-41	86.6703	NoSignifi
DENND4A	0.503329	5.72011	14.326	6.29825e-43	2.41801e-41	86.6582	NoSignifi
MFSD9	0.392817	5.4376	14.3188	6.87456e-43	2.6346e-41	86.5713	NoSignifi
NUDT16	0.307574	5.85183	14.3145	7.24366e-43	2.77115e-41	86.5194	NoSignifi
MTHFD2L	0.260118	4.41593	14.3106	7.60366e-43	2.90374e-41	86.4713	NoSignifi
ZADH2	0.352718	5.89674	14.3085	7.80066e-43	2.97373e-41	86.446	NoSignifi
LRRC32	-0.520677	7.66674	-14.3066	7.98391e-43	3.03824e-41	86.4229	NoSignifi
TMEM33	0.46086	7.47173	14.301	8.54409e-43	3.24571e-41	86.3556	NoSignifi
MRRF	0.366979	7.84561	14.2946	9.23892e-43	3.50351e-41	86.2781	NoSignifi
AREL1	0.15804	5.44407	14.2928	9.43919e-43	3.5732e-41	86.2568	NoSignifi
RARS	0.416854	9.17356	14.2898	9.79298e-43	3.70065e-41	86.2203	NoSignifi
GDA	0.643188	6.39773	14.2723	1.21218e-42	4.5727e-41	86.0087	UP in PCDS1
PDSS2	0.457013	6.6608	14.2696	1.253e-42	4.71468e-41	85.9758	NoSignifi
PRMT9	0.410753	6.59032	14.2695	1.25417e-42	4.71468e-41	85.9749	NoSignifi
RP11-517B11.7	0.311162	4.72125	14.266	1.30846e-42	4.91023e-41	85.9328	NoSignifi
TOM1L1	0.412274	6.71949	14.2625	1.36597e-42	5.11718e-41	85.8902	NoSignifi
FAM117B	0.318381	6.01537	14.2578	1.44494e-42	5.40366e-41	85.8344	NoSignifi
PPDPF	-0.441472	10.471	-14.2559	1.47924e-42	5.52242e-41	85.8111	NoSignifi
OLFML3	-0.901651	7.59717	-14.2553	1.48926e-42	5.55025e-41	85.8045	UP in PCDS2/3
SS18	0.459875	6.71631	14.2548	1.49964e-42	5.57931e-41	85.7976	NoSignifi
EFEMP2	-0.720298	7.4647	-14.2528	1.53558e-42	5.70326e-41	85.7741	UP in PCDS2/3
ORC1	0.573164	5.31484	14.2488	1.61245e-42	5.97848e-41	85.7256	NoSignifi
MIS18A	0.508741	6.74961	14.2463	1.66252e-42	6.15358e-41	85.6953	NoSignifi
LRR1	0.295427	6.28367	14.2351	1.90489e-42	7.03865e-41	85.5603	NoSignifi
RALGPS2	0.386383	5.71027	14.2345	1.91777e-42	7.07419e-41	85.5536	NoSignifi
RSRC1	0.43878	5.36239	14.227	2.10079e-42	7.73611e-41	85.4632	NoSignifi
TMEM144	0.340459	4.61686	14.225	2.15321e-42	7.91571e-41	85.4387	NoSignifi
PRDM10	0.229765	5.90166	14.22	2.28672e-42	8.39227e-41	85.379	NoSignifi
ZNF362	-0.193287	5.71499	-14.2155	2.41646e-42	8.85339e-41	85.3243	NoSignifi
PAQR3	0.329697	5.47244	14.1977	2.99844e-42	1.09671e-40	85.1102	NoSignifi
CDC27	0.369331	7.21946	14.1744	3.97493e-42	1.45142e-40	84.8306	NoSignifi
ZMYM1	0.517749	6.24615	14.1604	4.71388e-42	1.71834e-40	84.6614	NoSignifi
TCEA2	-0.304706	5.1972	-14.1532	5.14204e-42	1.87127e-40	84.5752	NoSignifi
WAS	-0.242373	6.79881	-14.1525	5.18686e-42	1.88441e-40	84.5666	NoSignifi
AMD1	0.408366	8.97032	14.1441	5.73726e-42	2.08089e-40	84.4666	NoSignifi
COPS2	0.452261	8.09545	14.1396	6.0609e-42	2.19459e-40	84.4121	NoSignifi
ADNP2	0.332208	7.65814	14.1376	6.20466e-42	2.2429e-40	84.3889	NoSignifi
DEPDC1B	0.892104	6.4119	14.1364	6.29546e-42	2.27192e-40	84.3745	UP in PCDS1
PHAX	0.486203	6.71409	14.135	6.40946e-42	2.30922e-40	84.3567	NoSignifi
ZBTB6	0.53838	4.41214	14.1322	6.62987e-42	2.38466e-40	84.3231	NoSignifi
PRELP	-0.547822	6.36449	-14.1301	6.79502e-42	2.44001e-40	84.2987	NoSignifi
FFAR4	0.918504	4.63845	14.1282	6.95606e-42	2.4937e-40	84.2755	UP in PCDS1
MRVI1	-0.694845	6.54431	-14.119	7.7707e-42	2.78114e-40	84.1656	UP in PCDS2/3
RCAN3	0.357775	5.97514	14.117	7.958e-42	2.84347e-40	84.142	NoSignifi
POC1B	0.630219	8.4014	14.1164	8.0227e-42	2.86187e-40	84.134	UP in PCDS1
CISD2	0.299673	6.37491	14.115	8.15591e-42	2.9046e-40	84.1176	NoSignifi
BOC	-0.411598	6.12801	-14.1071	8.96794e-42	3.18855e-40	84.0235	NoSignifi
C5orf22	0.329377	5.88766	14.0974	1.00904e-41	3.58178e-40	83.9065	NoSignifi
PSMA5	0.448896	7.93327	14.0954	1.03371e-41	3.66333e-40	83.8825	NoSignifi
LINC00467	0.563199	5.69298	14.0869	1.14565e-41	4.0534e-40	83.7806	NoSignifi
NT5DC1	0.368053	6.25146	14.0861	1.15563e-41	4.08204e-40	83.772	NoSignifi
SYNPO	-0.228148	6.23604	-14.0857	1.16215e-41	4.09839e-40	83.7664	NoSignifi
ZC3H14	0.307923	6.50719	14.0845	1.17824e-41	4.14836e-40	83.7527	NoSignifi
NCAPG	0.72369	6.74225	14.0825	1.20689e-41	4.24234e-40	83.7289	UP in PCDS1
PGM2	0.45425	7.61303	14.0802	1.24165e-41	4.35744e-40	83.7007	NoSignifi
PPP2R5C	0.290755	6.88253	14.0796	1.25005e-41	4.37981e-40	83.6941	NoSignifi
CENPC	0.502755	6.37014	14.075	1.32101e-41	4.62098e-40	83.6393	NoSignifi
MFN1	0.423054	7.30911	14.0734	1.34732e-41	4.70542e-40	83.6197	NoSignifi
SRP72	0.318153	7.83417	14.0721	1.36841e-41	4.77136e-40	83.6043	NoSignifi
SMEK1	0.393253	6.37734	14.0672	1.45143e-41	5.05271e-40	83.5459	NoSignifi
TMEM107	0.392214	5.44714	14.066	1.47344e-41	5.12107e-40	83.531	NoSignifi
HAUS8	0.330139	5.81123	14.0634	1.51944e-41	5.2725e-40	83.5005	NoSignifi
PPA2	0.239392	6.70299	14.0593	1.59594e-41	5.52909e-40	83.4518	NoSignifi
LYRM2	0.308301	6.48457	14.057	1.64135e-41	5.67734e-40	83.4239	NoSignifi
YTHDF2	0.299201	9.71113	14.0556	1.66918e-41	5.76439e-40	83.4072	NoSignifi
KCNK1	0.490613	5.98071	14.0503	1.77925e-41	6.13473e-40	83.3439	NoSignifi
BUB3	0.259274	7.78596	14.037	2.08937e-41	7.19254e-40	83.1845	NoSignifi
LCORL	0.517972	6.15196	14.0346	2.15052e-41	7.39131e-40	83.1559	NoSignifi
PRRC1	0.319893	8.58452	14.0329	2.19472e-41	7.53126e-40	83.1357	NoSignifi
CENPH	0.775889	6.5636	14.0248	2.41756e-41	8.28284e-40	83.0398	UP in PCDS1
GMNN	0.572165	9.26481	14.022	2.50195e-41	8.55842e-40	83.0058	NoSignifi
FXYD6	-0.75884	6.65112	-14.0217	2.51139e-41	8.57714e-40	83.0021	UP in PCDS2/3
HAUS3	0.54785	6.8911	14.0173	2.64622e-41	9.02341e-40	82.9502	NoSignifi
SFT2D1	0.194039	6.68824	14.0166	2.67006e-41	9.09039e-40	82.9413	NoSignifi
TAF4B	0.452312	5.63988	14.0156	2.69995e-41	9.1777e-40	82.9302	NoSignifi
CAST	0.300549	7.81765	14.0153	2.71062e-41	9.19954e-40	82.9263	NoSignifi
CCDC58	0.89419	6.49188	14.0088	2.9323e-41	9.93634e-40	82.8484	UP in PCDS1
ME1	0.634616	6.55419	14.0075	2.97599e-41	1.00686e-39	82.8337	UP in PCDS1
PPHLN1	0.216162	5.88127	14.0062	3.02436e-41	1.02163e-39	82.8177	NoSignifi
ZNF283	0.285204	4.56897	14.0024	3.16559e-41	1.06767e-39	82.7724	NoSignifi
MRPL39	0.31537	6.01468	14.0005	3.23777e-41	1.09032e-39	82.7501	NoSignifi
TPM3	0.173058	6.08252	13.9955	3.43779e-41	1.15588e-39	82.6906	NoSignifi
SGSM3	0.324056	7.29816	13.9951	3.45496e-41	1.15985e-39	82.6857	NoSignifi
KANK2	-0.264706	6.58398	-13.9949	3.46537e-41	1.16154e-39	82.6827	NoSignifi
GDPD5	-0.582468	7.09462	-13.9942	3.49281e-41	1.16893e-39	82.6749	NoSignifi
SORBS3	-0.319661	7.00712	-13.9905	3.65306e-41	1.22067e-39	82.6304	NoSignifi
NGFR	-0.280371	4.77044	-13.9807	4.10524e-41	1.36966e-39	82.5146	NoSignifi
MED6	0.386158	6.56099	13.9724	4.5374e-41	1.51151e-39	82.4153	NoSignifi
SDR16C5	1.64671	6.72778	13.9677	4.80149e-41	1.59703e-39	82.3592	UP in PCDS1
DEGS2	0.612236	6.42743	13.9547	5.60809e-41	1.86245e-39	82.2052	UP in PCDS1
METAP2	0.412675	7.53919	13.9505	5.89675e-41	1.95532e-39	82.1554	NoSignifi
ITGA11	-0.27125	5.25399	-13.95	5.93281e-41	1.96427e-39	82.1494	NoSignifi
TAF5	0.464123	6.10201	13.9481	6.06794e-41	2.00594e-39	82.1271	NoSignifi
PKN2	0.31896	6.70118	13.9457	6.24598e-41	2.06165e-39	82.0984	NoSignifi
FAM76A	0.295167	4.82109	13.945	6.30081e-41	2.07658e-39	82.0897	NoSignifi
RPAP3	0.553845	6.56104	13.9391	6.75833e-41	2.22398e-39	82.0202	NoSignifi
EXOC5	0.430548	6.3032	13.9275	7.76915e-41	2.55274e-39	81.8819	NoSignifi
CCNE2	0.749729	5.8129	13.9273	7.78671e-41	2.55463e-39	81.8797	UP in PCDS1
FXN	0.321966	5.80665	13.9219	8.30507e-41	2.72057e-39	81.8158	NoSignifi
IMPA1	0.540094	9.51181	13.9217	8.32564e-41	2.72319e-39	81.8133	NoSignifi
PAX9	0.289841	4.14464	13.9196	8.53886e-41	2.78872e-39	81.7882	NoSignifi
FANCE	0.322171	6.3372	13.9113	9.43359e-41	3.07629e-39	81.6894	NoSignifi
SCUBE3	-0.310945	5.66971	-13.903	1.04142e-40	3.39096e-39	81.5913	NoSignifi
ABHD17C	0.52018	9.35398	13.9004	1.0744e-40	3.49309e-39	81.5604	NoSignifi
CCNA2	0.651892	7.80339	13.8956	1.13698e-40	3.69102e-39	81.5042	UP in PCDS1
GAS7	-0.416288	5.97166	-13.8941	1.15742e-40	3.75172e-39	81.4866	NoSignifi
EFTUD1	0.362997	7.73055	13.8937	1.16348e-40	3.76574e-39	81.4814	NoSignifi
FAM76B	0.430827	5.41837	13.8872	1.25766e-40	4.06449e-39	81.4042	NoSignifi
GNPTAB	0.251978	6.26291	13.8842	1.30386e-40	4.20753e-39	81.3684	NoSignifi
RPS29	0.302347	9.34822	13.8822	1.33424e-40	4.29915e-39	81.3456	NoSignifi
TOR1AIP2	0.193805	5.67166	13.8749	1.45702e-40	4.68778e-39	81.2583	NoSignifi
E2F7	0.459369	5.35776	13.8738	1.4748e-40	4.73796e-39	81.2462	NoSignifi
GSK3A	-0.239261	7.38886	-13.8692	1.55875e-40	5.00023e-39	81.1913	NoSignifi
NUCB2	0.505352	6.89159	13.863	1.67906e-40	5.37821e-39	81.1176	NoSignifi
FAS	0.792513	6.73311	13.8625	1.68796e-40	5.39874e-39	81.1123	UP in PCDS1
AP1G1	0.300436	7.70476	13.8611	1.71641e-40	5.48164e-39	81.0958	NoSignifi
SORBS1	-0.434606	6.79059	-13.8394	2.22341e-40	7.09036e-39	80.8391	NoSignifi
C1orf131	0.447903	8.42784	13.828	2.54791e-40	8.11322e-39	80.704	NoSignifi
FH	0.456767	8.78651	13.8264	2.59641e-40	8.2555e-39	80.6853	NoSignifi
RABGGTB	0.475261	8.51289	13.8208	2.77305e-40	8.80422e-39	80.62	NoSignifi
SAMD5	1.09305	5.99818	13.8124	3.06742e-40	9.72456e-39	80.52	UP in PCDS1
SLC25A24	0.235515	7.13712	13.7958	3.73666e-40	1.18289e-38	80.3242	NoSignifi
ALDH1A3	-0.419041	5.54119	-13.7953	3.75729e-40	1.18769e-38	80.3188	NoSignifi
TAF1A	0.656236	5.38104	13.7904	3.98458e-40	1.2577e-38	80.2605	UP in PCDS1
PIGK	0.350859	5.83233	13.7881	4.09193e-40	1.2897e-38	80.2342	NoSignifi
SPTSSA	0.397662	8.71136	13.7853	4.22947e-40	1.33112e-38	80.2014	NoSignifi
SEC11C	0.322583	6.61024	13.7846	4.26449e-40	1.34019e-38	80.1932	NoSignifi
PPP4R1	0.40091	8.7754	13.7788	4.57093e-40	1.43441e-38	80.1244	NoSignifi
CLPX	0.397731	7.70945	13.7772	4.65816e-40	1.45967e-38	80.1056	NoSignifi
BCDIN3D	0.387692	6.23838	13.7753	4.76594e-40	1.49129e-38	80.0829	NoSignifi
GFM1	0.284142	6.64051	13.7746	4.80607e-40	1.50167e-38	80.0746	NoSignifi
PLA2G4A	1.37315	5.71658	13.7727	4.91257e-40	1.53274e-38	80.0529	UP in PCDS1
CYGB	-0.293737	6.54358	-13.7725	4.92597e-40	1.53471e-38	80.0502	NoSignifi
B3GALNT2	0.248102	5.37998	13.7677	5.2162e-40	1.62279e-38	79.9934	NoSignifi
RBM15	0.22762	6.59998	13.7667	5.27524e-40	1.63881e-38	79.9823	NoSignifi
THG1L	0.419063	7.05666	13.7581	5.84419e-40	1.81296e-38	79.8807	NoSignifi
TBXA2R	-0.215012	6.08045	-13.7563	5.96857e-40	1.84688e-38	79.8598	NoSignifi
HAUS6	0.575596	6.01195	13.7563	5.97061e-40	1.84688e-38	79.8595	NoSignifi
SCARF2	-0.261076	4.89093	-13.7489	6.52089e-40	2.01422e-38	79.772	NoSignifi
HNF4G	0.710369	5.6637	13.7479	6.59877e-40	2.03537e-38	79.7602	UP in PCDS1
FAIM	0.597683	7.12611	13.7444	6.87614e-40	2.11759e-38	79.7194	UP in PCDS1
BCCIP	0.381232	7.45756	13.7443	6.88488e-40	2.11759e-38	79.7182	NoSignifi
IGFBP7	-0.49306	9.03653	-13.7438	6.92129e-40	2.12577e-38	79.7129	NoSignifi
ORC4	0.416808	7.24882	13.7427	7.01696e-40	2.1521e-38	79.6993	NoSignifi
SV2A	-0.317805	5.64682	-13.7416	7.11038e-40	2.17767e-38	79.6862	NoSignifi
CSTF3	0.427888	7.09801	13.7405	7.2006e-40	2.20218e-38	79.6737	NoSignifi
ARHGAP23	-0.215979	5.81054	-13.7275	8.39914e-40	2.56512e-38	79.521	NoSignifi
MRPS35	0.384385	10.6295	13.7238	8.77916e-40	2.6774e-38	79.4771	NoSignifi
TBC1D15	0.335598	6.46004	13.7216	9.00106e-40	2.74121e-38	79.4524	NoSignifi
NDUFC1	0.265682	7.96997	13.7184	9.35701e-40	2.84561e-38	79.4139	NoSignifi
CKAP2L	0.542815	6.35625	13.7136	9.90345e-40	3.00757e-38	79.3576	NoSignifi
ATP9A	-0.608227	7.59725	-13.7134	9.92369e-40	3.00949e-38	79.3556	UP in PCDS2/3
LOC100652770	0.279906	4.2754	13.7124	1.0047e-39	3.04207e-38	79.3433	NoSignifi
FBXO8	0.465413	6.96933	13.7123	1.00592e-39	3.04207e-38	79.3421	NoSignifi
KIF21A	0.474711	5.87789	13.7117	1.01249e-39	3.05765e-38	79.3357	NoSignifi
FBXO33	0.411698	7.20189	13.705	1.09605e-39	3.3054e-38	79.2571	NoSignifi
PPCDC	0.411997	6.01634	13.7041	1.10785e-39	3.33635e-38	79.2464	NoSignifi
C9orf156	0.163664	5.53291	13.6994	1.17127e-39	3.52242e-38	79.1912	NoSignifi
WWC3	-0.49038	7.84054	-13.6969	1.20689e-39	3.62451e-38	79.1615	NoSignifi
VTA1	0.264786	7.59296	13.6962	1.21643e-39	3.64812e-38	79.1537	NoSignifi
PTAR1	0.440033	6.39695	13.6957	1.2231e-39	3.66303e-38	79.1483	NoSignifi
ACAP2	0.27323	6.0635	13.6937	1.25284e-39	3.74694e-38	79.1245	NoSignifi
MED31	0.250614	5.70006	13.6889	1.3259e-39	3.95996e-38	79.0683	NoSignifi
HNRNPL	0.86366	8.36541	13.6879	1.34223e-39	4.00312e-38	79.0561	UP in PCDS1
B3GNT5	0.38043	6.48455	13.6878	1.34405e-39	4.00312e-38	79.0548	NoSignifi
PCBD2	0.298927	5.96745	13.6834	1.41558e-39	4.20511e-38	79.0034	NoSignifi
GPR153	-0.373168	7.70034	-13.6834	1.41575e-39	4.20511e-38	79.0032	NoSignifi
FAM169A	0.921703	5.38469	13.6741	1.57882e-39	4.68303e-38	78.8951	UP in PCDS1
TMEM69	0.406815	8.61662	13.6697	1.66268e-39	4.92504e-38	78.8438	NoSignifi
RAB28	0.341394	6.55364	13.6693	1.67196e-39	4.94575e-38	78.8383	NoSignifi
FGFR1OP	0.282485	6.204	13.6689	1.67988e-39	4.9624e-38	78.8336	NoSignifi
SERAC1	0.284938	4.71761	13.6677	1.70247e-39	5.02228e-38	78.8204	NoSignifi
ARL4D	-0.196312	4.90688	-13.6674	1.70975e-39	5.0369e-38	78.8161	NoSignifi
MESDC2	0.241998	7.76487	13.6669	1.71953e-39	5.05884e-38	78.8105	NoSignifi
SNAI1	-0.291071	5.51631	-13.6651	1.7572e-39	5.16265e-38	78.789	NoSignifi
MNS1	0.706015	4.89116	13.6614	1.83584e-39	5.38639e-38	78.7456	UP in PCDS1
C1QTNF3	-0.363802	5.27131	-13.6597	1.87144e-39	5.4834e-38	78.7265	NoSignifi
EFS	-0.398379	5.32326	-13.6556	1.96368e-39	5.74588e-38	78.6788	NoSignifi
FAM73A	0.601194	5.99438	13.6552	1.97352e-39	5.76689e-38	78.6738	UP in PCDS1
TRIQK	0.347811	5.83929	13.6541	2.00052e-39	5.83791e-38	78.6604	NoSignifi
SSFA2	0.480008	7.2472	13.6449	2.22827e-39	6.49378e-38	78.5535	NoSignifi
TRAPPC6B	0.525024	6.91586	13.6442	2.2484e-39	6.54364e-38	78.5445	NoSignifi
ZNF335	-0.170116	5.65849	-13.6386	2.40158e-39	6.98006e-38	78.4792	NoSignifi
MRS2	0.305226	5.81996	13.6361	2.47129e-39	7.16365e-38	78.4508	NoSignifi
EFCAB11	0.316811	5.37094	13.6361	2.47137e-39	7.16365e-38	78.4508	NoSignifi
BLOC1S2	0.444509	9.05818	13.6333	2.55473e-39	7.39541e-38	78.4179	NoSignifi
PHLPP1	0.271372	4.67832	13.6306	2.63863e-39	7.62808e-38	78.3858	NoSignifi
STXBP6	0.588468	6.00333	13.6298	2.66267e-39	7.68731e-38	78.3768	UP in PCDS1
PXDC1	-0.332215	6.44381	-13.6283	2.71079e-39	7.81581e-38	78.3591	NoSignifi
HMGN1	0.304469	11.4171	13.6273	2.74409e-39	7.9013e-38	78.347	NoSignifi
MTFMT	0.586552	6.23645	13.626	2.78397e-39	8.00548e-38	78.3327	UP in PCDS1
TXNDC17	0.317728	8.50484	13.6231	2.88351e-39	8.28071e-38	78.2978	NoSignifi
EGLN1	0.317782	6.33889	13.6136	3.22434e-39	9.24724e-38	78.1871	NoSignifi
PLEKHG2	-0.223054	5.95052	-13.6133	3.23481e-39	9.26499e-38	78.1838	NoSignifi
LGI4	-0.27869	5.85497	-13.6099	3.3649e-39	9.62485e-38	78.1447	NoSignifi
HDHD2	0.447476	8.43783	13.6098	3.37242e-39	9.63366e-38	78.1425	NoSignifi
GPN3	0.449208	7.73671	13.6095	3.38086e-39	9.64502e-38	78.14	NoSignifi
PSMA3	0.172442	6.33673	13.6065	3.50324e-39	9.981e-38	78.1048	NoSignifi
ALDH3A2	0.49236	8.27422	13.6062	3.51718e-39	1.00076e-37	78.1008	NoSignifi
IKBKG	-0.232369	7.34944	-13.6055	3.54615e-39	1.00644e-37	78.0927	NoSignifi
MMAA	0.325379	4.90756	13.6055	3.54645e-39	1.00644e-37	78.0926	NoSignifi
REG4	1.95814	7.26185	13.6049	3.57042e-39	1.01191e-37	78.086	UP in PCDS1
ABCD3	0.539523	7.85654	13.5968	3.92831e-39	1.11189e-37	77.9912	NoSignifi
EPT1	0.314558	6.67149	13.5967	3.93379e-39	1.11199e-37	77.9898	NoSignifi
VPS53	0.194924	4.96278	13.594	4.0575e-39	1.14546e-37	77.9591	NoSignifi
HSPA9	0.299685	7.79076	13.5927	4.12012e-39	1.16163e-37	77.944	NoSignifi
ARL6	0.382257	4.42519	13.5909	4.21221e-39	1.18605e-37	77.922	NoSignifi
COL4A2	-0.701926	9.53354	-13.5904	4.23382e-39	1.19058e-37	77.917	UP in PCDS2/3
HK2	0.656388	9.67994	13.5844	4.54459e-39	1.27632e-37	77.8467	UP in PCDS1
CCDC77	0.436137	5.49364	13.5815	4.70079e-39	1.31848e-37	77.8132	NoSignifi
C3orf52	0.434708	5.77374	13.5774	4.93242e-39	1.38165e-37	77.7655	NoSignifi
B4GALT6	0.365759	5.145	13.5668	5.59087e-39	1.56407e-37	77.6413	NoSignifi
SSX2IP	0.488627	6.43179	13.5653	5.68652e-39	1.58878e-37	77.6244	NoSignifi
TGFB3	-0.252984	4.95086	-13.5641	5.76727e-39	1.60926e-37	77.6105	NoSignifi
ATP10A	-0.162314	5.50448	-13.5607	6.00397e-39	1.67315e-37	77.5706	NoSignifi
RNF145	0.32737	7.10518	13.5589	6.1338e-39	1.70713e-37	77.5494	NoSignifi
FECH	0.342258	5.86097	13.5549	6.42886e-39	1.78696e-37	77.5028	NoSignifi
FAM175B	0.312162	7.39751	13.552	6.65057e-39	1.84622e-37	77.4692	NoSignifi
SERP1	0.310779	9.97906	13.5482	6.95132e-39	1.92723e-37	77.4253	NoSignifi
EGLN3	0.768189	6.41581	13.5431	7.37868e-39	2.0431e-37	77.3661	UP in PCDS1
GOLT1B	0.421401	8.64063	13.5377	7.86181e-39	2.1741e-37	77.3033	NoSignifi
CCSAP	0.246111	4.67275	13.5344	8.17021e-39	2.2565e-37	77.2651	NoSignifi
CERCAM	-0.341931	5.86319	-13.5324	8.36378e-39	2.30702e-37	77.2419	NoSignifi
EI24	0.358889	9.19129	13.528	8.8146e-39	2.42828e-37	77.1898	NoSignifi
CLSTN3	-0.371034	6.02295	-13.5119	1.06443e-38	2.9286e-37	77.0028	NoSignifi
CLCN3	0.493215	8.47438	13.511	1.07495e-38	2.9538e-37	76.9931	NoSignifi
SMCHD1	0.370604	5.67699	13.5055	1.14682e-38	3.14728e-37	76.9289	NoSignifi
TTC33	0.320687	5.41316	13.4989	1.23901e-38	3.396e-37	76.8522	NoSignifi
SMO	-0.25135	6.31067	-13.4986	1.24247e-38	3.40115e-37	76.8495	NoSignifi
HIATL1	0.172177	6.03956	13.4976	1.25818e-38	3.43982e-37	76.837	NoSignifi
STX18	0.278667	8.17818	13.4974	1.26058e-38	3.44203e-37	76.8351	NoSignifi
STARD4	0.623755	7.54158	13.4923	1.33817e-38	3.64929e-37	76.7759	UP in PCDS1
KIAA0895	0.624042	4.78088	13.4875	1.41607e-38	3.85689e-37	76.7198	UP in PCDS1
FHL3	-0.317821	6.45799	-13.4868	1.42688e-38	3.88143e-37	76.7122	NoSignifi
COL8A2	-0.569047	5.63984	-13.4867	1.42913e-38	3.88267e-37	76.7107	NoSignifi
PTGES3	0.244976	11.9768	13.4852	1.45384e-38	3.94487e-37	76.6937	NoSignifi
GRASP	-0.285341	6.65942	-13.4739	1.66e-38	4.49861e-37	76.5622	NoSignifi
SPATA18	0.49012	5.17126	13.4712	1.71266e-38	4.63552e-37	76.5312	NoSignifi
SLC25A40	0.368257	6.94082	13.4678	1.7817e-38	4.81637e-37	76.492	NoSignifi
SLC2A13	0.270967	4.67013	13.4639	1.86465e-38	5.03431e-37	76.4469	NoSignifi
IDH3A	0.324071	7.27688	13.4611	1.92693e-38	5.19599e-37	76.4144	NoSignifi
SIKE1	0.290734	5.09162	13.4605	1.94022e-38	5.22533e-37	76.4075	NoSignifi
XRCC6BP1	0.271685	5.74273	13.46	1.95119e-38	5.24834e-37	76.4019	NoSignifi
PCNXL4	0.150262	4.42993	13.4594	1.96481e-38	5.27842e-37	76.3951	NoSignifi
KITLG	0.519152	5.54962	13.4546	2.07816e-38	5.576e-37	76.3394	NoSignifi
CENPQ	0.560313	5.3386	13.4502	2.18916e-38	5.86657e-37	76.2878	NoSignifi
45721	0.368147	7.36484	13.4493	2.21192e-38	5.92022e-37	76.2776	NoSignifi
KIAA1244	0.531479	5.45565	13.4477	2.25328e-38	6.0235e-37	76.2592	NoSignifi
EMC9	0.377207	7.40664	13.4468	2.27831e-38	6.08289e-37	76.2483	NoSignifi
B4GALT4	0.366096	7.45498	13.443	2.38089e-38	6.34895e-37	76.2046	NoSignifi
KCNJ5	-0.176898	5.37225	-13.438	2.52408e-38	6.7225e-37	76.1467	NoSignifi
TMTC3	0.410336	6.06916	13.4359	2.58651e-38	6.8803e-37	76.1225	NoSignifi
DCLRE1B	0.346098	6.13383	13.4349	2.6163e-38	6.95102e-37	76.1111	NoSignifi
ZNF358	-0.262978	6.64136	-13.4274	2.85417e-38	7.5737e-37	76.0248	NoSignifi
ZNF33A	0.23927	5.56718	13.422	3.04135e-38	8.06051e-37	75.9619	NoSignifi
ZSCAN18	-0.37323	5.64581	-13.4202	3.10475e-38	8.21847e-37	75.9414	NoSignifi
SUDS3	0.466339	7.74485	13.42	3.1116e-38	8.22655e-37	75.9392	NoSignifi
DONSON	0.484769	6.88833	13.4169	3.2266e-38	8.52019e-37	75.9032	NoSignifi
GAN	0.345513	5.48185	13.4141	3.33302e-38	8.7905e-37	75.8711	NoSignifi
FGFR1	-0.282339	6.26492	-13.4055	3.68555e-38	9.70842e-37	75.7714	NoSignifi
PPP1CC	0.282976	11.422	13.4003	3.91326e-38	1.02957e-36	75.7119	NoSignifi
SUN2	-0.250642	8.12143	-13.3994	3.95555e-38	1.03944e-36	75.7013	NoSignifi
MPP1	-0.713286	7.64808	-13.3946	4.18287e-38	1.09784e-36	75.6459	UP in PCDS2/3
ISCA1	0.344896	8.09089	13.3904	4.39279e-38	1.15154e-36	75.5973	NoSignifi
TTC19	0.437192	9.09414	13.3857	4.63905e-38	1.21462e-36	75.5433	NoSignifi
WDR36	0.409504	6.43795	13.3853	4.66186e-38	1.21912e-36	75.5384	NoSignifi
SHROOM3	0.35861	7.03971	13.3812	4.89046e-38	1.27736e-36	75.4909	NoSignifi
TXNDC16	0.634561	6.93945	13.3791	5.01138e-38	1.30737e-36	75.4667	UP in PCDS1
ZNF227	0.500705	5.77123	13.3726	5.40185e-38	1.40754e-36	75.3923	NoSignifi
TXNL4B	0.287449	6.54059	13.3716	5.46607e-38	1.42256e-36	75.3806	NoSignifi
ERI2	0.21029	4.95752	13.3687	5.6516e-38	1.46908e-36	75.3475	NoSignifi
FIP1L1	0.32724	5.93972	13.3673	5.74683e-38	1.49204e-36	75.3309	NoSignifi
GLI3	-0.316545	5.34062	-13.3629	6.04926e-38	1.56868e-36	75.2801	NoSignifi
COL6A2	-0.745741	7.94875	-13.3589	6.33665e-38	1.64124e-36	75.2341	UP in PCDS2/3
NOSTRIN	0.718048	6.8927	13.3523	6.84353e-38	1.77041e-36	75.1578	UP in PCDS1
CNOT7	0.418392	7.4744	13.352	6.86352e-38	1.77346e-36	75.1549	NoSignifi
ANP32B	0.253083	11.5765	13.3474	7.24529e-38	1.86987e-36	75.1012	NoSignifi
PAK3	-0.191854	4.51763	-13.3465	7.31783e-38	1.88635e-36	75.0914	NoSignifi
ZFP92	-0.376001	6.32556	-13.3463	7.33899e-38	1.88955e-36	75.0885	NoSignifi
SLC30A5	0.296517	6.82438	13.3451	7.43619e-38	1.9123e-36	75.0754	NoSignifi
PTRHD1	0.417193	9.48391	13.3435	7.58023e-38	1.94703e-36	75.0564	NoSignifi
SLIT3	-0.270077	5.02617	-13.3411	7.79437e-38	1.9973e-36	75.0288	NoSignifi
EXOSC9	0.377399	7.71786	13.3411	7.7944e-38	1.9973e-36	75.0288	NoSignifi
GNAO1	-0.246215	5.73532	-13.3405	7.84338e-38	2.00748e-36	75.0226	NoSignifi
SGPP1	0.668305	6.74987	13.3403	7.86359e-38	2.01028e-36	75.02	UP in PCDS1
CYP2C18	0.699124	4.73233	13.3352	8.34238e-38	2.13016e-36	74.9614	UP in PCDS1
DCTN4	0.229269	6.80617	13.334	8.45954e-38	2.15753e-36	74.9476	NoSignifi
GEMIN4	0.408908	7.33641	13.3315	8.70816e-38	2.21833e-36	74.9189	NoSignifi
MED12	-0.233681	6.53398	-13.3308	8.78064e-38	2.23416e-36	74.9107	NoSignifi
FLNA	-0.792665	8.48239	-13.3294	8.92633e-38	2.26856e-36	74.8944	UP in PCDS2/3
PDHX	0.3976	8.65866	13.3291	8.95634e-38	2.27352e-36	74.891	NoSignifi
CDC45	0.511377	6.85643	13.329	8.96874e-38	2.27401e-36	74.8897	NoSignifi
TET2	0.259274	4.90811	13.3275	9.12461e-38	2.31082e-36	74.8726	NoSignifi
MTERF2	0.479856	6.27146	13.3269	9.19138e-38	2.32501e-36	74.8654	NoSignifi
VCPKMT	0.358423	5.31368	13.3255	9.33133e-38	2.35766e-36	74.8504	NoSignifi
CEP120	0.399677	5.99843	13.3187	1.01032e-37	2.54971e-36	74.7716	NoSignifi
RAPGEF6	0.358002	6.08042	13.3165	1.03688e-37	2.61369e-36	74.7459	NoSignifi
SCO1	0.451698	7.93101	13.3143	1.06312e-37	2.67672e-36	74.7211	NoSignifi
ATP8A1	0.455201	5.31139	13.309	1.13004e-37	2.84191e-36	74.6606	NoSignifi
CHMP2B	0.366101	9.2016	13.3083	1.13986e-37	2.86327e-36	74.652	NoSignifi
CEP83	0.436546	4.94729	13.3081	1.14234e-37	2.86618e-36	74.6498	NoSignifi
ABHD17B	0.278584	6.44482	13.307	1.15666e-37	2.89875e-36	74.6375	NoSignifi
USP11	-0.425358	8.37555	-13.3045	1.19024e-37	2.97945e-36	74.6091	NoSignifi
CRK	0.353092	8.543	13.3019	1.2274e-37	3.06893e-36	74.5786	NoSignifi
C4BPB	0.739834	6.5845	13.2977	1.28865e-37	3.21834e-36	74.5304	UP in PCDS1
PRSS16	0.582804	6.74308	13.2925	1.36881e-37	3.4146e-36	74.4705	NoSignifi
NAV1	-0.352001	5.74249	-13.2912	1.38895e-37	3.46087e-36	74.456	NoSignifi
BRWD1	0.288434	5.33243	13.2849	1.49474e-37	3.72017e-36	74.3833	NoSignifi
NDUFAF1	0.441393	7.52436	13.2795	1.59113e-37	3.95553e-36	74.3213	NoSignifi
BPNT1	0.323684	5.91657	13.2793	1.59342e-37	3.9567e-36	74.3199	NoSignifi
GSTZ1	0.468566	6.80771	13.2788	1.60366e-37	3.97755e-36	74.3135	NoSignifi
VPS37A	0.502266	6.62965	13.274	1.69483e-37	4.19887e-36	74.2587	NoSignifi
RAVER2	0.336576	4.98935	13.2737	1.70157e-37	4.21076e-36	74.2548	NoSignifi
NHLH1	-0.285079	5.78794	-13.2682	1.81281e-37	4.4809e-36	74.192	NoSignifi
ATP5A1	0.204564	8.23992	13.2666	1.84539e-37	4.55625e-36	74.1744	NoSignifi
CDS1	0.416441	6.87054	13.2662	1.85459e-37	4.57102e-36	74.1694	NoSignifi
KCTD3	0.597025	7.57052	13.2662	1.8556e-37	4.57102e-36	74.1689	UP in PCDS1
ZNF365	-0.198059	4.07032	-13.2622	1.9436e-37	4.78236e-36	74.123	NoSignifi
DCAF17	0.478937	5.33925	13.2598	1.99694e-37	4.90804e-36	74.0961	NoSignifi
EML5	0.118577	3.42236	13.2586	2.02562e-37	4.97288e-36	74.082	NoSignifi
NCBP1	0.359186	5.67896	13.2543	2.12732e-37	5.21663e-36	74.0334	NoSignifi
PSTK	0.242926	4.56943	13.2539	2.13873e-37	5.23868e-36	74.0281	NoSignifi
SHCBP1	0.689351	6.16755	13.2527	2.16672e-37	5.30123e-36	74.0152	UP in PCDS1
ING2	0.239994	5.50932	13.2519	2.18676e-37	5.34424e-36	74.0061	NoSignifi
PSIP1	0.395694	6.32749	13.2454	2.35939e-37	5.75961e-36	73.9308	NoSignifi
HIBCH	0.486392	8.10775	13.2432	2.42047e-37	5.9003e-36	73.9054	NoSignifi
ENOSF1	0.449174	7.11159	13.2431	2.42247e-37	5.9003e-36	73.9046	NoSignifi
UBA6	0.30518	5.97384	13.2387	2.54763e-37	6.19818e-36	73.8547	NoSignifi
PLEKHA4	-0.381532	5.73626	-13.2363	2.61849e-37	6.36344e-36	73.8275	NoSignifi
CTBS	0.472456	6.87086	13.2313	2.77408e-37	6.73398e-36	73.7703	NoSignifi
ASXL1	-0.410588	7.18276	-13.2269	2.91816e-37	7.07579e-36	73.7201	NoSignifi
BAG5	0.434097	6.86593	13.2263	2.9388e-37	7.11789e-36	73.7131	NoSignifi
TCAIM	0.373193	6.10752	13.2244	3.0035e-37	7.26645e-36	73.6915	NoSignifi
SALL4	-0.515715	6.63493	-13.2217	3.10137e-37	7.49487e-36	73.6597	NoSignifi
BCL6B	-0.15563	5.8719	-13.2213	3.11271e-37	7.51387e-36	73.6561	NoSignifi
PLAC9	-0.270666	5.37229	-13.2141	3.38488e-37	8.16178e-36	73.573	NoSignifi
PCGF5	0.36809	6.81603	13.2138	3.39618e-37	8.17992e-36	73.5697	NoSignifi
MAGI3	0.272796	5.69027	13.2105	3.52913e-37	8.4907e-36	73.5316	NoSignifi
STT3A	0.599027	8.72029	13.2089	3.59137e-37	8.63085e-36	73.5143	UP in PCDS1
HCFC1R1	-0.356578	7.5466	-13.2075	3.65009e-37	8.76223e-36	73.4982	NoSignifi
ZNF644	0.50522	7.15629	13.2064	3.69836e-37	8.86829e-36	73.4852	NoSignifi
SMARCA5	0.39726	8.28962	13.2001	3.97536e-37	9.52196e-36	73.4136	NoSignifi
ZWINT	0.533715	9.92966	13.1953	4.20042e-37	1.00499e-35	73.359	NoSignifi
RPL41	0.130617	14.1037	13.1924	4.34714e-37	1.03895e-35	73.3249	NoSignifi
TMEM263	0.606092	8.66088	13.1918	4.37549e-37	1.04457e-35	73.3185	UP in PCDS1
AGPAT5	0.416811	6.84821	13.1864	4.65565e-37	1.11023e-35	73.257	NoSignifi
MRPS27	0.205011	6.32135	13.1859	4.68492e-37	1.11598e-35	73.2508	NoSignifi
TIPARP	0.438093	8.83796	13.1787	5.08835e-37	1.21075e-35	73.1689	NoSignifi
TBCCD1	0.504775	6.28995	13.1776	5.15359e-37	1.22493e-35	73.1563	NoSignifi
SMAD4	0.280734	5.32408	13.1761	5.2395e-37	1.24398e-35	73.1399	NoSignifi
ARHGAP26	0.353336	5.87737	13.1753	5.28858e-37	1.25426e-35	73.1306	NoSignifi
PAFAH2	0.414225	5.99974	13.1747	5.328e-37	1.26222e-35	73.1233	NoSignifi
C4orf46	0.614431	5.79266	13.1745	5.33578e-37	1.26268e-35	73.1218	UP in PCDS1
AAGAB	0.223081	6.47939	13.1733	5.40969e-37	1.27878e-35	73.1082	NoSignifi
LDB1	-0.24751	6.7875	-13.1719	5.49916e-37	1.29851e-35	73.0919	NoSignifi
P4HA3	-0.192115	5.00859	-13.171	5.5604e-37	1.31154e-35	73.0809	NoSignifi
MESDC1	0.321468	6.56396	13.1656	5.91054e-37	1.39261e-35	73.0204	NoSignifi
LOC100506730	0.376857	5.16628	13.1646	5.97935e-37	1.40653e-35	73.0089	NoSignifi
NR2C1	0.273146	5.34102	13.1646	5.98262e-37	1.40653e-35	73.0084	NoSignifi
SH2D4A	0.38773	7.15676	13.1609	6.23967e-37	1.46537e-35	72.9667	NoSignifi
LTBP2	-0.570803	6.90764	-13.1595	6.34307e-37	1.48804e-35	72.9504	NoSignifi
SOX10	-0.243224	5.67978	-13.1578	6.46574e-37	1.51518e-35	72.9314	NoSignifi
NOTCH4	-0.190634	5.49025	-13.1566	6.5595e-37	1.53549e-35	72.9171	NoSignifi
TSFM	0.331008	6.31068	13.1545	6.71734e-37	1.57074e-35	72.8936	NoSignifi
USP43	0.308973	5.49659	13.1517	6.93424e-37	1.61971e-35	72.8621	NoSignifi
RPH3AL	0.198376	4.90191	13.1494	7.12518e-37	1.66252e-35	72.8351	NoSignifi
INPP1	0.493494	8.81667	13.1427	7.68922e-37	1.79219e-35	72.7596	NoSignifi
B9D1	0.330748	5.82608	13.1377	8.14521e-37	1.89643e-35	72.7025	NoSignifi
DUSP4	1.00913	6.58232	13.1321	8.69119e-37	2.02138e-35	72.6382	UP in PCDS1
SYTL1	0.773986	6.61211	13.1216	9.79428e-37	2.27549e-35	72.5197	UP in PCDS1
MFAP3	0.33395	6.09531	13.1205	9.92485e-37	2.30335e-35	72.5066	NoSignifi
TSHZ2	-0.291502	4.78829	-13.1188	1.01227e-36	2.34676e-35	72.4871	NoSignifi
LINC00669	0.228399	3.49816	13.1174	1.02834e-36	2.38146e-35	72.4714	NoSignifi
USP8	0.37384	7.12622	13.1146	1.06236e-36	2.45762e-35	72.4392	NoSignifi
NCOR2	-0.196155	6.14817	-13.1085	1.13831e-36	2.63051e-35	72.3707	NoSignifi
RASL12	-0.43035	6.00379	-13.1079	1.14678e-36	2.64725e-35	72.3634	NoSignifi
PHYHIP	-0.224679	5.19307	-13.1052	1.18254e-36	2.72689e-35	72.3329	NoSignifi
PLD1	0.35837	5.28274	13.1029	1.21357e-36	2.79547e-35	72.3073	NoSignifi
CNPY4	-0.229716	6.3262	-13.0993	1.26546e-36	2.91191e-35	72.2658	NoSignifi
ATF1	0.459591	7.55487	13.0991	1.26765e-36	2.91385e-35	72.2641	NoSignifi
RBM47	0.391324	7.29074	13.0988	1.27277e-36	2.9225e-35	72.2601	NoSignifi
CLCC1	0.353028	6.83843	13.0966	1.30535e-36	2.99414e-35	72.235	NoSignifi
AMOTL1	-0.288479	5.56134	-13.0945	1.33704e-36	3.0636e-35	72.2112	NoSignifi
PRRX2	-0.308396	6.61673	-13.0879	1.44123e-36	3.29884e-35	72.1368	NoSignifi
CIPC	0.467152	7.04188	13.0834	1.51855e-36	3.46957e-35	72.085	NoSignifi
LARP6	-0.441875	5.25535	-13.0833	1.51903e-36	3.46957e-35	72.0847	NoSignifi
ACN9	0.647668	6.22251	13.0813	1.55506e-36	3.54814e-35	72.0615	UP in PCDS1
ZBTB24	0.309074	5.20272	13.0768	1.63752e-36	3.73234e-35	72.0103	NoSignifi
IQGAP2	0.498051	5.6835	13.0724	1.72158e-36	3.9198e-35	71.9607	NoSignifi
ADCY2	-0.144033	4.58774	-13.0721	1.72672e-36	3.92739e-35	71.9577	NoSignifi
CD55	0.846558	9.80491	13.0692	1.78613e-36	4.05824e-35	71.9242	UP in PCDS1
CASP2	0.441032	6.02607	13.0676	1.81791e-36	4.12612e-35	71.9067	NoSignifi
SLC39A9	0.212572	5.83986	13.0659	1.85463e-36	4.20506e-35	71.8869	NoSignifi
SNRNP40	0.543236	7.68188	13.0656	1.86128e-36	4.21572e-35	71.8833	NoSignifi
SLC22A17	-0.166464	4.92416	-13.0653	1.86586e-36	4.22168e-35	71.8809	NoSignifi
SPSB1	-0.404533	6.36118	-13.0639	1.89758e-36	4.28898e-35	71.8642	NoSignifi
PLXDC1	-0.371632	5.83709	-13.0616	1.94654e-36	4.39503e-35	71.8389	NoSignifi
COX11	0.355897	6.60723	13.0568	2.05641e-36	4.63826e-35	71.7845	NoSignifi
C1orf95	-0.252143	5.54193	-13.0556	2.08541e-36	4.6988e-35	71.7706	NoSignifi
ARSJ	0.650826	4.85193	13.0543	2.11621e-36	4.76323e-35	71.7561	UP in PCDS1
ALS2	0.253466	5.02299	13.0378	2.55629e-36	5.74781e-35	71.5688	NoSignifi
CCDC85C	0.298963	5.90403	13.0364	2.59693e-36	5.83313e-35	71.5532	NoSignifi
RFC1	0.363871	7.34433	13.036	2.60938e-36	5.85501e-35	71.5485	NoSignifi
RGAG4	-0.264428	5.99141	-13.0344	2.65729e-36	5.95634e-35	71.5304	NoSignifi
NAALADL1	-0.306652	5.72471	-13.0342	2.66208e-36	5.96092e-35	71.5286	NoSignifi
FUZ	-0.338976	6.13345	-13.0328	2.70463e-36	6.04994e-35	71.5129	NoSignifi
KIAA1644	-0.349685	5.32158	-13.0307	2.77184e-36	6.19388e-35	71.4886	NoSignifi
RAD51AP1	0.748738	7.48795	13.0278	2.8646e-36	6.39456e-35	71.456	UP in PCDS1
RP11-247L20.4	0.599488	5.55576	13.0182	3.19699e-36	7.12919e-35	71.3471	UP in PCDS1
SRP54	0.335274	8.25115	13.018	3.20189e-36	7.13277e-35	71.3456	NoSignifi
SPATA5L1	0.336004	6.06836	13.016	3.27552e-36	7.28928e-35	71.3231	NoSignifi
SERBP1	0.290849	9.49495	13.0136	3.36688e-36	7.48492e-35	71.2958	NoSignifi
CDC73	0.393865	7.08745	13.0134	3.37716e-36	7.50008e-35	71.2928	NoSignifi
FPGT	0.535837	6.76369	13.0101	3.50618e-36	7.77863e-35	71.2556	NoSignifi
CHTOP	0.228464	8.31329	13.0094	3.53304e-36	7.83019e-35	71.2481	NoSignifi
LINC00621	0.387449	8.17418	13.0087	3.56314e-36	7.88882e-35	71.2397	NoSignifi
MFGE8	-0.51852	7.3	-13.0016	3.8625e-36	8.54287e-35	71.1597	NoSignifi
TGFB1I1	-0.79564	8.48523	-13.0007	3.90045e-36	8.61801e-35	71.15	UP in PCDS2/3
DOK6	-0.156527	4.05529	-12.9953	4.14781e-36	9.15521e-35	71.0891	NoSignifi
NUP35	0.449557	8.47863	12.9895	4.43165e-36	9.77175e-35	71.0235	NoSignifi
ARHGEF39	0.356329	5.06869	12.9894	4.43751e-36	9.7747e-35	71.0222	NoSignifi
C3orf38	0.334049	5.83635	12.9851	4.66197e-36	1.02587e-34	70.9732	NoSignifi
G3BP1	0.203827	6.96383	12.9814	4.86062e-36	1.0685e-34	70.9319	NoSignifi
SRPRB	0.315485	8.25915	12.98	4.93588e-36	1.08394e-34	70.9167	NoSignifi
GTF2B	0.328353	8.93549	12.978	5.05209e-36	1.10834e-34	70.8936	NoSignifi
GRPEL2	0.388528	6.21029	12.9758	5.18051e-36	1.13536e-34	70.8687	NoSignifi
COQ5	0.382255	8.65087	12.974	5.28732e-36	1.1576e-34	70.8485	NoSignifi
CNOT6	0.337816	8.00658	12.9738	5.29705e-36	1.15856e-34	70.8467	NoSignifi
MRPL30	0.323247	7.4014	12.9698	5.54746e-36	1.2121e-34	70.8009	NoSignifi
SLC12A2	0.658152	10.3862	12.9688	5.60575e-36	1.2236e-34	70.7905	UP in PCDS1
FUT2	0.487359	7.25414	12.9641	5.9158e-36	1.28998e-34	70.7372	NoSignifi
PRRG3	-0.188938	4.89781	-12.9637	5.9418e-36	1.29434e-34	70.7328	NoSignifi
C16orf45	-0.220525	6.32817	-12.9581	6.33425e-36	1.37845e-34	70.6694	NoSignifi
TXN	0.363836	9.68867	12.9455	7.30739e-36	1.58862e-34	70.5278	NoSignifi
MYNN	0.20422	4.85961	12.9451	7.33934e-36	1.59397e-34	70.5235	NoSignifi
PPM1B	0.350269	8.16229	12.9419	7.6166e-36	1.65253e-34	70.4867	NoSignifi
RTN4IP1	0.455533	6.4436	12.9339	8.33472e-36	1.80652e-34	70.3974	NoSignifi
PGM3	0.435025	7.13008	12.9336	8.36755e-36	1.81183e-34	70.3935	NoSignifi
RPL22L1	0.81318	10.5477	12.9335	8.37693e-36	1.81204e-34	70.3924	UP in PCDS1
TMEM167A	0.362641	9.30596	12.9278	8.93191e-36	1.93017e-34	70.3288	NoSignifi
STRIP2	0.480145	4.70736	12.924	9.33262e-36	2.01475e-34	70.2853	NoSignifi
USP3-AS1	0.248753	3.6184	12.9226	9.48098e-36	2.04474e-34	70.2697	NoSignifi
SUPT16H	0.470262	8.3277	12.9133	1.05337e-35	2.26952e-34	70.1653	NoSignifi
CAPZA1	0.158592	7.18475	12.913	1.05693e-35	2.27493e-34	70.162	NoSignifi
APOL6	0.461106	6.30407	12.9122	1.06571e-35	2.29155e-34	70.1538	NoSignifi
SRP9	0.254656	11.5677	12.9046	1.16229e-35	2.49673e-34	70.0678	NoSignifi
HPSE	0.62313	5.62099	12.9038	1.17277e-35	2.51675e-34	70.0589	UP in PCDS1
ZSWIM1	-0.248851	6.05564	-12.8992	1.23601e-35	2.64983e-34	70.0069	NoSignifi
THEM4	0.349903	6.07357	12.8976	1.25732e-35	2.69285e-34	69.9899	NoSignifi
PALM	-0.276582	6.18258	-12.8969	1.26823e-35	2.71354e-34	69.9814	NoSignifi
BGN	-0.895748	7.52861	-12.8965	1.27326e-35	2.72161e-34	69.9775	UP in PCDS2/3
NASP	0.358106	7.8871	12.8947	1.30026e-35	2.77658e-34	69.9567	NoSignifi
LIN54	0.249935	4.16644	12.8926	1.33093e-35	2.83926e-34	69.9336	NoSignifi
PAPOLA	0.343252	8.16979	12.8915	1.34817e-35	2.87323e-34	69.9208	NoSignifi
SGPP2	0.762232	6.84355	12.889	1.38708e-35	2.95323e-34	69.8926	UP in PCDS1
RUNX1T1	-0.340987	4.74921	-12.8882	1.39949e-35	2.97674e-34	69.8838	NoSignifi
RGMA	-0.26712	5.31779	-12.8824	1.49473e-35	3.17619e-34	69.8185	NoSignifi
NUF2	0.817608	6.70662	12.8775	1.57857e-35	3.35106e-34	69.7644	UP in PCDS1
ARL5B	0.458857	6.96009	12.8727	1.66797e-35	3.53736e-34	69.7098	NoSignifi
SPRED1	0.571781	6.43858	12.8721	1.67814e-35	3.55545e-34	69.7038	NoSignifi
GPHN	0.469925	6.89057	12.87	1.71858e-35	3.63758e-34	69.6802	NoSignifi
POLR2J2	-0.331242	6.69016	-12.8687	1.74423e-35	3.68826e-34	69.6655	NoSignifi
TUBGCP5	0.280397	5.06847	12.8666	1.78569e-35	3.77225e-34	69.6422	NoSignifi
APOD	-1.05766	7.01244	-12.8643	1.83417e-35	3.87088e-34	69.6157	UP in PCDS2/3
ASUN	0.453736	8.90678	12.864	1.83952e-35	3.87839e-34	69.6128	NoSignifi
UBR1	0.348474	6.9787	12.8609	1.90504e-35	4.01263e-34	69.5781	NoSignifi
SEMG1	0.903503	3.879	12.8608	1.90793e-35	4.01481e-34	69.5766	UP in PCDS1
SNTA1	-0.258354	6.47484	-12.8601	1.92301e-35	4.04261e-34	69.5688	NoSignifi
SCFD1	0.238	6.58429	12.8556	2.0229e-35	4.24848e-34	69.5186	NoSignifi
CDK1	0.520786	7.564	12.8524	2.09842e-35	4.40282e-34	69.4823	NoSignifi
NRBF2	0.439404	7.2462	12.852	2.10726e-35	4.41709e-34	69.4781	NoSignifi
CD33	-0.384129	5.52539	-12.8512	2.1259e-35	4.45186e-34	69.4694	NoSignifi
ADAMTS10	-0.287125	5.79282	-12.8504	2.14412e-35	4.48567e-34	69.461	NoSignifi
GOPC	0.302308	6.64903	12.848	2.2043e-35	4.60711e-34	69.4335	NoSignifi
CSDC2	-0.242287	5.78677	-12.8467	2.23632e-35	4.66953e-34	69.4192	NoSignifi
HDAC5	-0.214615	6.51425	-12.8434	2.32041e-35	4.84044e-34	69.3827	NoSignifi
RUSC2	-0.242747	6.57151	-12.8385	2.45384e-35	5.11386e-34	69.3272	NoSignifi
OIP5-AS1	0.417418	7.91383	12.8346	2.56436e-35	5.33904e-34	69.2836	NoSignifi
TUB	-0.149615	5.07453	-12.8338	2.58584e-35	5.37859e-34	69.2753	NoSignifi
TMEM204	-0.257317	6.63421	-12.8266	2.80724e-35	5.83351e-34	69.1939	NoSignifi
AGGF1	0.271806	6.64959	12.8252	2.85072e-35	5.91818e-34	69.1787	NoSignifi
SAAL1	0.381089	7.68066	12.8219	2.95821e-35	6.13545e-34	69.142	NoSignifi
TENC1	-0.440809	6.66099	-12.8217	2.96478e-35	6.14319e-34	69.1398	NoSignifi
NAA40	0.378977	6.59173	12.821	2.98915e-35	6.18777e-34	69.1317	NoSignifi
PPIP5K1	0.277861	6.03618	12.8197	3.03426e-35	6.27515e-34	69.1168	NoSignifi
SPRED3	-0.373136	7.15383	-12.8196	3.03756e-35	6.27597e-34	69.1158	NoSignifi
TLK1	0.206768	4.69948	12.8185	3.07326e-35	6.34369e-34	69.1042	NoSignifi
ZUFSP	0.443811	6.77797	12.8181	3.08814e-35	6.36834e-34	69.0994	NoSignifi
FCF1	0.275285	4.45078	12.8139	3.23737e-35	6.66973e-34	69.0526	NoSignifi
SMC4	0.397609	7.31579	12.8115	3.32795e-35	6.84982e-34	69.0253	NoSignifi
FXYD1	-0.445031	5.76895	-12.8108	3.35285e-35	6.89451e-34	69.0179	NoSignifi
POP5	0.35974	9.03024	12.8099	3.38907e-35	6.96238e-34	69.0072	NoSignifi
PPP1R8	0.258622	9.22582	12.8047	3.5926e-35	7.3735e-34	68.9495	NoSignifi
TNFRSF10A	0.440917	6.72882	12.8018	3.70879e-35	7.60478e-34	68.9179	NoSignifi
NUP54	0.127062	5.17609	12.7996	3.8033e-35	7.79119e-34	68.893	NoSignifi
SLC35G1	0.310386	5.02402	12.7991	3.82432e-35	7.82685e-34	68.8875	NoSignifi
HSPA14	0.331503	7.43558	12.7947	4.01734e-35	8.21411e-34	68.8387	NoSignifi
INO80C	0.274274	6.85379	12.794	4.05101e-35	8.27515e-34	68.8304	NoSignifi
MOB1A	0.383993	8.34858	12.7937	4.0657e-35	8.29732e-34	68.8269	NoSignifi
N4BP2	0.43814	5.35897	12.7927	4.11098e-35	8.38182e-34	68.8159	NoSignifi
TRNT1	0.383414	6.2729	12.7922	4.1337e-35	8.42022e-34	68.8104	NoSignifi
TMBIM6	0.275373	11.3055	12.7898	4.24952e-35	8.648e-34	68.783	NoSignifi
PTPLB	0.381681	8.24076	12.7884	4.3146e-35	8.7722e-34	68.768	NoSignifi
FAM110B	-0.227439	4.59462	-12.788	4.33655e-35	8.80856e-34	68.7629	NoSignifi
METTL17	0.264394	7.45671	12.7846	4.50226e-35	9.1366e-34	68.7258	NoSignifi
TEP1	0.389374	5.68369	12.7829	4.58915e-35	9.3042e-34	68.7068	NoSignifi
FBXL7	-0.47747	5.70176	-12.7827	4.59874e-35	9.31492e-34	68.7048	NoSignifi
SDE2	0.358358	7.05488	12.7809	4.69622e-35	9.50348e-34	68.684	NoSignifi
MCTP2	0.353975	5.6369	12.7772	4.89302e-35	9.8925e-34	68.6433	NoSignifi
SMIM8	0.278168	5.08927	12.7761	4.95622e-35	1.00109e-33	68.6306	NoSignifi
SSC5D	-0.394451	6.27855	-12.7754	4.99485e-35	1.00795e-33	68.6229	NoSignifi
IL17C	-0.274977	6.88222	-12.774	5.07398e-35	1.02297e-33	68.6073	NoSignifi
HAUS1	0.549871	8.04082	12.7718	5.20236e-35	1.04788e-33	68.5826	NoSignifi
SRSF10	0.361586	8.15424	12.7678	5.44102e-35	1.09493e-33	68.5381	NoSignifi
PRC1	0.581945	8.75561	12.767	5.49155e-35	1.10407e-33	68.5289	NoSignifi
TYW3	0.464077	7.5895	12.7666	5.51385e-35	1.10753e-33	68.5249	NoSignifi
SORD	0.508025	7.71328	12.7628	5.7514e-35	1.15417e-33	68.4831	NoSignifi
THAP5	0.366876	5.18682	12.7626	5.76791e-35	1.15641e-33	68.4803	NoSignifi
EIF3A	0.306063	9.1459	12.7624	5.78085e-35	1.15793e-33	68.4781	NoSignifi
CAMK2D	0.354969	6.89655	12.7613	5.85316e-35	1.17133e-33	68.4657	NoSignifi
LYSMD3	0.512014	7.43406	12.7586	6.03286e-35	1.20618e-33	68.4358	NoSignifi
GPR162	-0.275674	5.45255	-12.7566	6.17059e-35	1.23258e-33	68.4134	NoSignifi
LIN52	0.330275	6.20209	12.7565	6.17815e-35	1.23295e-33	68.4122	NoSignifi
OXNAD1	0.330623	7.4114	12.7548	6.29518e-35	1.25515e-33	68.3936	NoSignifi
TTF2	0.343998	4.94495	12.7493	6.6958e-35	1.3338e-33	68.3325	NoSignifi
ATE1	0.174703	5.90922	12.7483	6.76823e-35	1.34699e-33	68.3218	NoSignifi
DAAM2	-0.395547	6.01739	-12.7459	6.95779e-35	1.38344e-33	68.2944	NoSignifi
PIGT	-0.25962	8.02502	-12.7393	7.48986e-35	1.48787e-33	68.2214	NoSignifi
HMGN3	0.470074	10.3465	12.7371	7.67612e-35	1.52348e-33	68.1971	NoSignifi
C8orf37	0.389892	4.96576	12.7358	7.79354e-35	1.54536e-33	68.182	NoSignifi
MC1R	-0.251488	5.98618	-12.7345	7.90558e-35	1.56614e-33	68.1679	NoSignifi
DCK	0.481001	8.03843	12.7337	7.97518e-35	1.57849e-33	68.1592	NoSignifi
TRIM5	0.268998	5.01177	12.7303	8.28547e-35	1.6384e-33	68.1214	NoSignifi
DLGAP4	-0.243124	6.87468	-12.7272	8.58487e-35	1.69606e-33	68.0862	NoSignifi
KIAA0101	0.442269	8.64959	12.7211	9.1843e-35	1.81283e-33	68.0193	NoSignifi
ERAP1	0.336143	5.81382	12.7184	9.47102e-35	1.86772e-33	67.9889	NoSignifi
AHCYL2	0.692041	7.27831	12.7078	1.06697e-34	2.10219e-33	67.8708	UP in PCDS1
FBXO16	0.465766	4.70722	12.7065	1.08251e-34	2.13087e-33	67.8564	NoSignifi
GYPC	-0.425909	7.42308	-12.7	1.16432e-34	2.28984e-33	67.7842	NoSignifi
NCK1	0.386927	6.67143	12.696	1.21698e-34	2.39123e-33	67.7404	NoSignifi
RANBP2	0.412636	8.30155	12.6958	1.21993e-34	2.39485e-33	67.738	NoSignifi
TBKBP1	-0.28057	5.93694	-12.6951	1.22896e-34	2.41039e-33	67.7307	NoSignifi
GATSL2	-0.337651	7.50389	-12.695	1.23018e-34	2.41059e-33	67.7297	NoSignifi
COMMD8	0.497873	8.95624	12.694	1.24388e-34	2.43524e-33	67.7187	NoSignifi
MORC4	0.646712	7.55092	12.6929	1.25995e-34	2.46448e-33	67.706	UP in PCDS1
VAT1	-0.383292	8.95237	-12.6902	1.29861e-34	2.5378e-33	67.6761	NoSignifi
CCDC117	0.385495	6.48443	12.6786	1.47824e-34	2.88623e-33	67.5477	NoSignifi
GAL3ST4	-0.280832	6.9444	-12.6746	1.54552e-34	3.01488e-33	67.5036	NoSignifi
MFAP4	-0.734535	6.82511	-12.6734	1.56631e-34	3.05269e-33	67.4904	UP in PCDS2/3
SYN1	-0.253596	5.81812	-12.6694	1.63918e-34	3.19183e-33	67.4453	NoSignifi
EIF2S1	0.334268	8.4881	12.6644	1.73205e-34	3.36964e-33	67.3907	NoSignifi
ANKRD35	-0.307003	5.43745	-12.6632	1.75567e-34	3.41253e-33	67.3773	NoSignifi
IVD	0.273383	6.51871	12.6598	1.82415e-34	3.54245e-33	67.3394	NoSignifi
MAPK8	0.220837	6.35451	12.6592	1.83559e-34	3.56148e-33	67.3332	NoSignifi
SNRNP48	0.432316	6.21645	12.6587	1.84717e-34	3.58073e-33	67.3269	NoSignifi
KSR1	-0.129828	5.66444	-12.6552	1.91976e-34	3.71812e-33	67.2887	NoSignifi
EMILIN3	-0.514502	6.42783	-12.654	1.94658e-34	3.7667e-33	67.275	NoSignifi
BMF	-0.258173	6.389	-12.653	1.96777e-34	3.8043e-33	67.2643	NoSignifi
RBMS1	-0.71654	8.05162	-12.6451	2.14903e-34	4.15101e-33	67.1769	UP in PCDS2/3
SUPV3L1	0.368138	7.4139	12.6423	2.21818e-34	4.28077e-33	67.1456	NoSignifi
TMEM41B	0.351796	8.87913	12.6353	2.3977e-34	4.6231e-33	67.0685	NoSignifi
LIPG	0.795136	6.91048	12.6291	2.56945e-34	4.94985e-33	66.9999	UP in PCDS1
CRYZ	0.707732	8.71616	12.6285	2.58801e-34	4.98117e-33	66.9928	UP in PCDS1
C17orf85	0.291129	6.13597	12.6274	2.6192e-34	5.03673e-33	66.9809	NoSignifi
HINT1	0.282381	10.4199	12.625	2.69089e-34	5.16999e-33	66.9541	NoSignifi
UTP11L	0.174728	6.18215	12.6146	3.02027e-34	5.79769e-33	66.8397	NoSignifi
MCM6	0.307102	6.7489	12.6096	3.19287e-34	6.12358e-33	66.7847	NoSignifi
SNAPC3	0.352628	5.83745	12.6088	3.22284e-34	6.17559e-33	66.7754	NoSignifi
NUS1P3	0.347955	4.8218	12.605	3.36208e-34	6.4367e-33	66.7335	NoSignifi
45904	-0.165351	4.92676	-12.603	3.43654e-34	6.57345e-33	66.7118	NoSignifi
MAP3K9	0.283426	5.5224	12.6013	3.50089e-34	6.69062e-33	66.6934	NoSignifi
MAPK6	0.225658	6.64174	12.6002	3.54322e-34	6.76556e-33	66.6815	NoSignifi
RRM1	0.409627	9.01446	12.5957	3.72663e-34	7.10949e-33	66.6315	NoSignifi
RDH11	0.244698	6.74309	12.5926	3.85698e-34	7.3517e-33	66.5974	NoSignifi
ANP32A	0.337051	8.70043	12.5897	3.98632e-34	7.59154e-33	66.5648	NoSignifi
MINPP1	0.514713	7.79426	12.5876	4.07963e-34	7.76241e-33	66.5418	NoSignifi
DBF4	0.608305	7.56793	12.5849	4.20324e-34	7.99058e-33	66.5123	UP in PCDS1
BLZF1	0.283909	4.63935	12.5848	4.20702e-34	7.99076e-33	66.5114	NoSignifi
ZNF616	0.292537	4.00061	12.5788	4.49817e-34	8.53627e-33	66.4451	NoSignifi
E2F8	0.726952	6.50553	12.5767	4.60447e-34	8.73035e-33	66.4219	UP in PCDS1
OGFOD3	0.320891	6.72012	12.5713	4.8893e-34	9.2623e-33	66.3625	NoSignifi
ZDHHC21	0.243032	4.53679	12.5635	5.32995e-34	1.00882e-32	66.277	NoSignifi
OMA1	0.479012	7.63309	12.5626	5.38622e-34	1.01858e-32	66.2665	NoSignifi
DPP8	0.341557	7.95893	12.5609	5.48636e-34	1.03662e-32	66.2483	NoSignifi
SKIV2L2	0.229857	7.16662	12.5595	5.57538e-34	1.05252e-32	66.2323	NoSignifi
FBXO5	0.546919	6.88808	12.5591	5.59895e-34	1.05605e-32	66.2282	NoSignifi
CENPL	0.421683	5.66857	12.5569	5.73495e-34	1.08076e-32	66.2044	NoSignifi
KCNMB1	-0.437704	5.11719	-12.5548	5.87083e-34	1.1054e-32	66.1812	NoSignifi
LINS	0.31543	5.73494	12.5542	5.90802e-34	1.11144e-32	66.1749	NoSignifi
RAB3IL1	-0.297412	6.76775	-12.5537	5.94222e-34	1.1169e-32	66.1692	NoSignifi
TBC1D30	0.366139	5.28674	12.5528	6.00526e-34	1.12777e-32	66.1588	NoSignifi
C2orf54	-0.35421	5.17774	-12.5524	6.02794e-34	1.13105e-32	66.155	NoSignifi
BRMS1L	0.344936	5.5354	12.5517	6.07403e-34	1.13871e-32	66.1475	NoSignifi
COX5A	0.303825	8.88182	12.5485	6.29449e-34	1.17902e-32	66.1122	NoSignifi
SARNP	0.281745	7.58453	12.5483	6.30987e-34	1.18088e-32	66.1097	NoSignifi
PPP6C	0.272682	8.54823	12.5458	6.48963e-34	1.21291e-32	66.0819	NoSignifi
MMP2	-0.31317	6.02437	-12.5457	6.49222e-34	1.21291e-32	66.0815	NoSignifi
PLVAP	-0.478793	7.99705	-12.5436	6.64643e-34	1.24065e-32	66.0582	NoSignifi
ABCE1	0.395948	8.99065	12.5433	6.67363e-34	1.24465e-32	66.0542	NoSignifi
IL15	0.507416	5.12137	12.5427	6.7148e-34	1.25125e-32	66.0481	NoSignifi
NUS1	0.342597	7.99317	12.5382	7.05997e-34	1.31444e-32	65.9984	NoSignifi
CASP8AP2	0.284952	5.16488	12.5359	7.2379e-34	1.34641e-32	65.9738	NoSignifi
GATA6	0.288849	7.03537	12.53	7.73326e-34	1.43733e-32	65.9082	NoSignifi
TAF5L	0.27965	6.38502	12.5264	8.04664e-34	1.49429e-32	65.8688	NoSignifi
CGRRF1	0.409509	6.78048	12.5263	8.05357e-34	1.49429e-32	65.868	NoSignifi
BIRC3	0.613595	6.61461	12.5229	8.36073e-34	1.5496e-32	65.8309	UP in PCDS1
ICE2	0.328281	5.59891	12.5229	8.36596e-34	1.5496e-32	65.8303	NoSignifi
FBRS	-0.260747	6.6597	-12.5203	8.61158e-34	1.59373e-32	65.8016	NoSignifi
GDI1	-0.317681	9.0114	-12.5136	9.27403e-34	1.71486e-32	65.7282	NoSignifi
MTERF4	0.232858	6.68196	12.5131	9.32699e-34	1.72319e-32	65.7225	NoSignifi
MYL12A	0.271921	6.12372	12.5086	9.7967e-34	1.80842e-32	65.6739	NoSignifi
MAP3K12	-0.254071	6.55595	-12.5085	9.81073e-34	1.80947e-32	65.6725	NoSignifi
ELMOD2	0.189036	5.49405	12.5083	9.83538e-34	1.81247e-32	65.67	NoSignifi
GTF2A2	0.30449	6.56077	12.5011	1.06459e-33	1.96017e-32	65.5915	NoSignifi
LAMA4	-0.266318	5.65238	-12.5006	1.07062e-33	1.96959e-32	65.5859	NoSignifi
PEX7	0.440419	7.28307	12.4999	1.07938e-33	1.98403e-32	65.5778	NoSignifi
AOC3	-0.96408	6.74455	-12.4975	1.10804e-33	2.03497e-32	65.5519	UP in PCDS2/3
COPS4	0.187377	6.0792	12.4961	1.1248e-33	2.064e-32	65.537	NoSignifi
EIF4E3	0.508203	6.01602	12.4949	1.14017e-33	2.09043e-32	65.5236	NoSignifi
LGR4	0.2438	5.91367	12.4943	1.14735e-33	2.10183e-32	65.5173	NoSignifi
CRYAB	-0.76425	6.79372	-12.49	1.20387e-33	2.2035e-32	65.4697	UP in PCDS2/3
NCOR1	0.247857	6.48834	12.4849	1.27365e-33	2.32926e-32	65.4139	NoSignifi
ZZZ3	0.316549	7.59325	12.4842	1.28337e-33	2.34504e-32	65.4063	NoSignifi
ACADSB	0.492041	6.01968	12.4831	1.29926e-33	2.37208e-32	65.3942	NoSignifi
PMEPA1	-0.784455	8.77885	-12.4829	1.30252e-33	2.37603e-32	65.3917	UP in PCDS2/3
PPM1L	0.265377	4.56787	12.4794	1.35324e-33	2.46647e-32	65.3538	NoSignifi
CENPV	0.359112	6.94089	12.4735	1.44494e-33	2.6314e-32	65.2889	NoSignifi
MPZ	-0.213113	5.30093	-12.4674	1.54482e-33	2.81091e-32	65.2227	NoSignifi
PRSS53	-0.232132	5.88205	-12.4609	1.65982e-33	3.01765e-32	65.1515	NoSignifi
PKP4	0.250185	6.5638	12.4523	1.82451e-33	3.31427e-32	65.0578	NoSignifi
CLEC14A	-0.2719	6.50044	-12.4517	1.83704e-33	3.33423e-32	65.051	NoSignifi
PPP1R9B	-0.199336	5.66501	-12.4484	1.9055e-33	3.4556e-32	65.0148	NoSignifi
RAB10	0.223506	10.572	12.4425	2.03456e-33	3.68655e-32	64.9498	NoSignifi
RBM18	0.385444	6.4703	12.4397	2.09774e-33	3.79785e-32	64.9195	NoSignifi
RP11-796E2.4	-0.337991	5.91686	-12.4369	2.16267e-33	3.91214e-32	64.8893	NoSignifi
ARHGAP33	-0.196743	5.65674	-12.4329	2.26186e-33	4.08816e-32	64.8449	NoSignifi
C14orf1	0.255178	6.7455	12.4257	2.44733e-33	4.41968e-32	64.7668	NoSignifi
EHMT2	-0.211693	6.79871	-12.424	2.49449e-33	4.5011e-32	64.7479	NoSignifi
OBSL1	-0.268596	5.26137	-12.4223	2.53947e-33	4.57845e-32	64.7302	NoSignifi
BIK	0.616204	8.51304	12.4223	2.54202e-33	4.57923e-32	64.7292	UP in PCDS1
TRUB1	0.177766	5.1253	12.412	2.84668e-33	5.12279e-32	64.6171	NoSignifi
MYO5C	0.476383	9.16788	12.4119	2.84849e-33	5.12279e-32	64.6165	NoSignifi
PLA2G5	-0.246022	4.53876	-12.4044	3.09325e-33	5.55834e-32	64.5348	NoSignifi
TRIM36	0.200267	4.68954	12.4016	3.19049e-33	5.72834e-32	64.5041	NoSignifi
SNX33	-0.182949	6.67446	-12.4005	3.22796e-33	5.7908e-32	64.4926	NoSignifi
CENPM	0.45067	6.89071	12.3962	3.38559e-33	6.06856e-32	64.4453	NoSignifi
ARHGEF25	-0.264965	6.04162	-12.3923	3.53394e-33	6.32923e-32	64.4029	NoSignifi
PRR24	-0.355394	7.82272	-12.3909	3.59095e-33	6.42601e-32	64.387	NoSignifi
MYLK	-0.424448	6.06275	-12.3889	3.67069e-33	6.56329e-32	64.3653	NoSignifi
POU6F1	-0.150822	5.15679	-12.3876	3.7211e-33	6.64794e-32	64.3517	NoSignifi
LOC101929147	0.207499	3.95389	12.3871	3.74343e-33	6.68232e-32	64.3458	NoSignifi
TAOK3	0.191963	6.36494	12.3869	3.74931e-33	6.68731e-32	64.3443	NoSignifi
THOC1	0.326758	7.84991	12.3857	3.79899e-33	6.77033e-32	64.3312	NoSignifi
CDKN3	0.623966	8.39757	12.3833	3.90351e-33	6.95089e-32	64.3043	UP in PCDS1
FDXR	0.477825	6.5021	12.3818	3.96598e-33	7.05631e-32	64.2886	NoSignifi
NFAM1	-0.215572	6.37173	-12.3758	4.23805e-33	7.53419e-32	64.2229	NoSignifi
TRIM16	0.606121	7.6174	12.3725	4.3909e-33	7.79951e-32	64.1878	UP in PCDS1
ARPP19	0.370269	8.39783	12.3705	4.48816e-33	7.96575e-32	64.1661	NoSignifi
UAP1	0.421545	9.54962	12.364	4.82386e-33	8.55454e-32	64.0946	NoSignifi
RAD17	0.277239	7.13288	12.3621	4.92468e-33	8.7262e-32	64.0741	NoSignifi
FBLN5	-0.634053	6.71615	-12.3617	4.94552e-33	8.75595e-32	64.0699	UP in PCDS2/3
FEM1B	0.35695	6.56852	12.3599	5.04478e-33	8.92441e-32	64.0503	NoSignifi
EAPP	0.375212	8.69813	12.3592	5.08209e-33	8.98306e-32	64.043	NoSignifi
ATXN3	0.205314	4.7386	12.3579	5.1541e-33	9.10291e-32	64.029	NoSignifi
CENPN	0.356722	5.94674	12.3513	5.54526e-33	9.78577e-32	63.9566	NoSignifi
SEZ6L	-0.138733	4.49223	-12.3475	5.77675e-33	1.0186e-31	63.916	NoSignifi
BCLAF1	0.303908	7.12732	12.3458	5.88628e-33	1.03707e-31	63.8974	NoSignifi
ARL6IP6	0.27129	6.98754	12.3457	5.89385e-33	1.03756e-31	63.8962	NoSignifi
MRPL1	0.449233	8.6722	12.3444	5.98038e-33	1.05193e-31	63.8817	NoSignifi
SCYL3	0.385365	6.13062	12.3441	5.99977e-33	1.05449e-31	63.8785	NoSignifi
FAM26E	-0.27881	5.38567	-12.3428	6.083e-33	1.06825e-31	63.8649	NoSignifi
MRPS18A	0.328251	8.01601	12.3408	6.22226e-33	1.09182e-31	63.8425	NoSignifi
HBS1L	0.287822	5.67118	12.3406	6.2347e-33	1.09312e-31	63.8405	NoSignifi
THY1	-0.657584	7.96449	-12.3383	6.38913e-33	1.11929e-31	63.8162	UP in PCDS2/3
PPID	0.429948	8.78431	12.3382	6.40076e-33	1.12042e-31	63.8144	NoSignifi
LINC01207	1.12576	6.85755	12.3362	6.53855e-33	1.14361e-31	63.7933	UP in PCDS1
FAM103A1	0.345008	8.10369	12.335	6.62894e-33	1.15849e-31	63.7797	NoSignifi
MIB1	0.472749	6.97414	12.3317	6.87443e-33	1.19997e-31	63.7437	NoSignifi
FNDC4	-0.242236	6.66591	-12.3316	6.87737e-33	1.19997e-31	63.7433	NoSignifi
TPGS2	0.213436	6.00061	12.3309	6.9355e-33	1.20913e-31	63.735	NoSignifi
ANTXR1	-0.328697	5.94202	-12.3215	7.68569e-33	1.33884e-31	63.6332	NoSignifi
BCAS2	0.37251	8.67512	12.3208	7.74133e-33	1.34745e-31	63.6261	NoSignifi
PAWR	0.335507	6.74464	12.3207	7.74817e-33	1.34756e-31	63.6252	NoSignifi
DHX15	0.286098	10.5233	12.3189	7.90172e-33	1.37316e-31	63.6058	NoSignifi
NPTXR	-0.241714	5.26969	-12.3187	7.92527e-33	1.37615e-31	63.6028	NoSignifi
TMEM170A	0.250604	6.20705	12.3163	8.13489e-33	1.41142e-31	63.577	NoSignifi
MYO1E	0.351069	7.41921	12.3159	8.16566e-33	1.41562e-31	63.5732	NoSignifi
MGST2	0.321582	10.07	12.3157	8.18823e-33	1.4184e-31	63.5705	NoSignifi
PDGFB	-0.158478	5.30514	-12.3141	8.33257e-33	1.44225e-31	63.5532	NoSignifi
FAM221A	0.787018	6.38948	12.3129	8.44295e-33	1.46019e-31	63.5401	UP in PCDS1
PPIP5K2	0.552633	7.55892	12.3102	8.69408e-33	1.50242e-31	63.5111	NoSignifi
WDR41	0.245286	6.2648	12.3059	9.11145e-33	1.57329e-31	63.4647	NoSignifi
MGC45922	-0.280522	6.17962	-12.3056	9.14247e-33	1.57738e-31	63.4613	NoSignifi
BACE2	0.654806	8.26794	12.3023	9.48361e-33	1.63494e-31	63.425	UP in PCDS1
RNGTT	0.23172	5.9793	12.3002	9.6965e-33	1.67031e-31	63.403	NoSignifi
CEP128	0.179216	4.2044	12.2963	1.01181e-32	1.74154e-31	63.3609	NoSignifi
GCFC2	0.376243	5.78504	12.2934	1.04477e-32	1.79686e-31	63.3291	NoSignifi
LRIG3	0.600123	6.82218	12.2928	1.05146e-32	1.80693e-31	63.3228	UP in PCDS1
GCC2	0.235842	6.04083	12.2887	1.09916e-32	1.8874e-31	63.2788	NoSignifi
GJB4	-0.344865	6.01531	-12.2885	1.10189e-32	1.89059e-31	63.2764	NoSignifi
MMP19	-0.303193	6.25323	-12.2819	1.18485e-32	2.03133e-31	63.2045	NoSignifi
COX7A2	0.229479	11.9438	12.2801	1.20811e-32	2.06956e-31	63.1852	NoSignifi
SRP19	0.33564	9.39332	12.2778	1.23907e-32	2.12091e-31	63.1601	NoSignifi
MCAT	0.386294	7.43967	12.2761	1.26213e-32	2.15868e-31	63.1419	NoSignifi
ASIC4	-0.261343	5.51727	-12.276	1.26345e-32	2.15923e-31	63.1408	NoSignifi
GTF2A1	0.224043	6.84246	12.2749	1.27922e-32	2.18447e-31	63.1286	NoSignifi
SERPINF1	-0.897806	9.06647	-12.2715	1.32672e-32	2.26378e-31	63.0924	UP in PCDS2/3
HOOK1	0.584704	7.33764	12.2694	1.35822e-32	2.31571e-31	63.0692	NoSignifi
PRIMPOL	0.408834	6.90417	12.2693	1.35963e-32	2.31629e-31	63.0682	NoSignifi
RABGGTA	0.303852	6.90527	12.2641	1.43825e-32	2.44831e-31	63.0125	NoSignifi
DNAJC22	0.334408	6.20748	12.2632	1.45281e-32	2.47115e-31	63.0025	NoSignifi
TMEM68	0.505688	6.61098	12.263	1.45651e-32	2.4755e-31	63	NoSignifi
ZCCHC9	0.37244	7.47055	12.2621	1.47038e-32	2.49711e-31	62.9906	NoSignifi
DNAJA4	0.336159	6.60898	12.2611	1.4869e-32	2.52319e-31	62.9795	NoSignifi
DRAM2	0.403644	8.07014	12.2604	1.49735e-32	2.53893e-31	62.9726	NoSignifi
RAB26	0.550466	5.67068	12.2596	1.51028e-32	2.55886e-31	62.9641	NoSignifi
ATG5	0.3707	8.07291	12.2571	1.55244e-32	2.62822e-31	62.9368	NoSignifi
CPSF6	0.33935	7.56205	12.2565	1.56189e-32	2.64216e-31	62.9308	NoSignifi
EXOSC3	0.256708	6.0306	12.2552	1.58422e-32	2.67785e-31	62.9167	NoSignifi
MDM1	0.436829	5.32547	12.2517	1.64585e-32	2.77985e-31	62.8789	NoSignifi
TTC13	0.399995	7.5102	12.2469	1.73413e-32	2.92666e-31	62.8272	NoSignifi
MRPL27	0.350559	9.405	12.2456	1.76062e-32	2.96905e-31	62.8122	NoSignifi
NUP62CL	0.39527	4.53029	12.245	1.77061e-32	2.98359e-31	62.8066	NoSignifi
KCNAB2	-0.25205	5.84375	-12.2432	1.80555e-32	3.04008e-31	62.7872	NoSignifi
EXO1	0.508731	6.29634	12.243	1.81006e-32	3.04532e-31	62.7847	NoSignifi
PAMR1	-0.358155	6.47899	-12.2419	1.83175e-32	3.07941e-31	62.7729	NoSignifi
NFASC	-0.238716	4.94545	-12.2418	1.83346e-32	3.07991e-31	62.772	NoSignifi
BAK1	0.343177	7.7539	12.2413	1.84326e-32	3.09395e-31	62.7667	NoSignifi
DYNLL1-AS1	0.239212	5.81217	12.2403	1.86386e-32	3.12611e-31	62.7557	NoSignifi
CASP5	0.736419	6.11844	12.2381	1.90866e-32	3.19879e-31	62.7322	UP in PCDS1
DTWD2	0.185325	5.75375	12.2376	1.91932e-32	3.21416e-31	62.7267	NoSignifi
NCEH1	0.64137	7.32528	12.2372	1.92748e-32	3.22532e-31	62.7225	UP in PCDS1
GTF2E2	0.410492	8.32559	12.2347	1.98055e-32	3.31157e-31	62.6956	NoSignifi
TFAM	0.406153	6.66489	12.2328	2.02306e-32	3.38003e-31	62.6746	NoSignifi
ZC3H7A	0.332499	7.12486	12.2302	2.08095e-32	3.47407e-31	62.6466	NoSignifi
DTL	0.574901	7.31974	12.2282	2.12678e-32	3.54785e-31	62.625	NoSignifi
STS	0.427977	5.80253	12.2271	2.15137e-32	3.58611e-31	62.6136	NoSignifi
F2RL1	0.55417	8.67215	12.2271	2.15319e-32	3.58639e-31	62.6128	NoSignifi
GSDMB	0.347758	6.14643	12.2246	2.2109e-32	3.67969e-31	62.5866	NoSignifi
KCNG1	-0.24747	5.04701	-12.221	2.30081e-32	3.82639e-31	62.5471	NoSignifi
KCNE3	0.582966	7.2914	12.2164	2.41858e-32	4.01915e-31	62.4977	NoSignifi
IMPA2	0.518368	8.55361	12.2133	2.50152e-32	4.15379e-31	62.4643	NoSignifi
FBXO28	0.248124	6.94299	12.2119	2.53877e-32	4.21241e-31	62.4496	NoSignifi
OXSM	0.340591	7.86641	12.2099	2.59469e-32	4.30189e-31	62.4281	NoSignifi
SGCB	0.452424	6.81069	12.2072	2.67184e-32	4.42642e-31	62.399	NoSignifi
WHSC1	0.322387	6.57844	12.2062	2.70187e-32	4.47275e-31	62.388	NoSignifi
KRR1	0.234455	5.64131	12.2018	2.83363e-32	4.68729e-31	62.3408	NoSignifi
KPNA6	0.280706	7.1783	12.1998	2.89708e-32	4.78859e-31	62.3189	NoSignifi
CNTNAP1	-0.387459	5.65107	-12.1963	3.01012e-32	4.97163e-31	62.281	NoSignifi
SIDT1	0.738669	6.11946	12.1948	3.05686e-32	5.04499e-31	62.2657	UP in PCDS1
LOC100287896	0.529142	5.37906	12.1904	3.20867e-32	5.29149e-31	62.2177	NoSignifi
SMARCD3	-0.238008	5.22042	-12.1847	3.41132e-32	5.62141e-31	62.157	NoSignifi
ISLR	-0.954338	6.77767	-12.1798	3.59809e-32	5.92467e-31	62.1043	UP in PCDS2/3
SARS	0.359142	7.85018	12.1791	3.62422e-32	5.96316e-31	62.0971	NoSignifi
NOS2	0.614606	5.91958	12.1768	3.71966e-32	6.11555e-31	62.0713	UP in PCDS1
ARNTL2	0.508177	6.45773	12.1762	3.7424e-32	6.14827e-31	62.0653	NoSignifi
CASP1	0.835823	8.2364	12.1747	3.80178e-32	6.24109e-31	62.0497	UP in PCDS1
FBXO17	-0.360525	5.51502	-12.1746	3.80582e-32	6.24299e-31	62.0487	NoSignifi
DOK5	-0.427958	5.42193	-12.1742	3.822e-32	6.26479e-31	62.0445	NoSignifi
C17orf75	0.553264	5.85676	12.1714	3.94318e-32	6.45852e-31	62.0135	NoSignifi
NUSAP1	0.540938	8.33301	12.1706	3.97483e-32	6.50545e-31	62.0056	NoSignifi
RP11-540O11.1	-0.33257	7.54351	-12.1681	4.08617e-32	6.68262e-31	61.9783	NoSignifi
ATG4C	0.402342	6.50184	12.1611	4.4081e-32	7.20367e-31	61.9032	NoSignifi
PITPNM3	0.326349	4.7741	12.1601	4.45496e-32	7.27475e-31	61.8927	NoSignifi
NDUFA9	0.355752	10.0393	12.1595	4.48635e-32	7.32049e-31	61.8857	NoSignifi
MFAP2	-0.834371	8.19724	-12.1557	4.67277e-32	7.61894e-31	61.8454	UP in PCDS2/3
ANKRD13B	-0.311453	6.3474	-12.1522	4.85201e-32	7.90523e-31	61.8081	NoSignifi
MRAP2	0.83233	6.44575	12.1521	4.85756e-32	7.90833e-31	61.807	UP in PCDS1
DNAJC17	0.345757	5.7531	12.1507	4.93074e-32	8.01568e-31	61.7922	NoSignifi
ASTN2	0.214565	4.53141	12.1507	4.9309e-32	8.01568e-31	61.7922	NoSignifi
COLCA2	0.956297	6.21731	12.1504	4.94997e-32	8.04063e-31	61.7883	UP in PCDS1
ZNF596	0.226648	4.10866	12.1502	4.95764e-32	8.04707e-31	61.7868	NoSignifi
ZBTB1	0.303312	5.93956	12.1497	4.9847e-32	8.08493e-31	61.7814	NoSignifi
CCNG1	0.421121	10.4947	12.1487	5.04272e-32	8.1729e-31	61.7699	NoSignifi
FNDC1	-1.27259	6.99686	-12.1481	5.07348e-32	8.21661e-31	61.7639	UP in PCDS2/3
ATL2	0.368122	6.34608	12.1474	5.11269e-32	8.27392e-31	61.7563	NoSignifi
ZNF215	0.199184	4.55773	12.1441	5.30011e-32	8.57081e-31	61.7206	NoSignifi
PLEKHH1	0.553863	6.81594	12.1425	5.39029e-32	8.71015e-31	61.7039	NoSignifi
GS1-124K5.11	-0.290487	5.69651	-12.1413	5.46249e-32	8.82024e-31	61.6908	NoSignifi
GALNT1	0.45718	9.01959	12.1392	5.58648e-32	9.01371e-31	61.6685	NoSignifi
ATP5O	0.190001	8.18648	12.1323	6.02073e-32	9.70714e-31	61.5944	NoSignifi
MIA3	0.427641	6.93007	12.1315	6.07514e-32	9.78757e-31	61.5855	NoSignifi
LOC399491	-0.415513	10.4311	-12.13	6.17043e-32	9.9337e-31	61.5701	NoSignifi
VAPA	0.208255	6.53231	12.1286	6.26296e-32	1.00752e-30	61.5553	NoSignifi
BNC2	-0.461051	5.1216	-12.1241	6.58126e-32	1.05794e-30	61.5062	NoSignifi
FBLN2	-0.563567	6.10184	-12.1233	6.6335e-32	1.06554e-30	61.4984	NoSignifi
RNMTL1	0.384257	7.45197	12.1228	6.67449e-32	1.07133e-30	61.4923	NoSignifi
LOXL4	-0.216948	5.76081	-12.1222	6.71256e-32	1.07665e-30	61.4867	NoSignifi
MFSD6	0.466693	7.76442	12.1204	6.8454e-32	1.09714e-30	61.4673	NoSignifi
CCNO	0.43421	5.59115	12.1182	7.0134e-32	1.12323e-30	61.4432	NoSignifi
CCDC3	-0.384614	7.71941	-12.1069	7.92322e-32	1.26801e-30	61.3224	NoSignifi
ZNF189	0.351117	7.91216	12.1038	8.19017e-32	1.30976e-30	61.2896	NoSignifi
PDSS1	0.277942	6.22587	12.1028	8.28111e-32	1.32333e-30	61.2787	NoSignifi
HMX1	-0.318332	6.34579	-12.0988	8.64186e-32	1.37996e-30	61.2365	NoSignifi
SKP2	0.537538	6.65461	12.0967	8.84091e-32	1.41018e-30	61.2139	NoSignifi
PRRG4	0.521624	6.97587	12.0967	8.84414e-32	1.41018e-30	61.2135	NoSignifi
ARHGEF28	0.272005	5.64106	12.0923	9.27897e-32	1.47808e-30	61.166	NoSignifi
MEDAG	-0.297497	5.4992	-12.0922	9.28363e-32	1.47808e-30	61.1655	NoSignifi
RNF183	0.649977	6.02608	12.0908	9.42735e-32	1.49986e-30	61.1503	UP in PCDS1
MYSM1	0.32188	5.07151	12.0902	9.49219e-32	1.50906e-30	61.1435	NoSignifi
KRBA1	-0.26662	7.06437	-12.0892	9.5915e-32	1.52366e-30	61.1332	NoSignifi
TWF1	0.231192	6.18128	12.0891	9.59806e-32	1.52366e-30	61.1325	NoSignifi
METTL14	0.251108	5.85841	12.0889	9.62365e-32	1.5266e-30	61.1299	NoSignifi
INTS7	0.270451	5.30231	12.0868	9.84541e-32	1.56063e-30	61.1073	NoSignifi
COMP	-1.09926	5.67606	-12.0844	1.0099e-31	1.59966e-30	61.0821	UP in PCDS2/3
CXorf36	-0.19374	5.37868	-12.0802	1.05666e-31	1.6725e-30	61.0373	NoSignifi
ETAA1	0.359889	5.40453	12.0793	1.06699e-31	1.68762e-30	61.0277	NoSignifi
HSCB	0.367576	6.75147	12.076	1.1054e-31	1.7471e-30	60.9927	NoSignifi
MTF1	0.218675	7.0366	12.0756	1.11069e-31	1.75417e-30	60.9879	NoSignifi
FUBP1	0.348755	6.77163	12.0755	1.11157e-31	1.75429e-30	60.9872	NoSignifi
CCDC174	0.216433	6.01659	12.0714	1.16204e-31	1.8326e-30	60.9432	NoSignifi
MTIF2	0.353471	9.25319	12.0657	1.2356e-31	1.94719e-30	60.8824	NoSignifi
CUL2	0.407058	6.37733	12.0653	1.24108e-31	1.9544e-30	60.878	NoSignifi
MYOG	-0.410729	5.97569	-12.0623	1.28201e-31	2.01739e-30	60.8459	NoSignifi
ANKMY2	0.416973	8.59217	12.0589	1.32944e-31	2.09051e-30	60.8099	NoSignifi
APTX	0.207265	6.59269	12.057	1.35751e-31	2.1331e-30	60.7892	NoSignifi
AQP1	-0.721634	7.28936	-12.0569	1.35874e-31	2.13349e-30	60.7883	UP in PCDS2/3
FARP1	-0.476941	6.69617	-12.0568	1.35979e-31	2.13358e-30	60.7875	NoSignifi
ZC2HC1C	0.296487	5.3857	12.0555	1.37833e-31	2.16111e-30	60.7741	NoSignifi
AP1M1	-0.331118	7.14959	-12.0546	1.39222e-31	2.18132e-30	60.7642	NoSignifi
UCHL1	-0.364612	5.43414	-12.054	1.40082e-31	2.1932e-30	60.7581	NoSignifi
IFT43	0.228275	6.59379	12.0516	1.43814e-31	2.25e-30	60.7321	NoSignifi
PTGIS	-0.459249	4.84187	-12.0505	1.45547e-31	2.27547e-30	60.7202	NoSignifi
SRPX2	-0.478521	5.1864	-12.0427	1.58236e-31	2.47207e-30	60.6374	NoSignifi
MMACHC	0.375741	6.04489	12.0369	1.6837e-31	2.62849e-30	60.576	NoSignifi
SPRTN	0.428753	4.97262	12.0368	1.68576e-31	2.6298e-30	60.5747	NoSignifi
FTL	-0.203223	13.0741	-12.0328	1.76052e-31	2.74447e-30	60.5318	NoSignifi
GRHL1	0.477874	5.2287	12.0314	1.78787e-31	2.78509e-30	60.5165	NoSignifi
ANKRD13D	-0.201621	5.82844	-12.026	1.89444e-31	2.94898e-30	60.4592	NoSignifi
CCDC47	0.352881	9.44553	12.0246	1.92342e-31	2.99194e-30	60.4441	NoSignifi
NID1	-0.391873	6.56482	-12.0236	1.94343e-31	3.02089e-30	60.4339	NoSignifi
ABCG5	0.475738	4.1925	12.0194	2.03345e-31	3.15856e-30	60.389	NoSignifi
TCF15	-0.450073	5.71267	-12.0188	2.04704e-31	3.17739e-30	60.3825	NoSignifi
DLG4	-0.259309	5.08116	-12.012	2.20172e-31	3.41503e-30	60.3103	NoSignifi
CEBPZOS	0.480415	6.12708	12.0065	2.33439e-31	3.61822e-30	60.2524	NoSignifi
Y16709	-0.597763	11.4178	-12.0055	2.3592e-31	3.65406e-30	60.2419	UP in PCDS2/3
INCENP	0.283143	5.46119	12.0027	2.43289e-31	3.7655e-30	60.2114	NoSignifi
ATPIF1	0.279847	9.43664	12.0026	2.43505e-31	3.76616e-30	60.2106	NoSignifi
MASTL	0.556169	6.31692	12.0007	2.4845e-31	3.83989e-30	60.1907	NoSignifi
AAR2	-0.311094	8.29044	-11.996	2.61358e-31	4.03651e-30	60.1405	NoSignifi
NRXN2	-0.324743	4.97961	-11.9953	2.63273e-31	4.06319e-30	60.1333	NoSignifi
TCF7L1	-0.358103	5.6314	-11.9941	2.66761e-31	4.11408e-30	60.1202	NoSignifi
SAP30	0.230365	5.73005	11.9935	2.68346e-31	4.13558e-30	60.1144	NoSignifi
ZNF823	0.50232	6.38118	11.9904	2.77611e-31	4.27532e-30	60.0808	NoSignifi
C11orf57	0.201076	5.56537	11.9894	2.80656e-31	4.31915e-30	60.07	NoSignifi
NANS	0.210678	7.00012	11.989	2.8159e-31	4.33045e-30	60.0667	NoSignifi
KNTC1	0.466384	6.54557	11.9861	2.90545e-31	4.46498e-30	60.0357	NoSignifi
ME2	0.482005	8.3383	11.9816	3.04913e-31	4.68247e-30	59.9879	NoSignifi
WDR52	0.39026	4.72709	11.9814	3.0546e-31	4.68755e-30	59.9861	NoSignifi
C14orf2	0.320418	10.2294	11.9749	3.27819e-31	5.02711e-30	59.9161	NoSignifi
ZNF702P	0.489319	4.32412	11.9716	3.3949e-31	5.20239e-30	59.8815	NoSignifi
PDLIM3	-0.520286	5.56165	-11.9697	3.46273e-31	5.29909e-30	59.8619	NoSignifi
MAPKAPK5-AS1	0.219916	6.76148	11.9697	3.4629e-31	5.29909e-30	59.8619	NoSignifi
WAPAL	0.260764	6.98386	11.969	3.49162e-31	5.33927e-30	59.8537	NoSignifi
RPN1	0.345713	10.0254	11.9656	3.61881e-31	5.52986e-30	59.8183	NoSignifi
NMNAT1	0.305077	5.02947	11.9651	3.63991e-31	5.55818e-30	59.8125	NoSignifi
TSN	0.326049	8.34855	11.9643	3.67004e-31	5.60023e-30	59.8043	NoSignifi
LINC00261	1.21253	6.67509	11.9601	3.8408e-31	5.85668e-30	59.7593	UP in PCDS1
DDR2	-0.646395	6.55887	-11.9594	3.8673e-31	5.89294e-30	59.7525	UP in PCDS2/3
ARFIP1	0.424357	8.09753	11.958	3.92637e-31	5.97875e-30	59.7375	NoSignifi
IGFBP5	-0.479155	6.39804	-11.9575	3.94612e-31	6.00459e-30	59.7325	NoSignifi
PLEK2	0.424676	9.1352	11.9561	4.00499e-31	6.08989e-30	59.7179	NoSignifi
FSTL1	-0.525295	7.82227	-11.9501	4.27076e-31	6.48946e-30	59.6542	NoSignifi
ENDOG	0.383811	7.24432	11.9498	4.28647e-31	6.50876e-30	59.6506	NoSignifi
NUDT16P1	0.361157	5.26898	11.949	4.32359e-31	6.56053e-30	59.6421	NoSignifi
SGCD	-0.312737	4.87783	-11.9486	4.34175e-31	6.57908e-30	59.6379	NoSignifi
ADSS	0.197398	6.03336	11.9486	4.3419e-31	6.57908e-30	59.6379	NoSignifi
OLFML2A	-0.493183	6.70626	-11.9433	4.59339e-31	6.9553e-30	59.5821	NoSignifi
ELOVL7	0.751264	7.83599	11.939	4.81334e-31	7.28324e-30	59.5358	UP in PCDS1
BCMO1	0.43907	4.64918	11.9384	4.84144e-31	7.32064e-30	59.53	NoSignifi
NUDT21	0.394054	8.35847	11.935	5.02322e-31	7.59022e-30	59.4936	NoSignifi
ALG14	0.268037	6.39677	11.9342	5.06244e-31	7.64414e-30	59.4859	NoSignifi
FANCI	0.451707	6.9598	11.9341	5.07208e-31	7.64993e-30	59.484	NoSignifi
MCM10	0.505652	5.70305	11.934	5.07334e-31	7.64993e-30	59.4837	NoSignifi
IGFBP4	-0.591041	9.34106	-11.9336	5.09405e-31	7.67581e-30	59.4797	UP in PCDS2/3
SERINC3	-0.365952	9.91296	-11.9296	5.31694e-31	8.0061e-30	59.4373	NoSignifi
RRM2	0.597851	9.93194	11.9295	5.32357e-31	8.01052e-30	59.436	UP in PCDS1
ODF2	0.337647	6.32887	11.9287	5.37315e-31	8.0795e-30	59.4269	NoSignifi
CEP57L1	0.114048	3.81493	11.9282	5.39747e-31	8.11044e-30	59.4224	NoSignifi
RCN3	-0.43467	6.88698	-11.928	5.40915e-31	8.12236e-30	59.4203	NoSignifi
EMILIN1	-0.622476	6.71479	-11.9263	5.50801e-31	8.26506e-30	59.4023	UP in PCDS2/3
RABEP1	0.293429	6.23301	11.9214	5.80618e-31	8.70646e-30	59.3501	NoSignifi
BCL10	0.36762	6.5605	11.9212	5.818e-31	8.71814e-30	59.3481	NoSignifi
SEMA3G	-0.359283	5.45819	-11.9199	5.90149e-31	8.83714e-30	59.334	NoSignifi
PPCS	0.361493	8.65029	11.9181	6.01615e-31	9.00261e-30	59.3149	NoSignifi
AXL	-0.432466	6.7768	-11.9178	6.03331e-31	9.02205e-30	59.3121	NoSignifi
CIC	-0.253264	7.00791	-11.9171	6.07514e-31	9.07832e-30	59.3053	NoSignifi
PNMA6A	-0.301348	5.27302	-11.912	6.42035e-31	9.58757e-30	59.2506	NoSignifi
HAT1	0.454583	9.0712	11.9081	6.69319e-31	9.98812e-30	59.2094	NoSignifi
LACTB2	0.646169	7.97118	11.9056	6.87496e-31	1.02523e-29	59.1828	UP in PCDS1
HNRNPR	0.272394	8.72067	11.9022	7.12317e-31	1.06151e-29	59.1477	NoSignifi
CYTH3	-0.165927	5.52346	-11.8984	7.41658e-31	1.10448e-29	59.1077	NoSignifi
ST3GAL3	-0.120604	5.21704	-11.8936	7.80713e-31	1.16184e-29	59.0569	NoSignifi
HNRNPK	0.15514	11.4338	11.8933	7.83385e-31	1.16502e-29	59.0535	NoSignifi
SPATA7	0.373742	5.72922	11.893	7.85773e-31	1.16777e-29	59.0505	NoSignifi
KIAA1715	0.472455	6.97089	11.8901	8.10855e-31	1.2039e-29	59.0194	NoSignifi
PLIN4	-0.372841	6.04181	-11.89	8.11198e-31	1.2039e-29	59.019	NoSignifi
FOLR2	-0.255594	6.02337	-11.8894	8.16377e-31	1.21075e-29	59.0127	NoSignifi
RASSF8-AS1	-0.197221	3.90829	-11.8885	8.24611e-31	1.22213e-29	59.0028	NoSignifi
THAP1	0.431457	6.538	11.8877	8.32012e-31	1.23225e-29	58.9939	NoSignifi
MPP2	-0.187167	5.72136	-11.8861	8.45696e-31	1.25166e-29	58.9778	NoSignifi
BC069739	0.147677	3.45804	11.8852	8.54266e-31	1.26349e-29	58.9678	NoSignifi
METTL10	0.275369	5.47715	11.8841	8.6387e-31	1.27682e-29	58.9567	NoSignifi
C5orf24	0.284876	6.03157	11.878	9.21665e-31	1.36131e-29	58.8926	NoSignifi
CD34	-0.299147	6.52656	-11.8775	9.26927e-31	1.36815e-29	58.887	NoSignifi
ATP6V1D	0.201926	6.79902	11.8748	9.53777e-31	1.40682e-29	58.8587	NoSignifi
FAM212A	-0.264811	6.68135	-11.8724	9.7888e-31	1.44286e-29	58.833	NoSignifi
LPIN2	0.337884	7.35746	11.8685	1.01986e-30	1.50224e-29	58.7924	NoSignifi
PTPRG	0.359004	5.75933	11.8665	1.04261e-30	1.53471e-29	58.7705	NoSignifi
VANGL1	0.315696	6.44094	11.8636	1.07438e-30	1.5804e-29	58.7408	NoSignifi
ZNF326	0.255675	5.34985	11.8599	1.11828e-30	1.64386e-29	58.7011	NoSignifi
CCDC25	0.329798	7.57141	11.8589	1.12983e-30	1.65972e-29	58.691	NoSignifi
GRINA	-0.394771	7.95348	-11.8584	1.13588e-30	1.66747e-29	58.6857	NoSignifi
H2AFZ	0.299838	11.5645	11.8564	1.16043e-30	1.70235e-29	58.6645	NoSignifi
EGFL7	-0.304337	6.49934	-11.8533	1.19887e-30	1.75755e-29	58.6322	NoSignifi
OARD1	0.361502	7.4442	11.8506	1.23394e-30	1.80775e-29	58.6037	NoSignifi
PNP	0.413734	9.24645	11.8503	1.23746e-30	1.81167e-29	58.6009	NoSignifi
SLC17A5	0.40805	8.02036	11.8482	1.26581e-30	1.85193e-29	58.5784	NoSignifi
NSMCE4A	0.274309	6.75249	11.8466	1.28736e-30	1.88218e-29	58.5617	NoSignifi
LSM5	0.484683	7.88018	11.8435	1.33067e-30	1.94419e-29	58.529	NoSignifi
FGD4	0.406801	5.63989	11.8408	1.36992e-30	2.0002e-29	58.5002	NoSignifi
LOC100996583	0.425616	5.2891	11.8362	1.43761e-30	2.09761e-29	58.4524	NoSignifi
EGOT	-0.202442	4.43745	-11.8322	1.50027e-30	2.18757e-29	58.4102	NoSignifi
MIPOL1	0.17628	3.58915	11.8313	1.51522e-30	2.20788e-29	58.4004	NoSignifi
SMNDC1	0.314914	8.96887	11.8268	1.58925e-30	2.31419e-29	58.3531	NoSignifi
LOC81691	0.357608	5.49462	11.8254	1.6133e-30	2.34764e-29	58.3383	NoSignifi
KIF27	0.117987	3.31207	11.8248	1.6223e-30	2.35914e-29	58.3328	NoSignifi
TPMT	0.249874	6.00793	11.8242	1.63306e-30	2.3732e-29	58.3262	NoSignifi
ATP1B1	0.397156	11.817	11.8173	1.75669e-30	2.55114e-29	58.254	NoSignifi
UNC5B	-0.301932	6.95189	-11.8131	1.83739e-30	2.665e-29	58.2095	NoSignifi
HSD17B12	0.161921	5.59372	11.8131	1.83755e-30	2.665e-29	58.2094	NoSignifi
MIR3916	0.306811	3.86547	11.8124	1.85093e-30	2.68261e-29	58.2022	NoSignifi
SMIM12	0.197894	6.80978	11.8085	1.92936e-30	2.79441e-29	58.1612	NoSignifi
COMMD7	-0.202261	7.33492	-11.8028	2.04989e-30	2.967e-29	58.1012	NoSignifi
RFX7	0.430124	6.01172	11.7966	2.18733e-30	3.16382e-29	58.0369	NoSignifi
ASPM	0.399441	5.3979	11.7963	2.19441e-30	3.17193e-29	58.0337	NoSignifi
NEMF	0.397234	7.51885	11.7903	2.33983e-30	3.37988e-29	57.9702	NoSignifi
MAGED2	-0.394725	8.84145	-11.7886	2.38245e-30	3.43915e-29	57.9523	NoSignifi
MSI2	0.311287	6.48915	11.7883	2.38971e-30	3.44733e-29	57.9493	NoSignifi
HSPB7	-0.265017	4.94379	-11.7853	2.46475e-30	3.55322e-29	57.9187	NoSignifi
GSTO2	0.464339	6.53302	11.7841	2.49869e-30	3.59974e-29	57.9052	NoSignifi
RP11-12M5.1	-0.236569	4.87627	-11.7839	2.50359e-30	3.6044e-29	57.9032	NoSignifi
NTRK3	-0.129582	4.99678	-11.7811	2.57908e-30	3.71062e-29	57.8738	NoSignifi
ERCC8	0.195735	4.8842	11.7783	2.65506e-30	3.8174e-29	57.8451	NoSignifi
ASB7	0.243317	6.12602	11.7765	2.70641e-30	3.88785e-29	57.8261	NoSignifi
ECHS1	0.32471	10.5907	11.7765	2.70765e-30	3.88785e-29	57.8256	NoSignifi
MAGOHB	0.282714	5.51028	11.7667	3.00226e-30	4.30802e-29	57.7234	NoSignifi
APCDD1L	-0.220809	5.35811	-11.7656	3.03783e-30	4.35616e-29	57.7117	NoSignifi
CHEK1	0.465139	6.14869	11.764	3.09017e-30	4.42829e-29	57.6948	NoSignifi
MSH2	0.531348	7.66729	11.7628	3.12867e-30	4.48049e-29	57.6826	NoSignifi
ORC5	0.3087	5.8005	11.7626	3.13367e-30	4.48469e-29	57.681	NoSignifi
SALL2	-0.338463	5.70405	-11.7625	3.1396e-30	4.49021e-29	57.6791	NoSignifi
ATP5G3	0.278169	10.0215	11.7622	3.14862e-30	4.50013e-29	57.6763	NoSignifi
C8orf76	0.445408	7.3217	11.7602	3.21627e-30	4.59379e-29	57.6552	NoSignifi
TRAPPC11	0.280388	6.17292	11.76	3.22327e-30	4.60075e-29	57.6531	NoSignifi
ANG	0.69408	7.99138	11.7584	3.278e-30	4.67579e-29	57.6364	UP in PCDS1
CNOT8	0.298244	8.28677	11.7579	3.29303e-30	4.69414e-29	57.6319	NoSignifi
RNASE4	0.640537	9.15531	11.754	3.43207e-30	4.88912e-29	57.5909	UP in PCDS1
RNF34	0.224458	6.48975	11.7526	3.48536e-30	4.96177e-29	57.5757	NoSignifi
SUGCT	-0.538351	5.73427	-11.7522	3.49991e-30	4.97921e-29	57.5715	NoSignifi
CD164	0.360187	10.4136	11.7474	3.68011e-30	5.23213e-29	57.5218	NoSignifi
FAM19A5	-0.408567	4.60809	-11.7469	3.69978e-30	5.25665e-29	57.5166	NoSignifi
BUB1	0.253568	5.01355	11.7468	3.70251e-30	5.25707e-29	57.5158	NoSignifi
HMCN1	-0.74005	4.58065	-11.7465	3.71567e-30	5.27231e-29	57.5123	UP in PCDS2/3
EEF1A1	0.14928	11.3192	11.7461	3.73135e-30	5.29109e-29	57.5082	NoSignifi
IFNAR1	0.259262	6.17125	11.7442	3.80575e-30	5.39305e-29	57.4886	NoSignifi
BAG4	0.364812	6.13628	11.7434	3.84097e-30	5.4394e-29	57.4795	NoSignifi
MTA2	0.459102	5.11165	11.7407	3.95227e-30	5.59336e-29	57.4512	NoSignifi
ZNF670	0.3839	4.34758	11.74	3.97899e-30	5.6275e-29	57.4445	NoSignifi
TOPORS	0.561176	6.84177	11.736	4.15182e-30	5.8681e-29	57.4025	NoSignifi
PPM1A	0.283021	6.51899	11.732	4.33185e-30	6.11857e-29	57.3604	NoSignifi
NDRG4	-0.245263	5.29613	-11.7296	4.43993e-30	6.26713e-29	57.336	NoSignifi
TSPAN3	0.19454	6.81282	11.7199	4.91915e-30	6.93905e-29	57.2346	NoSignifi
C16orf46	0.216586	4.93165	11.7194	4.94323e-30	6.96847e-29	57.2297	NoSignifi
MOCS1	-0.189106	4.60139	-11.7189	4.97189e-30	7.00432e-29	57.224	NoSignifi
ELL3	0.447288	7.01909	11.712	5.34814e-30	7.52948e-29	57.1518	NoSignifi
PDLIM7	-0.287816	5.64905	-11.7099	5.465e-30	7.68899e-29	57.1304	NoSignifi
UBE3A	0.18243	6.52851	11.7081	5.56989e-30	7.83149e-29	57.1116	NoSignifi
CA8	0.269786	4.00691	11.7076	5.59688e-30	7.86433e-29	57.1068	NoSignifi
ABCB9	-0.185518	5.01576	-11.7054	5.72875e-30	8.0444e-29	57.0837	NoSignifi
MASP1	-0.169448	4.56908	-11.7031	5.86975e-30	8.23704e-29	57.0597	NoSignifi
ASAP2	0.407802	8.6581	11.7024	5.91293e-30	8.29228e-29	57.0524	NoSignifi
ATP5B	0.287643	11.6149	11.7016	5.96325e-30	8.35743e-29	57.044	NoSignifi
KATNA1	0.323977	7.46984	11.7006	6.02885e-30	8.44391e-29	57.0332	NoSignifi
KDF1	0.29448	6.76163	11.6981	6.18854e-30	8.66196e-29	57.0073	NoSignifi
SENP5	0.196335	5.80406	11.6978	6.20576e-30	8.68045e-29	57.0046	NoSignifi
RAD23B	0.23787	8.14158	11.6957	6.34403e-30	8.86813e-29	56.9827	NoSignifi
LOC441461	-0.217511	6.17707	-11.6954	6.36348e-30	8.88958e-29	56.9797	NoSignifi
THBS4	-0.74534	6.18579	-11.6943	6.44084e-30	8.99185e-29	56.9678	UP in PCDS2/3
NNAT	-0.361192	6.14597	-11.6939	6.4683e-30	9.02437e-29	56.9635	NoSignifi
STX17	0.251964	6.42427	11.6923	6.57893e-30	9.1728e-29	56.9468	NoSignifi
WDR25	0.263074	5.90892	11.6885	6.84358e-30	9.53566e-29	56.9077	NoSignifi
PNN	0.306341	8.5746	11.685	7.10293e-30	9.89066e-29	56.8709	NoSignifi
CPSF3L	0.218257	6.41705	11.6839	7.18581e-30	9.99487e-29	56.8594	NoSignifi
AUH	0.373217	8.3121	11.6839	7.187e-30	9.99487e-29	56.8592	NoSignifi
FN1	-0.78802	8.6162	-11.6834	7.22351e-30	1.00392e-28	56.8542	UP in PCDS2/3
GFPT1	0.447135	9.34661	11.6826	7.28508e-30	1.01183e-28	56.8458	NoSignifi
LDB2	-0.293757	5.16661	-11.6819	7.33585e-30	1.01823e-28	56.839	NoSignifi
RAD18	0.293741	5.3103	11.681	7.40542e-30	1.02722e-28	56.8296	NoSignifi
USF2	-0.191008	8.45403	-11.6799	7.49533e-30	1.03903e-28	56.8177	NoSignifi
FOXS1	-0.259116	4.65876	-11.6759	7.81104e-30	1.0821e-28	56.7768	NoSignifi
MCMBP	0.208991	6.50268	11.6755	7.84701e-30	1.08639e-28	56.7723	NoSignifi
UBE2J1	0.2641	7.76871	11.6746	7.92297e-30	1.0962e-28	56.7627	NoSignifi
HERC4	0.221165	5.32341	11.6745	7.93304e-30	1.0969e-28	56.7615	NoSignifi
SLIRP	0.365498	10.3136	11.6732	8.03824e-30	1.11073e-28	56.7484	NoSignifi
HDAC6	-0.156716	6.18852	-11.6721	8.13418e-30	1.12327e-28	56.7367	NoSignifi
C10orf11	-0.474085	6.55256	-11.6686	8.4395e-30	1.16469e-28	56.7002	NoSignifi
NCK2	-0.33653	9.4157	-11.668	8.48753e-30	1.17058e-28	56.6946	NoSignifi
RASL10B	-0.258945	6.00218	-11.6641	8.84293e-30	1.21882e-28	56.654	NoSignifi
LOC100505501	0.575535	4.62649	11.6636	8.88916e-30	1.22441e-28	56.6488	NoSignifi
FBXW2	0.176151	5.66333	11.6582	9.41033e-30	1.29537e-28	56.5924	NoSignifi
TMEM231	0.438809	6.0395	11.6576	9.46558e-30	1.30215e-28	56.5866	NoSignifi
ADPRM	0.324812	6.66701	11.6565	9.57792e-30	1.31677e-28	56.575	NoSignifi
FUT10	0.214073	5.39648	11.6553	9.70387e-30	1.33324e-28	56.562	NoSignifi
CDIPT	-0.267211	10.7297	-11.652	1.00467e-29	1.37946e-28	56.5277	NoSignifi
IPO8	0.222677	7.65724	11.6505	1.02022e-29	1.39992e-28	56.5125	NoSignifi
CCNB1	0.632961	8.1922	11.6489	1.03689e-29	1.42189e-28	56.4964	UP in PCDS1
THBS2	-1.16927	8.89627	-11.6486	1.04055e-29	1.42601e-28	56.4929	UP in PCDS2/3
MGAT2	0.265289	7.6271	11.6446	1.08545e-29	1.48661e-28	56.4511	NoSignifi
PSMD9	0.211225	6.92679	11.6428	1.10555e-29	1.51318e-28	56.4329	NoSignifi
CYSTM1	0.398484	10.8641	11.6393	1.14769e-29	1.56986e-28	56.3959	NoSignifi
EVI5	0.192514	5.04088	11.6391	1.14962e-29	1.57152e-28	56.3943	NoSignifi
RBM7	0.346893	7.63908	11.638	1.16323e-29	1.58912e-28	56.3826	NoSignifi
DENR	0.234444	6.97072	11.6369	1.17638e-29	1.60606e-28	56.3715	NoSignifi
PHF8	-0.136318	5.18673	-11.6342	1.21078e-29	1.65198e-28	56.343	NoSignifi
TTC4	0.234473	7.2013	11.634	1.21291e-29	1.65385e-28	56.3412	NoSignifi
MAP1B	-0.595997	6.1521	-11.6314	1.24656e-29	1.69867e-28	56.3141	UP in PCDS2/3
GCNT7	-0.183201	4.58752	-11.6298	1.26679e-29	1.72515e-28	56.2982	NoSignifi
MALT1	0.451278	6.75716	11.6268	1.30774e-29	1.77979e-28	56.2667	NoSignifi
ZNF658	0.367049	4.09073	11.6258	1.32185e-29	1.79786e-28	56.2561	NoSignifi
CANT1	0.398195	8.95936	11.6245	1.34001e-29	1.82141e-28	56.2426	NoSignifi
CDCA8	0.421241	7.75205	11.6223	1.37116e-29	1.86259e-28	56.2198	NoSignifi
ANLN	0.697171	7.79283	11.621	1.38906e-29	1.88572e-28	56.207	UP in PCDS1
CILP	-0.697757	6.14383	-11.6203	1.39924e-29	1.89835e-28	56.1998	UP in PCDS2/3
RP11-468E2.5	0.220717	4.1206	11.6177	1.43809e-29	1.94985e-28	56.1726	NoSignifi
CHST10	-0.221916	6.36947	-11.6176	1.44028e-29	1.95159e-28	56.1711	NoSignifi
COL1A1	-0.654123	9.2025	-11.6175	1.44214e-29	1.95289e-28	56.1699	UP in PCDS2/3
SLAIN2	0.257926	5.93936	11.6161	1.46298e-29	1.97987e-28	56.1557	NoSignifi
PPP2R1B	0.22315	6.40676	11.6114	1.53577e-29	2.07708e-28	56.1076	NoSignifi
SLC1A1	0.652426	6.43413	11.6102	1.55631e-29	2.10354e-28	56.0945	UP in PCDS1
EVC	-0.179553	5.45443	-11.6094	1.5689e-29	2.11924e-28	56.0865	NoSignifi
TAPT1	0.108392	4.9476	11.6074	1.60147e-29	2.16189e-28	56.0661	NoSignifi
CNN1	-1.0614	7.38737	-11.6072	1.60605e-29	2.16672e-28	56.0633	UP in PCDS2/3
KLF4	0.716895	8.75435	11.6066	1.61632e-29	2.17922e-28	56.057	UP in PCDS1
TRIM32	0.236152	6.05602	11.6025	1.68616e-29	2.27196e-28	56.0151	NoSignifi
C1orf52	0.281888	6.6035	11.6022	1.69076e-29	2.27674e-28	56.0124	NoSignifi
NEIL3	0.467547	5.17291	11.6019	1.69732e-29	2.28415e-28	56.0086	NoSignifi
MINA	0.269584	6.65204	11.6012	1.70867e-29	2.29801e-28	56.002	NoSignifi
TMED2	0.451446	10.141	11.6008	1.71689e-29	2.30763e-28	55.9973	NoSignifi
ERGIC3	-0.159996	6.25879	-11.5995	1.74037e-29	2.33773e-28	55.9838	NoSignifi
RBBP5	0.514916	5.84994	11.5989	1.75152e-29	2.35125e-28	55.9775	NoSignifi
FRMD4A	-0.218868	5.05152	-11.5961	1.8029e-29	2.41873e-28	55.9489	NoSignifi
ARHGAP12	0.403202	7.76954	11.5943	1.83694e-29	2.46287e-28	55.9304	NoSignifi
PAICS	0.322896	7.86835	11.5935	1.85277e-29	2.47969e-28	55.9219	NoSignifi
MMP11	-0.500331	6.81726	-11.5935	1.85278e-29	2.47969e-28	55.9219	NoSignifi
CEP57	0.416014	7.2479	11.5935	1.85293e-29	2.47969e-28	55.9218	NoSignifi
OSER1-AS1	-0.210286	4.99454	-11.5933	1.85611e-29	2.48241e-28	55.9201	NoSignifi
ZNF503	-0.240191	5.55019	-11.5882	1.95742e-29	2.6163e-28	55.8675	NoSignifi
SLIT2	-0.760935	5.38648	-11.5876	1.96937e-29	2.63065e-28	55.8615	UP in PCDS2/3
NCS1	-0.188857	5.82284	-11.5854	2.01643e-29	2.69023e-28	55.8381	NoSignifi
CCAR2	0.232268	5.63545	11.5854	2.01646e-29	2.69023e-28	55.8381	NoSignifi
ZNF143	0.301901	7.36077	11.5823	2.08218e-29	2.7762e-28	55.8063	NoSignifi
ADAMTS14	-0.279411	5.918	-11.5818	2.09397e-29	2.7902e-28	55.8007	NoSignifi
NR3C2	0.854933	7.19972	11.5811	2.10881e-29	2.80825e-28	55.7937	UP in PCDS1
SNW1	0.240072	9.10393	11.5793	2.14846e-29	2.85929e-28	55.7753	NoSignifi
ZNF468	0.57005	6.85136	11.5791	2.15416e-29	2.86512e-28	55.7727	NoSignifi
RARA	-0.248034	6.28114	-11.5789	2.15843e-29	2.86903e-28	55.7707	NoSignifi
GPIHBP1	-0.247353	5.18404	-11.5779	2.18059e-29	2.89671e-28	55.7606	NoSignifi
PARL	0.230119	7.00307	11.5766	2.21095e-29	2.9343e-28	55.7469	NoSignifi
SACM1L	0.334588	8.86791	11.5765	2.2116e-29	2.9343e-28	55.7466	NoSignifi
KIAA0753	0.234746	7.31146	11.5756	2.23253e-29	2.96026e-28	55.7373	NoSignifi
FBXO3	0.190738	5.09311	11.5746	2.25769e-29	2.99178e-28	55.7262	NoSignifi
DLST	0.385727	8.48768	11.5734	2.28523e-29	3.02643e-28	55.7142	NoSignifi
PCOLCE	-0.677113	7.87304	-11.5724	2.30971e-29	3.05698e-28	55.7037	UP in PCDS2/3
HS3ST1	0.248035	5.52082	11.5699	2.36992e-29	3.13475e-28	55.6782	NoSignifi
SCOC	0.516887	8.66319	11.5669	2.44535e-29	3.23255e-28	55.6472	NoSignifi
STK17B	0.356597	5.68393	11.5627	2.55475e-29	3.3751e-28	55.6039	NoSignifi
PTGR2	0.37129	3.82967	11.5626	2.55877e-29	3.37836e-28	55.6023	NoSignifi
RPS6KB1	0.349573	6.94288	11.5625	2.56112e-29	3.37939e-28	55.6014	NoSignifi
ERH	0.207491	11.2424	11.5618	2.57948e-29	3.40156e-28	55.5943	NoSignifi
DDAH2	-0.429678	8.14302	-11.5615	2.58647e-29	3.4087e-28	55.5917	NoSignifi
ZNF385A	-0.311203	7.00754	-11.5601	2.62601e-29	3.45869e-28	55.5766	NoSignifi
HDAC1	0.294235	10.8695	11.5599	2.62985e-29	3.46165e-28	55.5752	NoSignifi
LAMTOR5	0.265436	10.2899	11.5593	2.64743e-29	3.48267e-28	55.5686	NoSignifi
ATXN2L	-0.237067	5.3546	-11.5587	2.66236e-29	3.50019e-28	55.563	NoSignifi
KIAA0586	0.172947	6.10364	11.5551	2.76645e-29	3.63482e-28	55.5251	NoSignifi
SOD1	0.293146	11.6562	11.5539	2.79908e-29	3.67547e-28	55.5135	NoSignifi
ZNF654	0.275787	4.8998	11.5536	2.80908e-29	3.68637e-28	55.5099	NoSignifi
LOC100507656	-0.229529	5.41194	-11.5534	2.81609e-29	3.69333e-28	55.5075	NoSignifi
COL5A1	-0.848905	8.56949	-11.5523	2.8476e-29	3.73239e-28	55.4965	UP in PCDS2/3
TBL1XR1	0.292699	7.28036	11.552	2.85493e-29	3.73973e-28	55.4939	NoSignifi
ECHDC1	0.353199	8.75369	11.5482	2.97136e-29	3.8899e-28	55.4543	NoSignifi
LCLAT1	0.366524	8.61849	11.5449	3.07465e-29	4.02268e-28	55.4205	NoSignifi
REEP2	-0.207952	6.77795	-11.538	3.3038e-29	4.31987e-28	55.3494	NoSignifi
HDAC7	-0.186672	5.17455	-11.5368	3.34478e-29	4.37083e-28	55.3372	NoSignifi
PLRG1	0.349159	7.38826	11.5359	3.3793e-29	4.41326e-28	55.327	NoSignifi
FCHO2	0.269567	6.33557	11.5342	3.4369e-29	4.48579e-28	55.3103	NoSignifi
MNAT1	0.347318	6.57579	11.5307	3.5657e-29	4.65109e-28	55.2739	NoSignifi
TMEM161B	0.244706	5.75237	11.5293	3.61624e-29	4.71417e-28	55.26	NoSignifi
MOCS2	0.285451	5.7711	11.5276	3.68164e-29	4.79654e-28	55.2422	NoSignifi
MRPL16	0.358586	9.43017	11.5266	3.72187e-29	4.84603e-28	55.2315	NoSignifi
LINC01278	-0.2459	5.25034	-11.5259	3.7492e-29	4.8787e-28	55.2242	NoSignifi
ACAD8	0.370843	6.94392	11.5257	3.75751e-29	4.88657e-28	55.222	NoSignifi
ZNF385D	-0.165811	4.39365	-11.525	3.78195e-29	4.91541e-28	55.2156	NoSignifi
GNE	0.837271	8.65714	11.5242	3.81474e-29	4.95504e-28	55.2071	UP in PCDS1
TRIM15	0.413056	6.9725	11.5199	3.99046e-29	5.18018e-28	55.1625	NoSignifi
CACNG4	-0.155549	6.4862	-11.5193	4.01501e-29	5.20893e-28	55.1564	NoSignifi
FBXL4	0.454486	5.82933	11.5179	4.07361e-29	5.28179e-28	55.1421	NoSignifi
TSPAN15	0.371698	7.24208	11.5153	4.18475e-29	5.42265e-28	55.1154	NoSignifi
TLR3	0.496248	4.95428	11.5136	4.25973e-29	5.51651e-28	55.0979	NoSignifi
RP11-363E7.4	0.570395	5.27714	11.512	4.33249e-29	5.60737e-28	55.0811	NoSignifi
ZBTB7B	-0.246173	6.70179	-11.5086	4.48747e-29	5.8045e-28	55.0463	NoSignifi
CTSE	1.22117	7.00387	11.5062	4.59761e-29	5.9434e-28	55.0223	UP in PCDS1
MRPL3	0.268306	11.1354	11.5047	4.66955e-29	6.0328e-28	55.007	NoSignifi
CHRD	-0.182011	4.99769	-11.5043	4.6892e-29	6.05457e-28	55.0028	NoSignifi
CPD	0.363583	7.21405	11.5001	4.90217e-29	6.32579e-28	54.9588	NoSignifi
HNRNPF	0.300716	8.80212	11.4997	4.91941e-29	6.34425e-28	54.9554	NoSignifi
EXOSC2	0.227347	6.32305	11.4993	4.94255e-29	6.3703e-28	54.9507	NoSignifi
PCBP4	-0.279204	6.99639	-11.4974	5.04136e-29	6.49379e-28	54.9311	NoSignifi
UBE2N	0.278891	9.63058	11.4972	5.04733e-29	6.49762e-28	54.93	NoSignifi
ARID4A	0.39942	6.18953	11.4959	5.11995e-29	6.58718e-28	54.9158	NoSignifi
BBS12	0.461534	5.36798	11.4955	5.13871e-29	6.60739e-28	54.9122	NoSignifi
ORAI2	-0.210407	5.95752	-11.4931	5.26862e-29	6.77041e-28	54.8875	NoSignifi
KIF2A	0.368172	7.13155	11.4927	5.28872e-29	6.79221e-28	54.8837	NoSignifi
KBTBD8	0.447904	5.02865	11.4926	5.29453e-29	6.79564e-28	54.8826	NoSignifi
PLGRKT	0.416214	8.68885	11.4925	5.30448e-29	6.80105e-28	54.8808	NoSignifi
JPH2	-0.186141	5.41568	-11.4925	5.30503e-29	6.80105e-28	54.8807	NoSignifi
EXOC3L2	-0.250858	7.66863	-11.4923	5.31164e-29	6.8055e-28	54.8794	NoSignifi
MTF2	0.331873	6.95675	11.4908	5.39569e-29	6.9091e-28	54.8639	NoSignifi
CEP250	-0.14895	5.91631	-11.4901	5.4375e-29	6.95852e-28	54.8563	NoSignifi
BCL2L15	0.70076	6.7815	11.4855	5.70406e-29	7.29533e-28	54.8089	UP in PCDS1
TIAL1	0.181103	6.96311	11.4853	5.71214e-29	7.30135e-28	54.8075	NoSignifi
NOC3L	0.412553	8.4977	11.4847	5.75189e-29	7.34782e-28	54.8006	NoSignifi
RAN	0.311002	10.6018	11.4827	5.86759e-29	7.49121e-28	54.7809	NoSignifi
ZMIZ2	-0.211145	7.23691	-11.4824	5.88527e-29	7.50936e-28	54.7779	NoSignifi
LOC101927943	-0.137914	3.78247	-11.4814	5.95133e-29	7.58918e-28	54.7669	NoSignifi
FCGRT	-0.46134	9.25579	-11.4782	6.14728e-29	7.83443e-28	54.7348	NoSignifi
EDRF1	0.172847	5.10042	11.4772	6.21176e-29	7.91196e-28	54.7245	NoSignifi
PDE12	0.189503	6.00467	11.4731	6.48356e-29	8.25329e-28	54.6821	NoSignifi
TMEM135	0.237906	5.55899	11.4683	6.81641e-29	8.67189e-28	54.6326	NoSignifi
SPAST	0.458956	6.728	11.4665	6.94217e-29	8.8267e-28	54.6145	NoSignifi
SKA2	0.436648	7.80035	11.4653	7.03009e-29	8.93325e-28	54.602	NoSignifi
OSGEP	0.278061	6.95752	11.461	7.35039e-29	9.33478e-28	54.5579	NoSignifi
HAGLR	0.378415	4.67793	11.4606	7.38254e-29	9.37012e-28	54.5536	NoSignifi
RAB14	0.237512	7.36461	11.4553	7.80013e-29	9.89433e-28	54.4992	NoSignifi
NSUN2	0.300243	9.23124	11.4546	7.8535e-29	9.9562e-28	54.4924	NoSignifi
TDP1	0.18573	5.54435	11.4514	8.12022e-29	1.02883e-27	54.4594	NoSignifi
PRDM6	-0.310985	5.11993	-11.4499	8.24407e-29	1.04391e-27	54.4444	NoSignifi
ZNF407	0.0812463	4.15965	11.4496	8.27329e-29	1.047e-27	54.4409	NoSignifi
HHLA1	-0.19114	5.58338	-11.4457	8.60996e-29	1.08897e-27	54.4014	NoSignifi
RNF212	-0.162674	5.2787	-11.4444	8.72802e-29	1.10292e-27	54.3879	NoSignifi
REEP1	-0.923228	5.82893	-11.4444	8.73042e-29	1.10292e-27	54.3877	UP in PCDS2/3
C2orf69	0.384733	8.26097	11.4428	8.87276e-29	1.12024e-27	54.3717	NoSignifi
LYSMD4	0.282557	6.11776	11.4419	8.95631e-29	1.13013e-27	54.3624	NoSignifi
RASSF6	0.59961	5.77939	11.4413	9.0113e-29	1.13641e-27	54.3563	UP in PCDS1
ABHD1	-0.151349	4.79659	-11.4404	9.09559e-29	1.14637e-27	54.3471	NoSignifi
TRIM10	0.123087	4.45993	11.4381	9.31576e-29	1.17344e-27	54.3234	NoSignifi
TIMP2	-0.657233	9.10507	-11.4376	9.3608e-29	1.17843e-27	54.3187	UP in PCDS2/3
RPAP2	0.201558	6.44388	11.4363	9.49006e-29	1.19401e-27	54.3051	NoSignifi
GGT5	-0.398518	6.30415	-11.4356	9.56189e-29	1.20234e-27	54.2976	NoSignifi
LYG1	0.287266	5.5389	11.4331	9.80638e-29	1.23237e-27	54.2727	NoSignifi
IL18	0.715692	6.26532	11.431	1.00252e-28	1.25914e-27	54.2508	UP in PCDS1
ZNF646	-0.28616	6.05541	-11.4297	1.01614e-28	1.27551e-27	54.2375	NoSignifi
ZNF204P	0.52656	4.52079	11.4267	1.04778e-28	1.31446e-27	54.2071	NoSignifi
TENM4	-0.400577	5.31115	-11.4265	1.04967e-28	1.31607e-27	54.2053	NoSignifi
HSP90AA1	0.245344	12.2481	11.4244	1.07315e-28	1.34472e-27	54.1834	NoSignifi
TLE2	-0.591256	7.15642	-11.4185	1.14014e-28	1.42785e-27	54.1235	UP in PCDS2/3
POLR2B	0.199866	7.65757	11.4184	1.14214e-28	1.42952e-27	54.1218	NoSignifi
BC045779	-0.16324	4.86586	-11.418	1.1463e-28	1.4339e-27	54.1182	NoSignifi
SDHC	0.245163	7.78644	11.4177	1.14971e-28	1.43734e-27	54.1152	NoSignifi
CMTM3	-0.314428	6.47263	-11.4171	1.15757e-28	1.44632e-27	54.1085	NoSignifi
MED25	-0.137071	5.61348	-11.4161	1.16859e-28	1.45926e-27	54.0991	NoSignifi
NUDT2	0.332202	7.08599	11.4132	1.20446e-28	1.50318e-27	54.0692	NoSignifi
WDR43	0.446881	7.77975	11.4118	1.22281e-28	1.5252e-27	54.0542	NoSignifi
APLP1	-0.235366	5.4701	-11.4116	1.22421e-28	1.52607e-27	54.0531	NoSignifi
MRPL19	0.283259	5.73958	11.4099	1.24665e-28	1.55315e-27	54.0351	NoSignifi
UQCR10	0.281209	9.04353	11.4089	1.25967e-28	1.56846e-27	54.0249	NoSignifi
ZNF765	0.304795	6.08538	11.4067	1.28804e-28	1.60287e-27	54.0028	NoSignifi
DDIAS	0.514951	6.47181	11.4052	1.30836e-28	1.62722e-27	53.9873	NoSignifi
TMEM9B	0.326627	8.83766	11.4034	1.33308e-28	1.65702e-27	53.9688	NoSignifi
DPY19L1	0.209556	5.0969	11.4024	1.34656e-28	1.67281e-27	53.9588	NoSignifi
RP11-384P7.7	-0.191964	4.30019	-11.4019	1.35318e-28	1.68007e-27	53.954	NoSignifi
ACADM	0.442613	9.06693	11.4016	1.35778e-28	1.68481e-27	53.9506	NoSignifi
CDKL1	0.146925	4.30078	11.4014	1.36087e-28	1.68768e-27	53.9484	NoSignifi
MGP	-0.888079	6.59949	-11.3994	1.38846e-28	1.72092e-27	53.9285	UP in PCDS2/3
PTP4A3	-0.461586	7.00654	-11.3966	1.42958e-28	1.77086e-27	53.8996	NoSignifi
PINLYP	-0.213538	5.1623	-11.3935	1.47666e-28	1.82813e-27	53.8676	NoSignifi
IDE	0.304537	7.76476	11.3899	1.53119e-28	1.89456e-27	53.8317	NoSignifi
ATN1	-0.197996	6.15874	-11.3871	1.57638e-28	1.94862e-27	53.8029	NoSignifi
PPP2R5E	0.290463	8.18582	11.3871	1.57668e-28	1.94862e-27	53.8027	NoSignifi
MED23	0.237685	6.31663	11.3845	1.61896e-28	1.99974e-27	53.7765	NoSignifi
RP11-532F12.5	0.443811	7.18708	11.384	1.62778e-28	2.00949e-27	53.7712	NoSignifi
ZFP28	-0.209415	4.44823	-11.3836	1.63377e-28	2.01573e-27	53.7675	NoSignifi
GABARAPL3	-0.266464	4.92332	-11.382	1.66133e-28	2.04857e-27	53.751	NoSignifi
LOC100506125	0.359083	4.60628	11.3814	1.67165e-28	2.06011e-27	53.7448	NoSignifi
TRIP4	0.291318	8.05749	11.3805	1.68756e-28	2.07854e-27	53.7355	NoSignifi
TOX	0.553998	4.84311	11.3801	1.69531e-28	2.0869e-27	53.7309	NoSignifi
CYS1	-0.450272	4.41695	-11.3786	1.72047e-28	2.11667e-27	53.7164	NoSignifi
CCDC80	-0.726691	6.0052	-11.3764	1.76063e-28	2.16485e-27	53.6935	UP in PCDS2/3
ATG2B	0.262996	5.67593	11.3759	1.76935e-28	2.17433e-27	53.6886	NoSignifi
S1PR2	-0.169797	5.57381	-11.373	1.82342e-28	2.23951e-27	53.6589	NoSignifi
SPOPL	0.388374	7.38096	11.3725	1.83324e-28	2.25029e-27	53.6535	NoSignifi
TSPO	0.369548	10.0135	11.3706	1.8681e-28	2.29179e-27	53.6349	NoSignifi
MAT2B	0.216985	7.51162	11.3694	1.89095e-28	2.3185e-27	53.6229	NoSignifi
ALDH1L1	0.340802	5.76586	11.369	1.89992e-28	2.32818e-27	53.6182	NoSignifi
GCNT3	1.07982	8.71944	11.3657	1.96568e-28	2.4074e-27	53.5845	UP in PCDS1
SCAMP5	-0.17913	6.12513	-11.3644	1.99102e-28	2.43705e-27	53.5718	NoSignifi
SDHA	0.296096	9.96044	11.3625	2.03163e-28	2.48536e-27	53.5519	NoSignifi
C12orf43	0.313942	7.02738	11.3624	2.03388e-28	2.48671e-27	53.5508	NoSignifi
UNG	0.428452	9.0356	11.3616	2.04939e-28	2.50426e-27	53.5432	NoSignifi
SLTM	0.32685	9.06115	11.3599	2.08669e-28	2.5484e-27	53.5254	NoSignifi
BUB1B	0.54586	8.25144	11.3595	2.09499e-28	2.5571e-27	53.5215	NoSignifi
SLC25A46	0.395204	8.54008	11.3583	2.12041e-28	2.58666e-27	53.5095	NoSignifi
PTPRO	-0.454155	7.64703	-11.3558	2.17497e-28	2.65173e-27	53.4844	NoSignifi
C14orf80	0.244845	6.47028	11.3548	2.19755e-28	2.67775e-27	53.4742	NoSignifi
WNT10B	-0.364551	6.50608	-11.3527	2.24658e-28	2.73595e-27	53.4523	NoSignifi
CTR9	0.292778	8.62848	11.352	2.26234e-28	2.75359e-27	53.4454	NoSignifi
NFATC2	-0.2931	5.62852	-11.3482	2.35336e-28	2.86278e-27	53.4064	NoSignifi
SCRN3	0.232468	4.67929	11.3475	2.37064e-28	2.88217e-27	53.3992	NoSignifi
KLHL28	0.268423	6.32223	11.346	2.40581e-28	2.92329e-27	53.3846	NoSignifi
SMC5	0.277049	5.83709	11.3443	2.45003e-28	2.97535e-27	53.3666	NoSignifi
HSPB8	-0.449285	5.75893	-11.3415	2.51984e-28	3.05842e-27	53.3388	NoSignifi
LSM6	0.321113	8.37368	11.3407	2.54141e-28	3.08286e-27	53.3303	NoSignifi
MBD4	0.290932	7.40136	11.3378	2.61859e-28	3.17471e-27	53.3007	NoSignifi
GCLM	0.481153	6.69639	11.3365	2.65267e-28	3.21422e-27	53.2879	NoSignifi
EWSR1	0.19341	7.2817	11.3352	2.68771e-28	3.25486e-27	53.2749	NoSignifi
CCDC138	0.26703	4.67436	11.3339	2.72379e-28	3.29671e-27	53.2617	NoSignifi
ALYREF	0.609282	8.86265	11.3271	2.92244e-28	3.53518e-27	53.1921	UP in PCDS1
CCDC18	0.155458	4.09947	11.3257	2.96481e-28	3.58442e-27	53.1779	NoSignifi
SEMA6C	-0.242578	6.04259	-11.3246	2.9988e-28	3.6235e-27	53.1666	NoSignifi
ENSA	0.261937	8.05024	11.3221	3.0746e-28	3.71301e-27	53.1419	NoSignifi
BCKDHB	0.407203	6.69245	11.3177	3.21704e-28	3.88287e-27	53.0971	NoSignifi
ATP8B1	0.408379	9.11777	11.3174	3.22903e-28	3.89517e-27	53.0934	NoSignifi
PPTC7	0.325464	7.48522	11.314	3.34306e-28	4.03047e-27	53.059	NoSignifi
FRA10AC1	0.176466	5.20683	11.3094	3.50146e-28	4.21909e-27	53.0132	NoSignifi
GJA4	-0.244754	6.10347	-11.3036	3.71686e-28	4.47615e-27	52.9542	NoSignifi
CDIP1	-0.333707	5.97805	-11.2963	4.00678e-28	4.82261e-27	52.8798	NoSignifi
TCN1	1.47108	6.71812	11.294	4.09979e-28	4.93182e-27	52.8571	UP in PCDS1
OXCT1	0.64222	7.73112	11.2938	4.11114e-28	4.94273e-27	52.8544	UP in PCDS1
ANKRD22	0.602465	8.57684	11.2919	4.18984e-28	5.03456e-27	52.8356	UP in PCDS1
PPAP2B	-0.525722	7.98502	-11.2907	4.24302e-28	5.09562e-27	52.8232	NoSignifi
MEIS3	-0.156975	5.83411	-11.2898	4.28039e-28	5.13766e-27	52.8145	NoSignifi
HTRA1	-0.713056	9.21617	-11.2896	4.29076e-28	5.14725e-27	52.8121	UP in PCDS2/3
RBP1	-0.547987	5.72367	-11.2868	4.41323e-28	5.29124e-27	52.7842	NoSignifi
ZNF582-AS1	-0.145998	4.89783	-11.2861	4.44838e-28	5.33042e-27	52.7764	NoSignifi
CTSA	-0.427869	10.6137	-11.2858	4.46244e-28	5.34432e-27	52.7733	NoSignifi
GALNT3	0.248669	6.9107	11.2852	4.49003e-28	5.37438e-27	52.7672	NoSignifi
TMEM2	0.430553	8.59275	11.2851	4.49467e-28	5.37697e-27	52.7662	NoSignifi
OLFML2B	-0.71855	7.06462	-11.2847	4.50985e-28	5.39214e-27	52.7628	UP in PCDS2/3
GINS3	0.388335	5.87927	11.2844	4.52493e-28	5.40719e-27	52.7595	NoSignifi
TMEM30A	0.373766	8.83469	11.2842	4.53533e-28	5.41664e-27	52.7572	NoSignifi
EZH2	0.526385	7.48185	11.2839	4.54952e-28	5.43058e-27	52.7542	NoSignifi
FAM162A	0.259771	8.49872	11.2817	4.65035e-28	5.54788e-27	52.7325	NoSignifi
MORC3	0.37086	7.68389	11.2811	4.68e-28	5.58018e-27	52.7262	NoSignifi
MMP16	-0.113399	3.99373	-11.2798	4.74348e-28	5.65276e-27	52.7128	NoSignifi
SEC11A	0.264384	10.3459	11.2795	4.75819e-28	5.66717e-27	52.7098	NoSignifi
ZNF780A	0.263789	4.31136	11.279	4.78051e-28	5.69062e-27	52.7052	NoSignifi
SLC7A10	-0.218003	4.48091	-11.2777	4.84752e-28	5.76722e-27	52.6914	NoSignifi
ITGA6	0.442507	9.94932	11.2767	4.89489e-28	5.82037e-27	52.6818	NoSignifi
DNA2	0.470654	5.95738	11.276	4.93085e-28	5.85992e-27	52.6745	NoSignifi
HMP19	-0.281216	5.1159	-11.2746	5.00031e-28	5.9392e-27	52.6607	NoSignifi
HGD	0.464367	5.17288	11.273	5.08526e-28	6.0368e-27	52.644	NoSignifi
CHIC1	0.264349	4.74295	11.2727	5.09818e-28	6.04882e-27	52.6415	NoSignifi
ICK	0.21775	4.48978	11.2719	5.14213e-28	6.09762e-27	52.633	NoSignifi
TMEM237	0.346992	5.56102	11.2718	5.1496e-28	6.10314e-27	52.6316	NoSignifi
CRY1	0.394942	8.31815	11.2696	5.26573e-28	6.23736e-27	52.6095	NoSignifi
HAUS2	0.211498	6.43227	11.2683	5.3345e-28	6.31195e-27	52.5967	NoSignifi
KIAA1804	0.504097	7.22223	11.2683	5.33453e-28	6.31195e-27	52.5967	NoSignifi
PPAT	0.448103	7.50901	11.2641	5.56822e-28	6.58485e-27	52.5542	NoSignifi
WRAP53	0.223738	7.13288	11.2616	5.71506e-28	6.75482e-27	52.5285	NoSignifi
C12orf4	0.350789	6.73868	11.2608	5.75911e-28	6.80317e-27	52.5209	NoSignifi
HSPA4	0.297976	8.05534	11.2554	6.0836e-28	7.18256e-27	52.4667	NoSignifi
TPD52L3	-0.228312	4.82495	-11.2542	6.15852e-28	7.26706e-27	52.4545	NoSignifi
IGFBP6	-0.583627	6.86957	-11.2529	6.24495e-28	7.36503e-27	52.4408	NoSignifi
ANKRD12	0.379966	6.05557	11.2522	6.28855e-28	7.41241e-27	52.4339	NoSignifi
RBFA	0.174967	5.61961	11.2502	6.41471e-28	7.557e-27	52.4142	NoSignifi
CLDN5	-0.361344	6.42717	-11.2486	6.52168e-28	7.67885e-27	52.3979	NoSignifi
NMI	0.387123	9.23498	11.2485	6.52772e-28	7.68178e-27	52.3969	NoSignifi
ZNF271	0.334066	5.15292	11.2473	6.6081e-28	7.77214e-27	52.3848	NoSignifi
GPSM3	-0.259447	6.96834	-11.2464	6.67215e-28	7.84322e-27	52.3753	NoSignifi
MRAS	-0.259039	5.85889	-11.2461	6.69279e-28	7.86321e-27	52.3722	NoSignifi
ARHGEF15	-0.147339	5.72052	-11.2453	6.74746e-28	7.92315e-27	52.3642	NoSignifi
NFXL1	0.42242	7.05837	11.2437	6.85447e-28	8.04443e-27	52.3486	NoSignifi
C18orf21	0.172564	5.34681	11.2436	6.86482e-28	8.05221e-27	52.3471	NoSignifi
C11orf21	-0.197685	4.78319	-11.2434	6.87806e-28	8.06338e-27	52.3452	NoSignifi
CYB5R4	0.227572	5.72566	11.2415	7.01304e-28	8.21717e-27	52.326	NoSignifi
RNF19B	0.487989	7.40279	11.24	7.12182e-28	8.34012e-27	52.3108	NoSignifi
C1orf226	0.390802	6.0974	11.2388	7.20672e-28	8.43498e-27	52.299	NoSignifi
SCN1B	-0.258976	5.9848	-11.2386	7.22064e-28	8.4467e-27	52.2971	NoSignifi
NPPA	-0.307932	6.34042	-11.2371	7.33241e-28	8.57282e-27	52.2819	NoSignifi
ABLIM1	0.346119	8.21059	11.2354	7.46335e-28	8.72121e-27	52.2644	NoSignifi
MDGA1	-0.167316	5.5874	-11.2353	7.47334e-28	8.72816e-27	52.2631	NoSignifi
UBR7	0.302297	8.11337	11.2343	7.54761e-28	8.81016e-27	52.2533	NoSignifi
GAPVD1	0.217031	7.00991	11.2341	7.56602e-28	8.82689e-27	52.2509	NoSignifi
LOC100506314	0.291369	4.47256	11.232	7.72796e-28	9.01096e-27	52.23	NoSignifi
TSPAN10	-0.161503	4.98733	-11.2315	7.7632e-28	9.04717e-27	52.2254	NoSignifi
PGR	-0.199247	4.0428	-11.23	7.88438e-28	9.18346e-27	52.2101	NoSignifi
CDKN2AIPNL	0.257575	4.92588	11.2288	7.9841e-28	9.29461e-27	52.1977	NoSignifi
PPM1F	-0.11974	6.33468	-11.2275	8.08572e-28	9.40785e-27	52.1852	NoSignifi
NPIPA1	-0.404959	10.4865	-11.2252	8.27973e-28	9.62841e-27	52.1617	NoSignifi
LOXL3	-0.266404	6.17531	-11.2252	8.28468e-28	9.62899e-27	52.1611	NoSignifi
L1TD1	1.17282	5.33999	11.2225	8.50962e-28	9.88512e-27	52.1346	UP in PCDS1
NUTM2B	-0.283954	6.21897	-11.2193	8.79287e-28	1.02087e-26	52.1022	NoSignifi
PRKAA1	0.290416	5.76143	11.2188	8.83857e-28	1.02563e-26	52.0971	NoSignifi
DCUN1D4	0.348849	6.49345	11.218	8.90685e-28	1.03299e-26	52.0895	NoSignifi
RABGAP1L	0.264383	5.9699	11.2175	8.95736e-28	1.0383e-26	52.0839	NoSignifi
SLC35A5	0.351974	7.59621	11.2172	8.98788e-28	1.04128e-26	52.0805	NoSignifi
FSTL3	-0.401814	6.94888	-11.2149	9.19205e-28	1.06436e-26	52.0583	NoSignifi
NOA1	0.288615	9.07725	11.2113	9.53691e-28	1.1037e-26	52.0219	NoSignifi
EFCC1	-0.163109	4.51203	-11.2085	9.81718e-28	1.13553e-26	51.9932	NoSignifi
NAF1	0.507908	6.42924	11.2057	1.00968e-27	1.16725e-26	51.9654	NoSignifi
ZNF587B	0.378785	6.87423	11.2049	1.01784e-27	1.17605e-26	51.9575	NoSignifi
COPG1	0.489067	8.3275	11.2017	1.05192e-27	1.21479e-26	51.9249	NoSignifi
ALAS1	0.347907	9.15316	11.1977	1.09549e-27	1.26443e-26	51.8847	NoSignifi
PPP1R1A	-0.272202	4.78343	-11.1939	1.13925e-27	1.31424e-26	51.846	NoSignifi
CHEK2	0.358824	7.07933	11.1928	1.1519e-27	1.32812e-26	51.8351	NoSignifi
FAM110D	-0.234174	5.14268	-11.1904	1.17934e-27	1.35903e-26	51.8118	NoSignifi
MLPH	0.80613	8.91304	11.1873	1.21719e-27	1.40191e-26	51.7805	UP in PCDS1
ADAM33	-0.268744	6.48411	-11.186	1.23439e-27	1.42096e-26	51.7666	NoSignifi
MRPS36	0.352437	8.8922	11.1809	1.29912e-27	1.49468e-26	51.7161	NoSignifi
RARRES2	-0.683543	8.45271	-11.1808	1.30064e-27	1.49563e-26	51.7149	UP in PCDS2/3
CCDC184	-0.163608	5.09984	-11.1772	1.34891e-27	1.55031e-26	51.6789	NoSignifi
SLC33A1	0.268326	6.62812	11.1769	1.35374e-27	1.55504e-26	51.6753	NoSignifi
POLH	0.149593	4.80015	11.1768	1.35537e-27	1.55609e-26	51.6741	NoSignifi
TMEM87A	0.234041	6.5268	11.1758	1.36893e-27	1.57083e-26	51.6643	NoSignifi
ASS1	0.60367	10.7955	11.1725	1.41458e-27	1.62234e-26	51.6318	UP in PCDS1
SMU1	0.202359	6.09098	11.1717	1.42635e-27	1.63498e-26	51.6236	NoSignifi
ATG10	0.221364	4.99542	11.1703	1.4478e-27	1.65869e-26	51.6089	NoSignifi
MTO1	0.229435	6.97031	11.1681	1.48044e-27	1.69518e-26	51.5868	NoSignifi
CTNNBL1	-0.384997	8.19087	-11.1654	1.52162e-27	1.74141e-26	51.5597	NoSignifi
FBXO4	0.158819	4.33091	11.1634	1.5513e-27	1.77444e-26	51.5406	NoSignifi
CADPS2	0.48606	6.94601	11.1626	1.56456e-27	1.78867e-26	51.5321	NoSignifi
HIF3A	-0.133979	4.54593	-11.1624	1.56783e-27	1.79147e-26	51.5301	NoSignifi
L1CAM	-0.367375	5.40478	-11.1605	1.59905e-27	1.82617e-26	51.5106	NoSignifi
FAM35A	0.377753	9.45802	11.1601	1.60433e-27	1.83123e-26	51.5073	NoSignifi
RPARP-AS1	0.241225	4.70267	11.1594	1.61631e-27	1.84393e-26	51.4999	NoSignifi
MAPK1	0.194439	7.01634	11.1593	1.61793e-27	1.84481e-26	51.499	NoSignifi
TMEM119	-0.575169	5.86144	-11.1577	1.64401e-27	1.87356e-26	51.4831	NoSignifi
MRPS30	0.356699	7.54333	11.1573	1.65066e-27	1.88016e-26	51.4791	NoSignifi
MYO9B	-0.193913	6.50215	-11.1548	1.69317e-27	1.92757e-26	51.454	NoSignifi
RUNDC1	0.283819	6.50525	11.1543	1.70123e-27	1.93571e-26	51.4493	NoSignifi
MARVELD2	0.396386	6.94819	11.1536	1.71487e-27	1.95021e-26	51.4414	NoSignifi
ILK	-0.326644	9.80069	-11.152	1.74152e-27	1.97949e-26	51.4261	NoSignifi
ADAMTSL3	-0.240583	4.8005	-11.1489	1.79779e-27	2.04237e-26	51.3947	NoSignifi
HIGD1B	-0.219336	5.43067	-11.1483	1.8095e-27	2.05459e-26	51.3883	NoSignifi
TFE3	-0.179813	5.84407	-11.1481	1.81301e-27	2.0575e-26	51.3863	NoSignifi
PSD	-0.289023	6.27175	-11.1447	1.87567e-27	2.1275e-26	51.3527	NoSignifi
TMEM255B	-0.3196	5.52238	-11.1435	1.89906e-27	2.1529e-26	51.3405	NoSignifi
IFT81	0.202887	5.15069	11.1422	1.92494e-27	2.18099e-26	51.3271	NoSignifi
LRRC57	0.292741	5.62347	11.1421	1.92586e-27	2.18099e-26	51.3266	NoSignifi
CRISPLD2	-0.371331	6.99262	-11.1348	2.07463e-27	2.34703e-26	51.253	NoSignifi
FGD1	-0.376713	5.87541	-11.1348	2.07464e-27	2.34703e-26	51.253	NoSignifi
CMTM6	0.176317	7.03314	11.133	2.11246e-27	2.38857e-26	51.2351	NoSignifi
ZNF639	0.28707	6.23402	11.1324	2.12521e-27	2.40173e-26	51.2292	NoSignifi
FOXC2	-0.259518	4.78128	-11.1293	2.19167e-27	2.47554e-26	51.1987	NoSignifi
PRPF18	0.199468	6.12587	11.1293	2.19316e-27	2.47594e-26	51.198	NoSignifi
GALNT8	0.403868	4.93528	11.1273	2.23743e-27	2.5246e-26	51.1783	NoSignifi
PSME4	0.261638	7.30226	11.1249	2.29312e-27	2.58609e-26	51.1539	NoSignifi
KIAA1432	0.179919	5.27767	11.1241	2.31196e-27	2.60598e-26	51.1458	NoSignifi
PSMG2	0.247544	10.7405	11.1235	2.32483e-27	2.61912e-26	51.1404	NoSignifi
LOC101927391	0.221742	3.62273	11.1228	2.3415e-27	2.63544e-26	51.1333	NoSignifi
THUMPD3	0.241533	7.06638	11.1228	2.34175e-27	2.63544e-26	51.1332	NoSignifi
UHRF1	0.556785	8.45598	11.1221	2.35835e-27	2.65275e-26	51.1262	NoSignifi
PRIM2	0.43825	5.1834	11.121	2.38555e-27	2.68195e-26	51.1148	NoSignifi
FRMD3	0.601166	5.58454	11.1206	2.39356e-27	2.68955e-26	51.1115	UP in PCDS1
TOMM70A	0.267128	9.29914	11.1174	2.47323e-27	2.77764e-26	51.0791	NoSignifi
ACYP1	0.430073	7.1482	11.1162	2.50316e-27	2.80894e-26	51.0672	NoSignifi
COL6A1	-0.323832	5.85124	-11.1162	2.5037e-27	2.80894e-26	51.067	NoSignifi
WDR45B	0.265245	9.89942	11.1158	2.512e-27	2.81679e-26	51.0638	NoSignifi
ISOC1	0.366525	8.64783	11.1155	2.52192e-27	2.82646e-26	51.0599	NoSignifi
IARS2	0.274991	10.0063	11.1146	2.54313e-27	2.84875e-26	51.0516	NoSignifi
CLUAP1	0.191017	5.44542	11.1128	2.59146e-27	2.90139e-26	51.0329	NoSignifi
C16orf86	-0.207663	6.11286	-11.111	2.63699e-27	2.95084e-26	51.0157	NoSignifi
NDN	-0.671332	7.33392	-11.1108	2.64405e-27	2.95721e-26	51.0131	UP in PCDS2/3
TMA16	0.560219	5.1184	11.1093	2.68356e-27	2.99986e-26	50.9984	NoSignifi
IMPAD1	0.237093	6.54743	11.1071	2.74456e-27	3.06645e-26	50.9762	NoSignifi
EXD2	0.216044	6.29154	11.1068	2.75351e-27	3.07487e-26	50.9729	NoSignifi
UPF2	0.341816	7.89757	11.1041	2.82896e-27	3.1575e-26	50.9462	NoSignifi
LOC102724017	0.404651	6.10051	11.1019	2.89317e-27	3.2275e-26	50.924	NoSignifi
CIB1	0.346354	10.1352	11.1012	2.91229e-27	3.24715e-26	50.9175	NoSignifi
DDX27	-0.41255	8.71531	-11.1011	2.91467e-27	3.24814e-26	50.9167	NoSignifi
MEG3	-0.157258	4.77838	-11.0986	2.9904e-27	3.33082e-26	50.8913	NoSignifi
OCLN	0.408643	7.11817	11.0985	2.99427e-27	3.33342e-26	50.89	NoSignifi
KLK4	-0.164989	5.72214	-11.0981	3.0051e-27	3.34375e-26	50.8865	NoSignifi
CDC6	0.703955	6.57584	11.096	3.07024e-27	3.41448e-26	50.8652	UP in PCDS1
NCKAP5L	-0.130075	5.02139	-11.0951	3.09826e-27	3.44387e-26	50.8563	NoSignifi
MYO6	0.38024	8.1576	11.0924	3.18243e-27	3.53562e-26	50.8297	NoSignifi
ITGBL1	-0.610117	4.56779	-11.0923	3.18729e-27	3.5392e-26	50.8282	UP in PCDS2/3
HSF4	-0.200974	6.6789	-11.0914	3.2155e-27	3.56869e-26	50.8195	NoSignifi
WDR44	0.197604	5.99509	11.0909	3.23167e-27	3.5848e-26	50.8146	NoSignifi
ABCA12	0.424004	3.61318	11.0892	3.28881e-27	3.64632e-26	50.7972	NoSignifi
TRMT10C	0.343244	8.99272	11.0878	3.33472e-27	3.69533e-26	50.7835	NoSignifi
ANAPC10	0.334431	6.07885	11.0869	3.36598e-27	3.72806e-26	50.7743	NoSignifi
TNIP3	0.332969	3.6622	11.086	3.39653e-27	3.75998e-26	50.7653	NoSignifi
EIF5A2	0.406588	4.83906	11.0852	3.42274e-27	3.78706e-26	50.7577	NoSignifi
PDE4D	0.240926	4.75536	11.0844	3.4492e-27	3.81438e-26	50.7501	NoSignifi
ZNF541	-0.271351	5.10813	-11.0843	3.45408e-27	3.81782e-26	50.7487	NoSignifi
SDF2L1	0.402287	8.22616	11.078	3.68218e-27	4.06787e-26	50.6855	NoSignifi
HINT3	0.739426	6.04864	11.0751	3.78963e-27	4.18444e-26	50.657	UP in PCDS1
GALNT5	0.369567	5.40159	11.075	3.79354e-27	4.18662e-26	50.656	NoSignifi
ASF1A	0.379584	7.46495	11.0706	3.96546e-27	4.37413e-26	50.6121	NoSignifi
CTD-3028N15.1	-0.258974	4.67425	-11.069	4.03217e-27	4.44545e-26	50.5956	NoSignifi
SHE	-0.235728	5.45259	-11.0665	4.13183e-27	4.55301e-26	50.5715	NoSignifi
CALML4	0.289915	6.45664	11.0644	4.21958e-27	4.64734e-26	50.5507	NoSignifi
C20orf194	-0.381368	6.04338	-11.0643	4.22651e-27	4.6526e-26	50.5491	NoSignifi
NAA30	0.159085	4.84289	11.0635	4.2598e-27	4.68687e-26	50.5413	NoSignifi
PPP1R3C	-0.364316	4.70222	-11.0632	4.27127e-27	4.6971e-26	50.5387	NoSignifi
DUX1	-0.278903	6.55974	-11.0629	4.28437e-27	4.70911e-26	50.5356	NoSignifi
ACSM3	0.723903	5.86905	11.0619	4.32851e-27	4.75521e-26	50.5255	UP in PCDS1
LRRC66	0.628762	4.84847	11.0571	4.54591e-27	4.99151e-26	50.477	UP in PCDS1
PFAS	0.411577	7.08109	11.0556	4.61296e-27	5.06257e-26	50.4625	NoSignifi
AEBP1	-0.833344	8.43794	-11.0538	4.69772e-27	5.15297e-26	50.4445	UP in PCDS2/3
PDE1B	-0.229237	5.79173	-11.0536	4.70432e-27	5.15761e-26	50.4431	NoSignifi
C11orf95	-0.258792	6.22281	-11.0514	4.81133e-27	5.27225e-26	50.4209	NoSignifi
SERPING1	-0.804915	8.30537	-11.0511	4.82537e-27	5.28497e-26	50.418	UP in PCDS2/3
HLCS	0.18562	5.64446	11.051	4.83181e-27	5.28934e-26	50.4167	NoSignifi
METTL20	0.0977992	3.99714	11.0503	4.86398e-27	5.32187e-26	50.4101	NoSignifi
GLI2	-0.184021	5.01888	-11.0482	4.96869e-27	5.43369e-26	50.3891	NoSignifi
PPIEL	-0.178253	5.51866	-11.0471	5.02294e-27	5.49025e-26	50.3783	NoSignifi
LINC00494	-0.2049	4.77232	-11.0428	5.24576e-27	5.7309e-26	50.3354	NoSignifi
TPK1	0.550391	6.07901	11.0422	5.27618e-27	5.76123e-26	50.3297	NoSignifi
MUT	0.374221	7.90514	11.0397	5.41335e-27	5.90802e-26	50.3043	NoSignifi
JADE1	0.313696	6.10088	11.0379	5.51238e-27	6.01308e-26	50.2864	NoSignifi
COX7C	0.241841	10.8724	11.0353	5.65561e-27	6.16621e-26	50.261	NoSignifi
CCDC66	0.194159	4.7743	11.0346	5.69786e-27	6.20915e-26	50.2536	NoSignifi
SLC45A1	-0.165812	4.89461	-11.0343	5.71284e-27	6.22235e-26	50.251	NoSignifi
MRPS9	0.309219	8.24132	11.033	5.7913e-27	6.30462e-26	50.2375	NoSignifi
ITGB3BP	0.436213	8.21055	11.0317	5.86649e-27	6.38327e-26	50.2248	NoSignifi
RP11-164P12.4	0.206543	3.9106	11.031	5.9091e-27	6.4264e-26	50.2176	NoSignifi
SUCLG2	0.376632	9.75854	11.028	6.08866e-27	6.61836e-26	50.188	NoSignifi
TMTC2	0.492291	6.20527	11.0249	6.28108e-27	6.8241e-26	50.1572	NoSignifi
ERP29	0.276108	10.3498	11.0224	6.43991e-27	6.99315e-26	50.1325	NoSignifi
HELLS	0.42912	5.60325	11.0206	6.56095e-27	7.12102e-26	50.1141	NoSignifi
REEP3	0.475533	6.97991	11.02	6.59737e-27	7.15695e-26	50.1086	NoSignifi
EIF3J	0.333207	8.63791	11.0199	6.60514e-27	7.16179e-26	50.1075	NoSignifi
FAM135A	0.221315	5.05634	11.019	6.6658e-27	7.22395e-26	50.0984	NoSignifi
[truncated: 19,655 more rows]

## Sheet: Table S4
Table S4. ​The differential expression genes of PCDS2 identified by limma.​
	logFC	AveExpr	t	P.Value	adj.P.Val	B	threshold
TNFAIP8	-0.828239	6.61701	-28.2785	9.64553e-134	2.08855e-129	294.6	UP in Cluster1/3
RAB8B	-0.774752	6.51048	-26.3857	3.75664e-120	4.06713e-116	263.463	UP in Cluster1/3
HIF1A	-0.614584	11.0257	-24.9585	4.70524e-110	3.39608e-106	240.327	UP in Cluster1/3
DOCK8	-0.645605	5.06662	-24.933	7.10991e-110	3.84877e-106	239.916	UP in Cluster1/3
TRIB2	-1.00321	6.48908	-24.6407	7.94639e-108	3.44127e-104	235.223	UP in Cluster1/3
TMEM45A	-1.45731	6.90386	-24.1049	4.31445e-104	1.55701e-100	226.666	UP in Cluster1/3
PPP4R1	-0.557252	8.7754	-24.0727	7.22228e-104	2.23406e-100	226.154	NoSignifi
STK17B	-0.571297	5.68393	-23.6521	5.9059e-101	1.59851e-97	219.481	NoSignifi
DPYD	-0.537777	4.72015	-23.5066	5.95088e-100	1.43172e-96	217.182	NoSignifi
SAMSN1	-0.804294	5.00232	-23.2786	2.20221e-98	4.76845e-95	213.589	UP in Cluster1/3
TWSG1	-0.768235	7.44725	-23.2177	5.76707e-98	1.13522e-94	212.631	UP in Cluster1/3
SLC5A6	0.771831	8.6055	22.748	9.34576e-95	1.68636e-91	205.278	UP in Cluster2
JAK2	-0.689382	5.0834	-22.6291	6.01879e-94	1.0025e-90	203.424	UP in Cluster1/3
CYTIP	-1.21789	6.32358	-22.5637	1.67346e-93	2.58825e-90	202.407	UP in Cluster1/3
DYNLRB1	0.276171	7.25853	22.5306	2.80931e-93	4.05533e-90	201.892	NoSignifi
TMEM263	-0.833939	8.66088	-22.4385	1.18314e-92	1.60116e-89	200.461	UP in Cluster1/3
SWAP70	-0.556087	6.66292	-22.3556	4.30131e-92	5.47861e-89	199.177	NoSignifi
IFI16	-1.11383	8.3136	-22.1468	1.10623e-90	1.33073e-87	195.946	UP in Cluster1/3
LGMN	-0.657038	9.33424	-21.8893	5.95887e-89	6.79091e-86	191.98	UP in Cluster1/3
EVI2A	-1.17483	6.30979	-21.8584	9.60134e-89	1.03949e-85	191.505	UP in Cluster1/3
PLK2	-1.14094	7.08308	-21.8103	2.01697e-88	2.07969e-85	190.767	UP in Cluster1/3
LACTB	-0.626063	6.39851	-21.7585	4.48101e-88	4.41034e-85	189.972	UP in Cluster1/3
CEP85L	-0.392012	4.6245	-21.7484	5.2314e-88	4.92502e-85	189.818	NoSignifi
ZSWIM1	0.341196	6.05564	21.7124	9.10848e-88	8.21775e-85	189.267	NoSignifi
ANTXR2	-0.49892	6.08308	-21.705	1.02102e-87	8.84325e-85	189.153	NoSignifi
SGCB	-0.650752	6.81069	-21.696	1.17219e-87	9.76212e-85	189.016	UP in Cluster1/3
IKBIP	-0.63365	5.08698	-21.6009	5.06043e-87	4.05827e-84	187.561	UP in Cluster1/3
CSF2RB	-1.17952	6.64316	-21.5281	1.5473e-86	1.19656e-83	186.449	UP in Cluster1/3
ERGIC3	0.23926	6.25879	21.4973	2.48134e-86	1.8527e-83	185.979	NoSignifi
BLVRA	-0.529785	6.26966	-21.4796	3.25502e-86	2.34936e-83	185.709	NoSignifi
DSE	-0.402505	4.72195	-21.345	2.55308e-85	1.78328e-82	183.66	NoSignifi
CD86	-0.708019	5.73417	-21.273	7.66785e-85	5.1885e-82	182.566	UP in Cluster1/3
BNIP3L	-0.702574	8.90237	-21.2368	1.33357e-84	8.75025e-82	182.015	UP in Cluster1/3
LY96	-1.32579	6.58851	-21.2318	1.43978e-84	9.16926e-82	181.939	UP in Cluster1/3
ELL2	-0.549981	6.09903	-21.1227	7.58176e-84	4.69051e-81	180.286	NoSignifi
GPR65	-0.807485	5.15999	-21.1144	8.59656e-84	5.17059e-81	180.161	UP in Cluster1/3
NCF2	-1.18457	6.63316	-21.1067	9.67571e-84	5.66238e-81	180.044	UP in Cluster1/3
ANXA1	-0.832896	6.66832	-21.0943	1.1674e-83	6.65202e-81	179.857	UP in Cluster1/3
CD69	-1.26036	5.44236	-21.0683	1.73384e-83	9.62637e-81	179.463	UP in Cluster1/3
TLR1	-0.919837	4.74324	-21.0609	1.94086e-83	1.05063e-80	179.351	UP in Cluster1/3
EVI2B	-1.1842	6.72955	-21.0572	2.05171e-83	1.08355e-80	179.296	UP in Cluster1/3
ATL3	-0.415489	6.70264	-21.0116	4.10209e-83	2.11482e-80	178.607	NoSignifi
FCGR2A	-0.592717	5.21482	-20.983	6.33726e-83	3.19118e-80	178.174	UP in Cluster1/3
DDX27	0.630687	8.71531	20.9813	6.49693e-83	3.19723e-80	178.149	UP in Cluster2
CXCR4	-1.14045	8.19791	-20.9575	9.32681e-83	4.48785e-80	177.789	UP in Cluster1/3
POFUT1	0.411585	5.64426	20.9556	9.59685e-83	4.51741e-80	177.761	NoSignifi
BCL2A1	-1.53101	6.37101	-20.8797	3.03041e-82	1.39612e-79	176.617	UP in Cluster1/3
SRGN	-0.881039	8.03597	-20.8701	3.50633e-82	1.58172e-79	176.472	UP in Cluster1/3
PLAGL2	0.830693	7.15284	20.8375	5.73866e-82	2.5359e-79	175.982	UP in Cluster2
PDE4B	-0.729133	5.50307	-20.6622	8.10345e-81	3.50928e-78	173.348	UP in Cluster1/3
SGMS2	-0.815975	6.16383	-20.6486	9.94212e-81	4.22111e-78	173.145	UP in Cluster1/3
SMCHD1	-0.470579	5.67699	-20.624	1.43888e-80	5.99154e-78	172.777	NoSignifi
KYNU	-0.647161	5.37323	-20.6215	1.49576e-80	6.11089e-78	172.738	UP in Cluster1/3
MNDA	-1.22083	6.17613	-20.5828	2.67703e-80	1.07344e-77	172.159	UP in Cluster1/3
FBXL5	-0.53372	7.79714	-20.5674	3.37384e-80	1.32825e-77	171.929	NoSignifi
YIPF5	-0.542578	8.26152	-20.5083	8.20476e-80	3.17246e-77	171.045	NoSignifi
ST8SIA4	-0.555064	4.25548	-20.4582	1.73928e-79	6.60712e-77	170.298	NoSignifi
FAM114A1	-0.666544	7.8305	-20.4326	2.55462e-79	9.53709e-77	169.915	UP in Cluster1/3
FECH	-0.429988	5.86097	-20.4135	3.39953e-79	1.24763e-76	169.631	NoSignifi
DAPK1	-0.671385	5.93559	-20.3903	4.81544e-79	1.73781e-76	169.285	UP in Cluster1/3
NELFCD	0.672513	9.73986	20.3738	6.15832e-79	2.186e-76	169.04	UP in Cluster2
FAM49A	-0.54076	4.71756	-20.3537	8.32793e-79	2.90846e-76	168.74	NoSignifi
DUSP4	-1.29845	6.58232	-20.3158	1.46772e-78	5.04454e-76	168.176	UP in Cluster1/3
MEX3A	0.409039	6.1447	20.3097	1.60781e-78	5.43967e-76	168.085	NoSignifi
CHSY1	-0.680895	8.49256	-20.2999	1.86274e-78	6.20522e-76	167.939	UP in Cluster1/3
PTPRC	-0.725439	5.49226	-20.2477	4.06162e-78	1.33252e-75	167.164	UP in Cluster1/3
CTSL	-0.829691	8.92047	-20.2086	7.27963e-78	2.35263e-75	166.583	UP in Cluster1/3
YTHDF1	0.5182	10.003	20.191	9.46697e-78	3.01454e-75	166.322	NoSignifi
MEIS2	-1.29034	6.34393	-20.1497	1.75099e-77	5.49482e-75	165.71	UP in Cluster1/3
C4orf3	-0.507419	9.15313	-20.0784	5.0605e-77	1.56536e-74	164.654	NoSignifi
PLCG1	0.292153	7.58032	20.0645	6.22163e-77	1.89742e-74	164.449	NoSignifi
CEP250	0.213646	5.91631	20.0607	6.58099e-77	1.97914e-74	164.393	NoSignifi
MTG2	0.277535	5.94753	20.0123	1.35142e-76	4.00853e-74	163.677	NoSignifi
ANO9	0.63511	7.82572	19.9809	2.15225e-76	6.29766e-74	163.215	UP in Cluster2
AIDA	-0.469531	9.65025	-19.9304	4.55318e-76	1.31453e-73	162.469	NoSignifi
BCL6	-0.611727	6.45471	-19.9262	4.84889e-76	1.37219e-73	162.407	UP in Cluster1/3
LCP2	-0.527052	5.09804	-19.9257	4.87963e-76	1.37219e-73	162.4	NoSignifi
ATP6V1B2	-0.526949	9.28535	-19.9129	5.90326e-76	1.63876e-73	162.211	NoSignifi
LHFPL2	-0.480814	8.16983	-19.9101	6.15435e-76	1.68684e-73	162.169	NoSignifi
PIK3AP1	-0.753294	6.6464	-19.8688	1.13387e-75	3.06896e-73	161.562	UP in Cluster1/3
BIRC3	-0.808612	6.61461	-19.8374	1.80379e-75	4.81106e-73	161.1	UP in Cluster1/3
CLEC2B	-0.676261	5.6912	-19.8367	1.82195e-75	4.81106e-73	161.09	UP in Cluster1/3
SMAD2	-0.407104	6.96982	-19.8156	2.48936e-75	6.49424e-73	160.779	NoSignifi
HPSE	-0.797985	5.62099	-19.7733	4.65028e-75	1.19872e-72	160.158	UP in Cluster1/3
SHROOM1	0.385764	6.85006	19.7563	5.9739e-75	1.5218e-72	159.909	NoSignifi
HS3ST3B1	-0.354398	4.69936	-19.726	9.34071e-75	2.35179e-72	159.464	NoSignifi
NAPG	-0.611531	6.70996	-19.7244	9.57165e-75	2.38224e-72	159.44	UP in Cluster1/3
SLC31A2	-0.655763	6.78954	-19.7052	1.2698e-74	3.12444e-72	159.159	UP in Cluster1/3
STK17A	-0.416027	6.02369	-19.6699	2.1372e-74	5.19965e-72	158.641	NoSignifi
KIAA1432	-0.261745	5.27767	-19.661	2.43306e-74	5.85368e-72	158.512	NoSignifi
FYN	-0.819966	6.62233	-19.6578	2.55127e-74	6.07062e-72	158.465	UP in Cluster1/3
C12orf57	-0.79102	9.54946	-19.6566	2.59806e-74	6.11475e-72	158.447	UP in Cluster1/3
GPR137B	-0.707463	7.37659	-19.6519	2.78237e-74	6.47812e-72	158.378	UP in Cluster1/3
FAS	-0.947451	6.73311	-19.5934	6.58127e-74	1.516e-71	157.522	UP in Cluster1/3
CLEC7A	-0.469383	4.72225	-19.534	1.57439e-73	3.58846e-71	156.655	NoSignifi
SS18	-0.535456	6.71631	-19.525	1.79753e-73	4.05437e-71	156.523	NoSignifi
CLEC4A	-0.805163	5.48139	-19.4983	2.65979e-73	5.93736e-71	156.133	UP in Cluster1/3
CYBB	-0.464317	5.11045	-19.4794	3.50838e-73	7.75172e-71	155.858	NoSignifi
C1orf162	-0.984097	6.29202	-19.4539	5.09505e-73	1.11438e-70	155.487	UP in Cluster1/3
TNFSF13B	-1.06417	6.99483	-19.441	6.15825e-73	1.33345e-70	155.298	UP in Cluster1/3
CCDC109B	-0.742801	7.84801	-19.4117	9.44745e-73	2.0254e-70	154.872	UP in Cluster1/3
FCGR2B	-1.0747	5.91922	-19.3986	1.14455e-72	2.42969e-70	154.682	UP in Cluster1/3
HCLS1	-0.975521	7.58417	-19.3911	1.27657e-72	2.68364e-70	154.573	UP in Cluster1/3
PLA2G4A	-1.63402	5.71658	-19.3291	3.16103e-72	6.58132e-70	153.671	UP in Cluster1/3
TAF4	0.399341	6.47467	19.3131	3.99191e-72	8.23207e-70	153.439	NoSignifi
MRC1	-1.38213	7.32138	-19.2959	5.12851e-72	1.04762e-69	153.19	UP in Cluster1/3
GSE1	0.420087	7.4864	19.2601	8.63951e-72	1.74833e-69	152.671	NoSignifi
RASGRP1	-0.887399	5.43687	-19.2374	1.20227e-71	2.41044e-69	152.343	UP in Cluster1/3
FUT8	-0.797897	7.41869	-19.201	2.04436e-71	4.06115e-69	151.815	UP in Cluster1/3
NRBF2	-0.550941	7.2462	-19.135	5.33389e-71	1.04995e-68	150.861	NoSignifi
PDE4D	-0.344251	4.75536	-19.1145	7.1796e-71	1.40054e-68	150.565	NoSignifi
BTN3A3	-0.837263	6.56038	-19.0878	1.05835e-70	2.04611e-68	150.179	UP in Cluster1/3
ATP9A	0.718605	7.59725	19.0529	1.75412e-70	3.36124e-68	149.677	UP in Cluster2
CD53	-0.461731	5.67968	-19.0508	1.81072e-70	3.43926e-68	149.645	NoSignifi
ETS1	-0.555641	6.68708	-19.0443	1.98881e-70	3.74468e-68	149.552	NoSignifi
TRAPPC6B	-0.62201	6.91586	-19.0128	3.13593e-70	5.85365e-68	149.099	UP in Cluster1/3
ALOX5	-0.592344	5.73877	-18.9957	4.02131e-70	7.44218e-68	148.852	UP in Cluster1/3
GGT7	0.446131	5.88875	18.9743	5.47635e-70	1.00491e-67	148.545	NoSignifi
HCFC2	-0.52132	5.23131	-18.9623	6.51063e-70	1.18466e-67	148.373	NoSignifi
GSS	0.468713	9.25603	18.9605	6.68254e-70	1.20581e-67	148.347	NoSignifi
RGS2	-1.17433	9.26812	-18.9533	7.41519e-70	1.32695e-67	148.243	UP in Cluster1/3
SAMD9L	-0.774894	5.82228	-18.9434	8.564e-70	1.51997e-67	148.1	UP in Cluster1/3
SYT7	0.225152	5.13819	18.941	8.86447e-70	1.56051e-67	148.066	NoSignifi
RELL1	-0.306419	6.55384	-18.9135	1.31869e-69	2.30271e-67	147.671	NoSignifi
CLIC2	-0.845746	5.3953	-18.8805	2.1223e-69	3.67634e-67	147.197	UP in Cluster1/3
CD14	-1.04166	8.41032	-18.837	3.97615e-69	6.83298e-67	146.573	UP in Cluster1/3
OGFRL1	-0.634104	5.66408	-18.8225	4.90002e-69	8.35435e-67	146.365	UP in Cluster1/3
45717	-0.470891	4.45851	-18.8208	5.02166e-69	8.49485e-67	146.341	NoSignifi
MS4A4A	-0.975978	6.12106	-18.8166	5.33315e-69	8.95184e-67	146.281	UP in Cluster1/3
MAFB	-0.950759	8.1575	-18.8061	6.20451e-69	1.03343e-66	146.13	UP in Cluster1/3
PLCL2	-0.487341	5.05056	-18.7958	7.19078e-69	1.18856e-66	145.984	NoSignifi
PNMA1	-0.879792	7.64292	-18.7816	8.82149e-69	1.44706e-66	145.781	UP in Cluster1/3
FCER1G	-1.16781	7.58236	-18.7737	9.88802e-69	1.60981e-66	145.667	UP in Cluster1/3
PIGU	0.622524	8.30834	18.7709	1.02937e-68	1.66336e-66	145.627	UP in Cluster2
EIF4E3	-0.64235	6.01602	-18.7208	2.11515e-68	3.39255e-66	144.911	UP in Cluster1/3
CDK5RAP1	0.416713	8.21053	18.7184	2.18697e-68	3.47196e-66	144.878	NoSignifi
ELK3	-0.484063	6.67189	-18.7181	2.19673e-68	3.47196e-66	144.873	NoSignifi
SLC39A6	-0.592559	7.53617	-18.6815	3.71645e-68	5.83133e-66	144.35	UP in Cluster1/3
FAM114A2	-0.42297	6.51786	-18.6387	6.86429e-68	1.0693e-65	143.74	NoSignifi
MSANTD3	-0.448906	7.19664	-18.6327	7.4824e-68	1.15726e-65	143.654	NoSignifi
TCF7	0.382177	7.58646	18.626	8.23302e-68	1.26432e-65	143.559	NoSignifi
NUCB2	-0.581339	6.89159	-18.6235	8.53486e-68	1.30145e-65	143.524	NoSignifi
PDLIM5	-0.319138	6.18519	-18.5967	1.25301e-67	1.89731e-65	143.142	NoSignifi
IL10RA	-0.808596	6.64131	-18.5649	1.97461e-67	2.96918e-65	142.689	UP in Cluster1/3
NR6A1	0.2013	5.74521	18.5634	2.01596e-67	3.01045e-65	142.669	NoSignifi
WDR47	-0.606173	6.67224	-18.5564	2.22817e-67	3.30456e-65	142.569	UP in Cluster1/3
RNF43	1.04105	9.06117	18.5433	2.68692e-67	3.95781e-65	142.383	UP in Cluster2
CD163	-0.924737	6.16859	-18.5257	3.45411e-67	5.05351e-65	142.133	UP in Cluster1/3
DNAJB4	-0.7185	6.14821	-18.5008	4.92865e-67	7.16243e-65	141.78	UP in Cluster1/3
PLXNC1	-0.503673	5.40357	-18.499	5.06216e-67	7.28468e-65	141.753	NoSignifi
STRN3	-0.619247	6.26099	-18.4987	5.08007e-67	7.28468e-65	141.75	UP in Cluster1/3
CCL8	-1.31045	5.71581	-18.494	5.43528e-67	7.7062e-65	141.683	UP in Cluster1/3
RAB27B	-0.705261	5.23116	-18.4938	5.4452e-67	7.7062e-65	141.681	UP in Cluster1/3
GPNMB	-1.21637	6.92792	-18.4852	6.15998e-67	8.66117e-65	141.558	UP in Cluster1/3
ARFGAP3	-0.520833	8.64914	-18.4846	6.21132e-67	8.67702e-65	141.55	NoSignifi
SGPP1	-0.789914	6.74987	-18.4794	6.69336e-67	9.29048e-65	141.475	UP in Cluster1/3
TNFAIP6	-1.31814	6.52549	-18.4737	7.26221e-67	1.00158e-64	141.394	UP in Cluster1/3
HCK	-0.847156	6.60112	-18.4689	7.77644e-67	1.06572e-64	141.326	UP in Cluster1/3
FAM63B	-0.492381	5.31398	-18.4676	7.91655e-67	1.07809e-64	141.309	NoSignifi
MFSD1	-0.479212	9.69427	-18.4608	8.72107e-67	1.18023e-64	141.212	NoSignifi
ZDHHC9	0.570629	7.98156	18.4317	1.32137e-66	1.77712e-64	140.799	NoSignifi
LXN	-0.89448	8.31196	-18.4062	1.89918e-66	2.53845e-64	140.438	UP in Cluster1/3
FAM46A	-0.518192	6.84452	-18.394	2.25846e-66	3.00014e-64	140.266	NoSignifi
DRAM1	-0.662583	7.91042	-18.3935	2.27581e-66	3.00476e-64	140.259	UP in Cluster1/3
MYO5A	-0.410776	4.64609	-18.3888	2.4318e-66	3.19125e-64	140.193	NoSignifi
NFIL3	-0.567326	8.54075	-18.3833	2.63059e-66	3.43134e-64	140.114	NoSignifi
ZEB2	-0.482279	4.70361	-18.377	2.87755e-66	3.73099e-64	140.025	NoSignifi
TSEN54	0.317414	7.79577	18.3756	2.93504e-66	3.78288e-64	140.006	NoSignifi
NRP1	-0.420208	4.99631	-18.35	4.22279e-66	5.41042e-64	139.644	NoSignifi
TLR8	-0.625819	4.77434	-18.3398	4.87879e-66	6.21414e-64	139.5	UP in Cluster1/3
FUT11	-0.482022	6.13029	-18.3244	6.07022e-66	7.68646e-64	139.283	NoSignifi
BPGM	-0.611253	6.31002	-18.3222	6.27067e-66	7.89411e-64	139.251	UP in Cluster1/3
WDR7	-0.224066	5.17162	-18.2618	1.47646e-65	1.84797e-63	138.399	NoSignifi
BCAT1	-0.860359	5.83889	-18.2567	1.58603e-65	1.9737e-63	138.328	UP in Cluster1/3
KCTD9	-0.73893	7.11442	-18.2369	2.10114e-65	2.59977e-63	138.048	UP in Cluster1/3
IMPACT	-0.77206	6.32348	-18.2319	2.25452e-65	2.7737e-63	137.978	UP in Cluster1/3
CCL4	-0.974076	7.19157	-18.2177	2.75775e-65	3.37365e-63	137.778	UP in Cluster1/3
ATP10D	-0.743354	6.7533	-18.2029	3.39845e-65	4.13408e-63	137.57	UP in Cluster1/3
PIGT	0.31547	8.02502	18.1838	4.45042e-65	5.38352e-63	137.302	NoSignifi
ITGAM	-0.914096	6.03112	-18.1541	6.77545e-65	8.15049e-63	136.884	UP in Cluster1/3
CHST11	-0.626285	5.91279	-18.1528	6.90144e-65	8.25619e-63	136.866	UP in Cluster1/3
FLI1	-0.436161	4.81205	-18.1482	7.36652e-65	8.76414e-63	136.801	NoSignifi
SAV1	-0.430816	5.98709	-18.1466	7.53697e-65	8.91793e-63	136.778	NoSignifi
SCAP	0.397294	8.36654	18.1416	8.08816e-65	9.5181e-63	136.708	NoSignifi
SLC39A5	0.590443	7.05345	18.1348	8.8959e-65	1.04121e-62	136.613	UP in Cluster2
MS4A7	-0.90486	6.28006	-18.1106	1.25261e-64	1.45822e-62	136.273	UP in Cluster1/3
GNB4	-0.523446	5.91244	-18.1066	1.324e-64	1.53308e-62	136.218	NoSignifi
LOC101928881	0.452272	7.0884	18.0974	1.50777e-64	1.73658e-62	136.089	NoSignifi
RILPL2	-0.533037	7.84274	-18.0699	2.22231e-64	2.54601e-62	135.703	NoSignifi
FYB	-0.525031	4.97951	-18.0555	2.72322e-64	3.10346e-62	135.501	NoSignifi
IL1R1	-0.600588	6.16127	-18.0546	2.75729e-64	3.12584e-62	135.488	UP in Cluster1/3
AAR2	0.396347	8.29044	18.0518	2.8698e-64	3.23645e-62	135.449	NoSignifi
QPRT	1.25316	7.84714	18.0489	2.98691e-64	3.35106e-62	135.409	UP in Cluster2
SEC24D	-0.465422	5.12126	-18.0484	3.00941e-64	3.3589e-62	135.401	NoSignifi
ZNF335	0.193667	5.65849	18.044	3.19976e-64	3.55304e-62	135.341	NoSignifi
AKAP1	0.405399	8.23872	18.0406	3.35581e-64	3.69811e-62	135.293	NoSignifi
DCBLD1	-0.501469	6.92551	-18.0405	3.36455e-64	3.69811e-62	135.291	NoSignifi
RAB2B	-0.393579	7.81951	-18.0337	3.70231e-64	4.0488e-62	135.195	NoSignifi
LYZ	-1.55561	9.96766	-18.0223	4.34349e-64	4.7181e-62	135.037	UP in Cluster1/3
SGMS1	-0.763395	6.98738	-18.0221	4.35792e-64	4.7181e-62	135.033	UP in Cluster1/3
C18orf25	-0.271455	5.25228	-17.9931	6.54821e-64	7.05415e-62	134.628	NoSignifi
CD274	-0.512553	5.52963	-17.9852	7.31705e-64	7.84337e-62	134.518	NoSignifi
TMEM30A	-0.501435	8.83469	-17.9816	7.69707e-64	8.21008e-62	134.468	NoSignifi
TXNDC15	-0.464075	7.93954	-17.9809	7.77758e-64	8.25529e-62	134.457	NoSignifi
ANKRD13B	0.390977	6.3474	17.9749	8.46002e-64	8.93584e-62	134.374	NoSignifi
TM9SF4	0.543461	8.59914	17.9731	8.67546e-64	9.11892e-62	134.349	NoSignifi
GPX8	-0.973155	6.54971	-17.9633	9.96284e-64	1.04215e-61	134.211	UP in Cluster1/3
SGTB	-0.385056	4.70406	-17.9478	1.23799e-63	1.28876e-61	133.995	NoSignifi
TFAP4	0.301606	6.31374	17.9277	1.64168e-63	1.70083e-61	133.715	NoSignifi
TAF13	-0.46447	6.07191	-17.9241	1.7263e-63	1.77998e-61	133.665	NoSignifi
SLAMF8	-0.72867	6.25761	-17.8995	2.43639e-63	2.50025e-61	133.322	UP in Cluster1/3
HM13	0.202537	6.06203	17.8943	2.62182e-63	2.67784e-61	133.249	NoSignifi
AXIN1	0.361754	7.74164	17.8843	3.01409e-63	3.06404e-61	133.111	NoSignifi
SLA	-0.637372	6.94545	-17.8734	3.51057e-63	3.55208e-61	132.959	UP in Cluster1/3
INPP5J	0.326208	6.51174	17.8719	3.58854e-63	3.61408e-61	132.937	NoSignifi
MAP3K5	-0.611877	7.92333	-17.8508	4.81725e-63	4.82907e-61	132.644	UP in Cluster1/3
GTF2IRD1	0.593086	8.87062	17.8403	5.58368e-63	5.57159e-61	132.497	UP in Cluster2
NPL	-0.452714	5.50831	-17.8152	7.93338e-63	7.87989e-61	132.148	NoSignifi
PRRX1	-0.963187	5.74628	-17.8108	8.43978e-63	8.34459e-61	132.087	UP in Cluster1/3
CRIP1	-1.16261	8.55103	-17.8077	8.81231e-63	8.67332e-61	132.044	UP in Cluster1/3
NR3C1	-0.797135	6.66425	-17.7937	1.07134e-62	1.04967e-60	131.85	UP in Cluster1/3
SLFN11	-0.775268	5.73103	-17.7854	1.20243e-62	1.17281e-60	131.735	UP in Cluster1/3
HCST	-0.481129	6.66843	-17.775	1.39118e-62	1.35081e-60	131.59	NoSignifi
MT1X	-0.977744	9.56628	-17.7619	1.66985e-62	1.61416e-60	131.408	UP in Cluster1/3
TAGAP	-0.400287	5.01193	-17.7577	1.77179e-62	1.70509e-60	131.349	NoSignifi
IHH	0.68039	7.5422	17.739	2.29968e-62	2.20331e-60	131.09	UP in Cluster2
FCGR3B	-1.08734	6.69628	-17.7379	2.33418e-62	2.22652e-60	131.075	UP in Cluster1/3
HNF1B	0.344303	6.74646	17.7273	2.70578e-62	2.56966e-60	130.928	NoSignifi
ASXL1	0.472882	7.18276	17.7039	3.74967e-62	3.54549e-60	130.604	NoSignifi
KLC1	-0.332835	7.08267	-17.6924	4.40326e-62	4.14539e-60	130.444	NoSignifi
ALOX5AP	-1.01776	8.07037	-17.6904	4.52755e-62	4.24394e-60	130.417	UP in Cluster1/3
OSTF1	-0.54968	7.91035	-17.6727	5.78876e-62	5.40275e-60	130.172	NoSignifi
LMO4	-0.388303	5.5489	-17.6548	7.423e-62	6.89829e-60	129.925	NoSignifi
MDFIC	-0.57284	5.12207	-17.6158	1.2775e-61	1.18213e-59	129.385	NoSignifi
ESPN	0.373976	5.49347	17.5956	1.68948e-61	1.5567e-59	129.107	NoSignifi
RAP2B	-0.273238	5.92284	-17.5762	2.21184e-61	2.02936e-59	128.84	NoSignifi
FRMD6	-1.0903	6.90335	-17.5619	2.69975e-61	2.46657e-59	128.641	UP in Cluster1/3
SNAPC1	-0.596747	5.93646	-17.5451	3.40634e-61	3.09905e-59	128.41	UP in Cluster1/3
RABEP1	-0.367382	6.23301	-17.5297	4.219e-61	3.82235e-59	128.198	NoSignifi
MT2A	-0.873645	10.6221	-17.5267	4.39525e-61	3.96543e-59	128.157	UP in Cluster1/3
NPTN	-0.330381	11.2179	-17.5202	4.80786e-61	4.3197e-59	128.068	NoSignifi
SEC24A	-0.416063	6.49499	-17.5191	4.88224e-61	4.36839e-59	128.052	NoSignifi
TINF2	-0.33639	8.14043	-17.5147	5.18988e-61	4.62454e-59	127.992	NoSignifi
SGK1	-0.800466	9.1545	-17.5136	5.27287e-61	4.67924e-59	127.976	UP in Cluster1/3
PIK3CG	-0.376581	4.41055	-17.5114	5.43302e-61	4.80168e-59	127.946	NoSignifi
PIAS2	-0.3421	4.83758	-17.499	6.45096e-61	5.67815e-59	127.775	NoSignifi
PTPN22	-0.347227	3.89386	-17.4979	6.54568e-61	5.73821e-59	127.761	NoSignifi
GMEB2	0.352378	7.86018	17.4817	8.2003e-61	7.15972e-59	127.537	NoSignifi
THEMIS2	-0.662954	6.34097	-17.4722	9.34619e-61	8.12743e-59	127.407	UP in Cluster1/3
SLC38A6	-0.689357	6.32292	-17.4572	1.14957e-60	9.9567e-59	127.201	UP in Cluster1/3
FCGR1B	-0.977372	5.98527	-17.4492	1.28458e-60	1.10817e-58	127.091	UP in Cluster1/3
HPS5	-0.478324	6.69454	-17.4473	1.31888e-60	1.13131e-58	127.064	NoSignifi
GPR153	0.412614	7.70034	17.4471	1.32185e-60	1.13131e-58	127.062	NoSignifi
LOC154761	-0.458749	5.74379	-17.4408	1.44271e-60	1.22988e-58	126.975	NoSignifi
PPDPF	0.471157	10.471	17.4382	1.4957e-60	1.27005e-58	126.939	NoSignifi
BBS4	-0.429804	5.82945	-17.4255	1.78277e-60	1.5079e-58	126.765	NoSignifi
ENTPD1	-0.616544	6.32452	-17.4211	1.8928e-60	1.59474e-58	126.705	UP in Cluster1/3
P2RX7	-0.482929	4.8453	-17.4068	2.30745e-60	1.93655e-58	126.508	NoSignifi
IL15	-0.603932	5.12137	-17.403	2.43008e-60	2.0316e-58	126.457	UP in Cluster1/3
CCL18	-1.41128	7.22028	-17.3994	2.55346e-60	2.12654e-58	126.408	UP in Cluster1/3
MEF2A	-0.373	5.92811	-17.3972	2.63428e-60	2.18545e-58	126.377	NoSignifi
DAPK2	0.450402	6.14214	17.3426	5.58791e-60	4.61813e-58	125.629	NoSignifi
SLC13A3	0.344338	5.05082	17.3208	7.54658e-60	6.21316e-58	125.33	NoSignifi
REEP3	-0.632797	6.97991	-17.319	7.72695e-60	6.33757e-58	125.307	UP in Cluster1/3
ARSJ	-0.74503	4.85193	-17.3155	8.11316e-60	6.62922e-58	125.258	UP in Cluster1/3
FCGR2C	-0.499324	6.50306	-17.3116	8.55917e-60	6.95161e-58	125.205	NoSignifi
MLLT6	0.240948	6.96471	17.3115	8.57193e-60	6.95161e-58	125.204	NoSignifi
CREM	-0.392269	5.67036	-17.3107	8.66224e-60	6.99864e-58	125.193	NoSignifi
ITGAV	-0.585847	9.87552	-17.3024	9.71347e-60	7.8188e-58	125.079	UP in Cluster1/3
CSGALNACT2	-0.551602	6.88979	-17.298	1.03243e-59	8.27967e-58	125.019	NoSignifi
CCDC88A	-0.358775	4.26375	-17.2772	1.37437e-59	1.09813e-57	124.734	NoSignifi
GIMAP6	-0.835657	5.843	-17.2711	1.49339e-59	1.18884e-57	124.652	UP in Cluster1/3
MORF4L1	-0.379081	10.6905	-17.2547	1.87024e-59	1.48338e-57	124.428	NoSignifi
BRSK1	0.587782	6.82627	17.2539	1.89153e-59	1.49479e-57	124.417	UP in Cluster2
GET4	0.386705	7.93751	17.251	1.96881e-59	1.5502e-57	124.377	NoSignifi
GBP1	-0.760589	7.2007	-17.2464	2.09632e-59	1.64463e-57	124.315	UP in Cluster1/3
KLF9	-0.380598	5.4213	-17.2404	2.27801e-59	1.78071e-57	124.232	NoSignifi
OSER1-AS1	0.266239	4.99454	17.228	2.70006e-59	2.10303e-57	124.063	NoSignifi
CD55	-0.963359	9.80491	-17.2078	3.56062e-59	2.76337e-57	123.788	UP in Cluster1/3
TRIM69	-0.280926	5.7676	-17.2001	3.95809e-59	3.06088e-57	123.683	NoSignifi
PPM1K	-0.294099	4.80152	-17.1862	4.78673e-59	3.68851e-57	123.494	NoSignifi
ASPHD2	-0.663288	6.16341	-17.1802	5.19284e-59	3.98726e-57	123.413	UP in Cluster1/3
SPRED1	-0.658254	6.43858	-17.1721	5.80735e-59	4.44334e-57	123.302	UP in Cluster1/3
UGCG	-0.502039	8.16532	-17.1699	5.98506e-59	4.56319e-57	123.272	NoSignifi
KLHL6	-0.402215	4.40458	-17.1598	6.87027e-59	5.20488e-57	123.135	NoSignifi
GNS	-0.475434	8.39475	-17.1597	6.87478e-59	5.20488e-57	123.134	NoSignifi
WIPF1	-0.526474	5.93331	-17.1481	8.06393e-59	6.08391e-57	122.975	NoSignifi
RNF144B	-0.30973	5.4623	-17.1437	8.56425e-59	6.43895e-57	122.916	NoSignifi
SLC41A2	-0.658174	5.71686	-17.1358	9.54017e-59	7.14786e-57	122.808	UP in Cluster1/3
CD300A	-0.390951	5.42908	-17.1341	9.75919e-59	7.28675e-57	122.786	NoSignifi
GOLGA5	-0.440409	8.66932	-17.1226	1.14287e-58	8.50398e-57	122.629	NoSignifi
SLC30A2	0.365127	5.53248	17.115	1.26706e-58	9.39577e-57	122.526	NoSignifi
RNF125	-0.776272	5.57932	-17.1138	1.28865e-58	9.52323e-57	122.509	UP in Cluster1/3
TPBG	-0.569853	6.06258	-17.113	1.30336e-58	9.59919e-57	122.498	NoSignifi
HAVCR2	-0.389527	5.32966	-17.1097	1.36362e-58	1.00089e-56	122.453	NoSignifi
LILRB2	-0.572263	5.20361	-17.1084	1.38766e-58	1.0151e-56	122.436	NoSignifi
RARRES1	-1.28629	7.26804	-17.1033	1.48657e-58	1.0838e-56	122.367	UP in Cluster1/3
PHF8	0.171022	5.18673	17.0988	1.58179e-58	1.14934e-56	122.306	NoSignifi
ZSWIM3	0.405144	6.61355	17.0978	1.60238e-58	1.16041e-56	122.293	NoSignifi
TYROBP	-0.96155	8.1165	-17.0918	1.74137e-58	1.25686e-56	122.21	UP in Cluster1/3
STAU1	0.394819	10.424	17.0888	1.81324e-58	1.30439e-56	122.17	NoSignifi
CD109	-0.692	5.4449	-17.0797	2.05232e-58	1.47149e-56	122.047	UP in Cluster1/3
SPATA2	0.489813	7.36309	17.0673	2.43211e-58	1.73803e-56	121.878	NoSignifi
JKAMP	-0.492229	7.67135	-17.0666	2.45395e-58	1.74787e-56	121.869	NoSignifi
DOCK4	-0.354066	4.87766	-17.0599	2.68983e-58	1.9096e-56	121.778	NoSignifi
STOM	-0.501095	7.0444	-17.0574	2.78181e-58	1.96845e-56	121.745	NoSignifi
ARHGAP29	-0.27826	4.52656	-17.0556	2.85204e-58	2.01157e-56	121.72	NoSignifi
WDR41	-0.292151	6.2648	-17.054	2.91399e-58	2.04859e-56	121.698	NoSignifi
CARD6	-0.734808	6.59711	-17.0392	3.56803e-58	2.50028e-56	121.497	UP in Cluster1/3
METTL4	-0.48389	5.59547	-17.0387	3.58864e-58	2.50661e-56	121.491	NoSignifi
SFMBT2	-0.269088	4.93114	-17.0208	4.58401e-58	3.19156e-56	121.248	NoSignifi
SNX6	-0.335747	9.32657	-17.0172	4.81105e-58	3.3389e-56	121.2	NoSignifi
IGSF6	-0.582483	4.47749	-17.0073	5.5098e-58	3.81162e-56	121.065	NoSignifi
CDK17	-0.346233	6.46323	-16.9992	6.15114e-58	4.24174e-56	120.956	NoSignifi
CFL2	-0.856253	6.13804	-16.9982	6.23511e-58	4.286e-56	120.942	UP in Cluster1/3
FLJ32255	-0.644024	4.68119	-16.9922	6.76359e-58	4.63456e-56	120.861	UP in Cluster1/3
ARL4C	-0.646183	6.85452	-16.9877	7.19173e-58	4.91238e-56	120.8	UP in Cluster1/3
LAPTM5	-0.89112	9.45139	-16.9834	7.62426e-58	5.19145e-56	120.742	UP in Cluster1/3
PALLD	-0.597876	7.75114	-16.9819	7.77538e-58	5.27775e-56	120.723	UP in Cluster1/3
C1orf54	-0.607852	7.50422	-16.9708	9.0432e-58	6.11914e-56	120.573	UP in Cluster1/3
CLEC5A	-0.851039	4.53429	-16.9671	9.51289e-58	6.41691e-56	120.522	UP in Cluster1/3
RASSF2	-0.724603	6.29946	-16.9566	1.09679e-57	7.37539e-56	120.381	UP in Cluster1/3
C5AR1	-0.991415	5.9588	-16.9527	1.15744e-57	7.75917e-56	120.327	UP in Cluster1/3
BLOC1S2	-0.481794	9.05818	-16.9472	1.2468e-57	8.33243e-56	120.253	NoSignifi
GMFG	-0.595133	7.21529	-16.9365	1.44154e-57	9.60418e-56	120.109	UP in Cluster1/3
ENGASE	0.422093	8.76548	16.9296	1.58335e-57	1.05166e-55	120.016	NoSignifi
SOCS6	-0.575937	6.15599	-16.9285	1.6082e-57	1.06491e-55	120	NoSignifi
PLA2G4F	0.355934	6.3891	16.9129	1.98607e-57	1.31111e-55	119.791	NoSignifi
SLC18B1	-0.720101	7.69887	-16.912	2.01224e-57	1.32434e-55	119.778	UP in Cluster1/3
CCR1	-0.682398	6.18978	-16.8978	2.43692e-57	1.59899e-55	119.587	UP in Cluster1/3
PLAUR	-0.657235	8.1733	-16.8967	2.47636e-57	1.61996e-55	119.571	UP in Cluster1/3
TFEC	-0.376229	3.67569	-16.8775	3.21219e-57	2.09499e-55	119.313	NoSignifi
CNIH1	-0.406011	9.33055	-16.8685	3.62797e-57	2.35905e-55	119.192	NoSignifi
ITGB2	-0.644247	6.65709	-16.8678	3.66352e-57	2.37504e-55	119.182	UP in Cluster1/3
TPST1	-0.557372	6.15344	-16.8623	3.94445e-57	2.54953e-55	119.109	NoSignifi
CGRRF1	-0.475625	6.78048	-16.8516	4.55735e-57	2.93692e-55	118.965	NoSignifi
TREM1	-0.9765	6.02998	-16.836	5.6338e-57	3.61984e-55	118.754	UP in Cluster1/3
RNF11	-0.419315	9.17587	-16.8279	6.28477e-57	4.02616e-55	118.646	NoSignifi
GDPD5	0.613865	7.09462	16.8276	6.3068e-57	4.02835e-55	118.642	UP in Cluster2
PLXDC2	-0.831132	5.72849	-16.8238	6.6448e-57	4.23176e-55	118.59	UP in Cluster1/3
VGLL3	-0.739197	4.266	-16.8094	8.07405e-57	5.1269e-55	118.397	UP in Cluster1/3
DOCK10	-0.367716	4.70053	-16.8057	8.48498e-57	5.37208e-55	118.347	NoSignifi
KLHL20	-0.301728	5.74106	-16.7902	1.04563e-56	6.60086e-55	118.14	NoSignifi
CELP	1.26461	6.5208	16.7899	1.04999e-56	6.60915e-55	118.135	UP in Cluster2
FPR3	-0.819412	6.17777	-16.7814	1.17783e-56	7.39231e-55	118.021	UP in Cluster1/3
SRPX	-1.14681	6.52174	-16.7786	1.22282e-56	7.65251e-55	117.984	UP in Cluster1/3
GLIPR2	-0.698466	6.80406	-16.7744	1.29505e-56	8.08121e-55	117.927	UP in Cluster1/3
COMMD7	0.246633	7.33492	16.7678	1.41481e-56	8.80315e-55	117.839	NoSignifi
RALY	0.461472	8.91364	16.7649	1.47249e-56	9.13579e-55	117.799	NoSignifi
KCTD12	-0.978733	8.46095	-16.7559	1.6626e-56	1.02858e-54	117.679	UP in Cluster1/3
FITM2	0.499779	6.37646	16.7548	1.68784e-56	1.04122e-54	117.664	NoSignifi
SPIRE2	0.336396	5.69525	16.7535	1.71626e-56	1.05574e-54	117.647	NoSignifi
SEC11A	-0.335193	10.3459	-16.7335	2.24916e-56	1.37963e-54	117.378	NoSignifi
TRAF3IP3	-0.299928	4.5886	-16.7276	2.43518e-56	1.48952e-54	117.299	NoSignifi
PTGS2	-1.34243	5.70535	-16.7238	2.5642e-56	1.56402e-54	117.248	UP in Cluster1/3
GBP2	-0.790519	7.26661	-16.7225	2.60686e-56	1.58557e-54	117.232	UP in Cluster1/3
MALT1	-0.556473	6.75716	-16.7216	2.63887e-56	1.60055e-54	117.219	NoSignifi
GZMA	-1.15703	6.29448	-16.7157	2.85661e-56	1.72777e-54	117.141	UP in Cluster1/3
FGR	-0.586894	6.00309	-16.7136	2.93912e-56	1.77272e-54	117.112	UP in Cluster1/3
ELTD1	-0.827131	6.3017	-16.7033	3.37896e-56	2.03235e-54	116.974	UP in Cluster1/3
HLA-DMA	-0.993255	8.52884	-16.6981	3.62223e-56	2.17264e-54	116.905	UP in Cluster1/3
PDDC1	0.367168	7.92811	16.6943	3.8127e-56	2.28056e-54	116.854	NoSignifi
COLEC12	-1.13096	5.74478	-16.694	3.8267e-56	2.28263e-54	116.85	UP in Cluster1/3
RAB27A	-0.625279	7.57376	-16.6902	4.03086e-56	2.39781e-54	116.798	UP in Cluster1/3
POLR3GL	-0.41255	8.23073	-16.6836	4.40086e-56	2.61073e-54	116.711	NoSignifi
CCPG1	-0.558943	6.32591	-16.6767	4.82957e-56	2.85723e-54	116.619	NoSignifi
ADCY7	-0.400847	5.91894	-16.6687	5.38323e-56	3.17611e-54	116.511	NoSignifi
CARD8	-0.269028	5.39158	-16.6668	5.51895e-56	3.24733e-54	116.486	NoSignifi
NCKAP1L	-0.49754	5.92272	-16.6519	6.7408e-56	3.95551e-54	116.287	NoSignifi
GM2A	-0.366305	6.75218	-16.6366	8.28756e-56	4.85002e-54	116.082	NoSignifi
TLR2	-0.655086	6.35801	-16.6214	1.01665e-55	5.93358e-54	115.879	UP in Cluster1/3
GOLT1B	-0.45236	8.64063	-16.6184	1.05726e-55	6.154e-54	115.84	NoSignifi
TMED10	-0.339859	8.73853	-16.5971	1.4072e-55	8.16893e-54	115.556	NoSignifi
AGPAT4	-0.426414	5.11482	-16.5938	1.47218e-55	8.52327e-54	115.511	NoSignifi
PLEKHO2	-0.414105	7.21626	-16.5802	1.76724e-55	1.02043e-53	115.329	NoSignifi
ANKRD44	-0.31836	4.64149	-16.5606	2.29539e-55	1.32186e-53	115.07	NoSignifi
CD300LF	-0.587126	5.93941	-16.5309	3.42003e-55	1.96429e-53	114.673	UP in Cluster1/3
SLC15A3	-0.591216	6.7897	-16.529	3.5062e-55	2.00846e-53	114.649	UP in Cluster1/3
LOX	-0.913238	5.49523	-16.5287	3.52151e-55	2.01191e-53	114.644	UP in Cluster1/3
RAP1B	-0.283039	10.8954	-16.5099	4.53063e-55	2.58162e-53	114.394	NoSignifi
SRBD1	-0.501944	6.78487	-16.5004	5.14061e-55	2.91871e-53	114.268	NoSignifi
C3AR1	-0.707982	7.00596	-16.5003	5.14915e-55	2.91871e-53	114.267	UP in Cluster1/3
SELL	-0.907669	6.07292	-16.4889	5.9944e-55	3.38895e-53	114.116	UP in Cluster1/3
SHROOM4	0.38663	5.75107	16.4878	6.08295e-55	3.43005e-53	114.101	NoSignifi
CBFA2T2	0.405824	6.47734	16.4655	8.19328e-55	4.60803e-53	113.805	NoSignifi
ITK	-0.706109	4.84057	-16.4628	8.49824e-55	4.76716e-53	113.769	UP in Cluster1/3
ZNF24	-0.250729	6.29228	-16.4544	9.50531e-55	5.31831e-53	113.657	NoSignifi
PIAS3	-0.474354	6.37782	-16.4522	9.78888e-55	5.46285e-53	113.628	NoSignifi
BAG2	-0.563378	5.21239	-16.4443	1.08777e-54	6.05488e-53	113.523	NoSignifi
TRPS1	-0.528455	5.27924	-16.4316	1.28865e-54	7.15465e-53	113.355	NoSignifi
RGS10	-0.29998	5.90566	-16.4309	1.30062e-54	7.20266e-53	113.346	NoSignifi
UQCC1	0.346098	6.49578	16.4251	1.40477e-54	7.75957e-53	113.269	NoSignifi
GPR183	-0.817933	6.41304	-16.4112	1.69052e-54	9.31421e-53	113.085	UP in Cluster1/3
CFH	-0.962211	6.27836	-16.4086	1.75144e-54	9.62534e-53	113.05	UP in Cluster1/3
SH2B3	-0.509505	7.74719	-16.3887	2.28025e-54	1.24998e-52	112.788	NoSignifi
CLCN7	0.248247	7.151	16.3823	2.48399e-54	1.35823e-52	112.703	NoSignifi
SPHK1	-0.678104	6.58796	-16.3747	2.74892e-54	1.4993e-52	112.602	UP in Cluster1/3
TMEM167A	-0.400338	9.30596	-16.3741	2.77251e-54	1.50837e-52	112.593	NoSignifi
PPFIBP1	-0.328963	5.4398	-16.3651	3.12245e-54	1.6945e-52	112.475	NoSignifi
EMILIN3	0.578109	6.42783	16.3527	3.6816e-54	1.99294e-52	112.312	NoSignifi
C10orf128	-0.333438	5.16819	-16.3489	3.87194e-54	2.09075e-52	112.262	NoSignifi
RNF144A	-0.32957	5.183	-16.3472	3.96214e-54	2.13413e-52	112.239	NoSignifi
KIF1B	-0.280667	6.54043	-16.332	4.85314e-54	2.60189e-52	112.037	NoSignifi
LOC157860	0.579554	6.28169	16.3319	4.85459e-54	2.60189e-52	112.037	NoSignifi
ARNTL2	-0.58973	6.45773	-16.3197	5.70734e-54	3.05138e-52	111.876	UP in Cluster1/3
SLFN5	-0.515143	5.99598	-16.3057	6.87781e-54	3.66811e-52	111.691	NoSignifi
TTI1	0.543616	7.99776	16.2839	9.18951e-54	4.88895e-52	111.403	NoSignifi
LINC01094	-0.588636	4.18715	-16.281	9.53947e-54	5.05707e-52	111.365	UP in Cluster1/3
MIS12	-0.470632	7.98521	-16.2809	9.55221e-54	5.05707e-52	111.364	NoSignifi
CHIC2	-0.499871	7.97327	-16.2761	1.01805e-53	5.37654e-52	111.301	NoSignifi
DAGLA	0.269914	6.08308	16.2686	1.12462e-53	5.92493e-52	111.202	NoSignifi
WISP1	-0.729358	5.31094	-16.2676	1.13947e-53	5.9886e-52	111.189	UP in Cluster1/3
PECAM1	-0.507591	7.00212	-16.2617	1.23275e-53	6.46311e-52	111.111	NoSignifi
TIGD5	0.308922	7.16848	16.2582	1.29188e-53	6.75678e-52	111.064	NoSignifi
ZFP64	0.169581	5.80724	16.2578	1.298e-53	6.77243e-52	111.059	NoSignifi
ESRRA	0.310261	7.59113	16.2555	1.33856e-53	6.96725e-52	111.029	NoSignifi
VAPA	-0.241736	6.53231	-16.2552	1.34321e-53	6.97472e-52	111.025	NoSignifi
FARP1	0.556377	6.69617	16.2493	1.4534e-53	7.52883e-52	110.947	NoSignifi
GNPTAB	-0.259899	6.26291	-16.2476	1.48653e-53	7.68204e-52	110.925	NoSignifi
CDX2	0.741415	7.68662	16.237	1.70922e-53	8.81185e-52	110.786	UP in Cluster2
TANC2	-0.339313	4.60618	-16.2366	1.71947e-53	8.84361e-52	110.78	NoSignifi
GBP5	-0.785736	5.15559	-16.229	1.90146e-53	9.75648e-52	110.68	UP in Cluster1/3
ITM2A	-0.799331	6.59889	-16.2216	2.0968e-53	1.07334e-51	110.583	UP in Cluster1/3
DUS1L	0.378171	9.62814	16.2081	2.50581e-53	1.27968e-51	110.406	NoSignifi
PLA2G7	-0.825721	6.35637	-16.2079	2.51251e-53	1.28008e-51	110.403	UP in Cluster1/3
HDAC11	0.264336	6.85469	16.2049	2.61527e-53	1.32931e-51	110.363	NoSignifi
RNF114	0.421759	9.53382	16.2046	2.62476e-53	1.33101e-51	110.36	NoSignifi
SERPINB9	-0.434967	6.1523	-16.2034	2.66739e-53	1.34946e-51	110.344	NoSignifi
TRIM22	-0.942188	8.64105	-16.2016	2.73085e-53	1.37835e-51	110.32	UP in Cluster1/3
HLA-DRA	-1.08913	10.6868	-16.1998	2.79736e-53	1.40863e-51	110.296	UP in Cluster1/3
GIMAP4	-0.675348	6.59711	-16.1973	2.89156e-53	1.45269e-51	110.263	UP in Cluster1/3
ASCL2	0.761572	6.08219	16.1953	2.96827e-53	1.48778e-51	110.237	UP in Cluster2
RAB13	-0.36735	10.3424	-16.1946	2.99679e-53	1.4986e-51	110.228	NoSignifi
HSD11B1	-0.862746	5.65894	-16.1923	3.08654e-53	1.53993e-51	110.199	UP in Cluster1/3
ATP8B4	-0.421171	4.04248	-16.1886	3.24278e-53	1.61416e-51	110.149	NoSignifi
HSPA13	-0.599404	7.44276	-16.1824	3.51827e-53	1.74727e-51	110.068	UP in Cluster1/3
RARRES3	-1.0816	8.32856	-16.1813	3.57246e-53	1.77012e-51	110.053	UP in Cluster1/3
ARHGEF6	-0.589074	7.10118	-16.1782	3.72233e-53	1.84017e-51	110.012	UP in Cluster1/3
WARS	-0.715874	9.20265	-16.1713	4.0725e-53	2.0087e-51	109.923	UP in Cluster1/3
TOR1AIP1	-0.343385	6.20263	-16.1697	4.16452e-53	2.04942e-51	109.901	NoSignifi
FPR1	-0.444977	5.26481	-16.1563	4.96556e-53	2.43808e-51	109.726	NoSignifi
GAS1	-0.997151	5.54092	-16.1525	5.22207e-53	2.55822e-51	109.676	UP in Cluster1/3
ANKRD12	-0.468902	6.05557	-16.1405	6.11812e-53	2.98665e-51	109.519	NoSignifi
TM6SF1	-0.638225	4.93366	-16.1404	6.12419e-53	2.98665e-51	109.518	UP in Cluster1/3
TMX3	-0.317909	5.47582	-16.1264	7.36666e-53	3.5845e-51	109.334	NoSignifi
PRKAR1B	0.287431	6.46281	16.1256	7.44866e-53	3.61627e-51	109.323	NoSignifi
DEGS1	-0.612393	8.22499	-16.1137	8.70894e-53	4.21867e-51	109.168	UP in Cluster1/3
ADAM10	-0.540768	7.91194	-16.09	1.19017e-52	5.75239e-51	108.857	NoSignifi
JAZF1	-0.626707	5.50542	-16.0795	1.36745e-52	6.5945e-51	108.719	UP in Cluster1/3
CCL5	-0.980893	7.14947	-16.0711	1.52559e-52	7.34078e-51	108.611	UP in Cluster1/3
LOC100505912	0.342194	4.34416	16.0708	1.5315e-52	7.3529e-51	108.607	NoSignifi
GPR143	0.813219	5.75587	16.0705	1.53797e-52	7.36763e-51	108.603	UP in Cluster2
SMYD5	0.291059	7.33615	16.0642	1.67229e-52	7.99341e-51	108.519	NoSignifi
BNIP2	-0.550492	6.96683	-16.0606	1.75313e-52	8.36134e-51	108.473	NoSignifi
C16orf54	-1.06706	4.69691	-16.0556	1.87124e-52	8.90506e-51	108.408	UP in Cluster1/3
GINM1	-0.450991	8.23709	-16.0346	2.46468e-52	1.16937e-50	108.134	NoSignifi
GIMAP7	-0.80545	5.3324	-16.0345	2.46803e-52	1.16937e-50	108.133	UP in Cluster1/3
IL1RN	-0.473755	5.48228	-16.0272	2.71608e-52	1.28409e-50	108.038	NoSignifi
HHEX	-0.631305	5.00921	-16.0256	2.77459e-52	1.30889e-50	108.016	UP in Cluster1/3
NPC1	-0.210211	5.07566	-16.0235	2.85371e-52	1.34329e-50	107.988	NoSignifi
RASGRP3	-0.23035	4.80811	-16.017	3.10536e-52	1.45858e-50	107.904	NoSignifi
EHMT2	0.237632	6.79871	16.0125	3.29603e-52	1.54478e-50	107.845	NoSignifi
KLRD1	-0.402282	4.8764	-16.0118	3.32489e-52	1.55494e-50	107.837	NoSignifi
NOL4L	0.195852	5.42732	16.0067	3.55576e-52	1.65933e-50	107.77	NoSignifi
EOGT	-0.696792	6.21812	-16.0014	3.81075e-52	1.7745e-50	107.701	UP in Cluster1/3
KDELR3	-0.554486	7.30393	-16	3.88581e-52	1.80557e-50	107.682	NoSignifi
PHLDB2	-0.30424	4.29933	-15.9911	4.36403e-52	2.02343e-50	107.566	NoSignifi
GNG2	-0.2653	5.18346	-15.9904	4.40676e-52	2.03888e-50	107.557	NoSignifi
TFPI	-0.59683	5.12093	-15.9885	4.51672e-52	2.0853e-50	107.532	UP in Cluster1/3
NR1I2	0.715602	7.0514	15.9835	4.82376e-52	2.22232e-50	107.467	UP in Cluster2
CPEB4	-0.464051	6.3818	-15.9708	5.69427e-52	2.61779e-50	107.302	NoSignifi
NECAB3	0.282544	7.13566	15.9642	6.21123e-52	2.8494e-50	107.216	NoSignifi
ZNF438	-0.217926	5.81103	-15.9539	7.10426e-52	3.25219e-50	107.082	NoSignifi
SPON1	-0.946416	6.00473	-15.9484	7.63371e-52	3.48719e-50	107.011	UP in Cluster1/3
C1RL	-0.346157	6.0832	-15.937	8.86119e-52	4.0394e-50	106.863	NoSignifi
APOL1	-0.672063	7.94177	-15.9364	8.9397e-52	4.06663e-50	106.854	UP in Cluster1/3
HLA-DPA1	-0.992339	8.98207	-15.9274	1.00536e-51	4.56373e-50	106.737	UP in Cluster1/3
SLC2A3	-0.887199	6.86287	-15.9185	1.12954e-51	5.1167e-50	106.621	UP in Cluster1/3
LOC100132891	-0.433543	4.03037	-15.9179	1.13877e-51	5.14775e-50	106.613	NoSignifi
RALBP1	-0.310806	7.82897	-15.9167	1.15551e-51	5.21257e-50	106.599	NoSignifi
ASAH1	-0.327981	8.69147	-15.9164	1.16077e-51	5.22539e-50	106.594	NoSignifi
SSR3	-0.444075	7.48082	-15.9144	1.19141e-51	5.3522e-50	106.568	NoSignifi
QKI	-0.462971	5.83346	-15.9066	1.31912e-51	5.91363e-50	106.467	NoSignifi
ISG20	-0.683923	7.66959	-15.9009	1.42085e-51	6.35654e-50	106.393	UP in Cluster1/3
HMX1	0.363707	6.34579	15.9	1.43765e-51	6.41843e-50	106.382	NoSignifi
MIB1	-0.530875	6.97414	-15.8915	1.60655e-51	7.15776e-50	106.271	NoSignifi
SPCS3	-0.401662	8.32571	-15.8872	1.70079e-51	7.56205e-50	106.215	NoSignifi
HIVEP3	-0.211655	5.21819	-15.8868	1.70913e-51	7.58357e-50	106.21	NoSignifi
SAMD9	-0.822794	6.23837	-15.8841	1.76935e-51	7.83472e-50	106.175	UP in Cluster1/3
CAMKV	0.286295	5.77266	15.8554	2.57415e-51	1.13751e-49	105.803	NoSignifi
STX12	-0.36586	8.7994	-15.8543	2.61184e-51	1.15182e-49	105.788	NoSignifi
S100A8	-0.928858	6.07021	-15.8447	2.95939e-51	1.30243e-49	105.664	UP in Cluster1/3
GPR171	-0.792918	5.06486	-15.8428	3.03434e-51	1.33271e-49	105.639	UP in Cluster1/3
ADPRM	-0.382414	6.66701	-15.8391	3.1822e-51	1.39482e-49	105.592	NoSignifi
ARPP19	-0.413491	8.39783	-15.8377	3.24049e-51	1.4175e-49	105.574	NoSignifi
LOC100507656	0.272326	5.41194	15.8345	3.37894e-51	1.47509e-49	105.533	NoSignifi
PAFAH1B1	-0.358764	7.69724	-15.8261	3.76939e-51	1.64222e-49	105.424	NoSignifi
STAT2	-0.335888	6.79247	-15.8237	3.89293e-51	1.69264e-49	105.392	NoSignifi
RGS1	-0.739752	6.11151	-15.8171	4.24141e-51	1.84046e-49	105.307	UP in Cluster1/3
ZMYND8	0.410628	6.94583	15.8081	4.76809e-51	2.06315e-49	105.19	NoSignifi
TMOD3	-0.402071	6.15185	-15.808	4.77364e-51	2.06315e-49	105.189	NoSignifi
POU5F1B	0.334033	7.42925	15.8047	4.98641e-51	2.15081e-49	105.146	NoSignifi
MAPRE2	-0.250601	6.09617	-15.7984	5.40708e-51	2.32763e-49	105.065	NoSignifi
FAP	-1.12928	6.87505	-15.7967	5.53316e-51	2.37717e-49	105.043	UP in Cluster1/3
TSPAN4	-0.524878	6.99862	-15.7929	5.81052e-51	2.49139e-49	104.994	NoSignifi
GLIS3	-0.61758	4.69882	-15.7854	6.40313e-51	2.74006e-49	104.897	UP in Cluster1/3
TVP23B	-0.515893	8.54042	-15.7647	8.38774e-51	3.58224e-49	104.629	NoSignifi
FEM1B	-0.397336	6.56852	-15.7611	8.7841e-51	3.74414e-49	104.583	NoSignifi
NAP1L5	-0.628281	5.53795	-15.754	9.63431e-51	4.09846e-49	104.492	UP in Cluster1/3
KLHL31	0.187598	4.62116	15.7481	1.03991e-50	4.41515e-49	104.416	NoSignifi
PCNX	-0.262092	4.82703	-15.7451	1.08189e-50	4.58439e-49	104.376	NoSignifi
RASL10B	0.303063	6.00218	15.7363	1.21325e-50	5.13096e-49	104.262	NoSignifi
RASSF5	-0.498128	6.53885	-15.7341	1.24804e-50	5.26782e-49	104.234	NoSignifi
ERI1	-0.483458	5.48278	-15.7337	1.254e-50	5.28266e-49	104.23	NoSignifi
TLE2	0.705036	7.15642	15.729	1.3333e-50	5.60582e-49	104.169	UP in Cluster2
UPP1	-0.595244	7.10951	-15.7224	1.45229e-50	6.09428e-49	104.084	UP in Cluster1/3
RNF19B	-0.589862	7.40279	-15.7181	1.53544e-50	6.43073e-49	104.028	UP in Cluster1/3
ABHD5	-0.268894	5.20135	-15.7155	1.58813e-50	6.63857e-49	103.995	NoSignifi
GNA15	-0.636594	6.22424	-15.712	1.66232e-50	6.93529e-49	103.95	UP in Cluster1/3
CLMP	-0.77791	5.51211	-15.6941	2.09484e-50	8.72301e-49	103.72	UP in Cluster1/3
KCTD1	-0.304022	5.24438	-15.692	2.1528e-50	8.94714e-49	103.693	NoSignifi
SPP1	-1.15658	6.51532	-15.6704	2.84959e-50	1.18203e-48	103.414	UP in Cluster1/3
IER5	-0.566873	9.00395	-15.663	3.13528e-50	1.29805e-48	103.319	NoSignifi
FAM129A	-0.872	6.48112	-15.6628	3.14425e-50	1.29928e-48	103.316	UP in Cluster1/3
GFPT2	-0.768464	5.911	-15.6592	3.29238e-50	1.3579e-48	103.271	UP in Cluster1/3
CCR5	-0.555173	6.3327	-15.6581	3.34107e-50	1.37536e-48	103.256	NoSignifi
PLEKHO1	-0.653749	6.61443	-15.655	3.47932e-50	1.42956e-48	103.216	UP in Cluster1/3
VCAM1	-0.872145	7.21644	-15.6459	3.91412e-50	1.60516e-48	103.099	UP in Cluster1/3
TRPC4AP	0.315689	7.98494	15.6439	4.01251e-50	1.6424e-48	103.074	NoSignifi
GAS2L1	-0.343484	6.32793	-15.6391	4.27178e-50	1.74522e-48	103.012	NoSignifi
ADRM1	0.435512	9.64139	15.6359	4.45328e-50	1.81595e-48	102.971	NoSignifi
TNNC2	0.558683	5.60029	15.635	4.50165e-50	1.83222e-48	102.96	NoSignifi
GNAQ	-0.361331	7.9087	-15.6261	5.05426e-50	2.05328e-48	102.845	NoSignifi
HLA-DPB1	-0.62262	7.04228	-15.6241	5.18683e-50	2.10319e-48	102.819	UP in Cluster1/3
ACOT8	0.509536	6.54651	15.6194	5.50767e-50	2.22911e-48	102.759	NoSignifi
AAED1	-0.52759	6.77315	-15.618	5.60953e-50	2.2661e-48	102.741	NoSignifi
OSR2	-0.836312	5.5296	-15.6175	5.64703e-50	2.277e-48	102.735	UP in Cluster1/3
FRMD4B	-0.203623	4.68347	-15.6138	5.92475e-50	2.38455e-48	102.687	NoSignifi
UBE2Q2	-0.563591	8.71487	-15.6136	5.93729e-50	2.38516e-48	102.685	NoSignifi
DOCK2	-0.31361	4.72731	-15.6119	6.06835e-50	2.4333e-48	102.663	NoSignifi
CORO1C	-0.447449	9.35529	-15.6059	6.55724e-50	2.62447e-48	102.586	NoSignifi
NT5E	-0.740841	6.26499	-15.6053	6.6081e-50	2.63995e-48	102.578	UP in Cluster1/3
CTNNBL1	0.465393	8.19087	15.6048	6.65197e-50	2.65258e-48	102.572	NoSignifi
CPNE1	0.67344	8.74347	15.5845	8.64411e-50	3.44064e-48	102.312	UP in Cluster2
ATP6V1D	-0.230682	6.79902	-15.5799	9.18059e-50	3.64747e-48	102.252	NoSignifi
GNAI3	-0.393478	8.56999	-15.5786	9.33336e-50	3.70138e-48	102.235	NoSignifi
ENTHD2	0.143101	5.92423	15.5776	9.45135e-50	3.74132e-48	102.223	NoSignifi
MFAP1	-0.367386	8.60327	-15.5671	1.08243e-49	4.27699e-48	102.088	NoSignifi
CD200	-0.784762	5.95302	-15.5542	1.27761e-49	5.03901e-48	101.923	UP in Cluster1/3
PANX1	-0.369961	6.37094	-15.5481	1.38287e-49	5.44424e-48	101.845	NoSignifi
MYO1F	-0.476288	6.78804	-15.5392	1.55105e-49	6.09526e-48	101.731	NoSignifi
NXPE3	-0.286306	4.37698	-15.5294	1.75837e-49	6.89746e-48	101.606	NoSignifi
GJB1	0.556812	8.0304	15.5266	1.82208e-49	7.13444e-48	101.571	NoSignifi
GIT2	-0.156561	5.27046	-15.5126	2.18209e-49	8.52867e-48	101.392	NoSignifi
TIMM21	-0.469921	7.37756	-15.509	2.28557e-49	8.91701e-48	101.346	NoSignifi
ABLIM2	0.231501	5.71731	15.5076	2.32887e-49	9.06961e-48	101.327	NoSignifi
HUNK	0.490074	5.7022	15.5046	2.42007e-49	9.40785e-48	101.289	NoSignifi
RP11-65L19.4	0.295755	6.21226	15.5	2.56722e-49	9.96202e-48	101.23	NoSignifi
MPEG1	-0.868021	6.901	-15.4959	2.70512e-49	1.04784e-47	101.178	UP in Cluster1/3
RBBP8	-0.585118	8.30892	-15.4933	2.79874e-49	1.08216e-47	101.144	UP in Cluster1/3
ZNF271	-0.398725	5.15292	-15.4895	2.93858e-49	1.13421e-47	101.096	NoSignifi
RPRD1B	0.233039	6.56855	15.4861	3.07011e-49	1.18286e-47	101.052	NoSignifi
KDSR	-0.436357	6.00043	-15.4665	3.94706e-49	1.51804e-47	100.803	NoSignifi
TNRC18	0.147369	5.76249	15.4624	4.16023e-49	1.59719e-47	100.751	NoSignifi
KAT2B	-0.679112	6.4439	-15.4596	4.3159e-49	1.65402e-47	100.714	UP in Cluster1/3
CLIP4	-0.486767	5.13109	-15.4559	4.52561e-49	1.73133e-47	100.667	NoSignifi
PRKAR2B	-0.98766	6.31498	-15.4542	4.62003e-49	1.76219e-47	100.646	UP in Cluster1/3
TSPAN6	0.726761	10.2188	15.4542	4.62257e-49	1.76219e-47	100.646	UP in Cluster2
CEP76	-0.653573	6.25446	-15.4491	4.93277e-49	1.87714e-47	100.581	UP in Cluster1/3
SMAP2	-0.38725	7.74817	-15.4424	5.37555e-49	2.04205e-47	100.496	NoSignifi
SLC35C2	0.248841	6.76953	15.4399	5.55281e-49	2.10569e-47	100.464	NoSignifi
DNAJC5	0.367071	7.48912	15.4355	5.87537e-49	2.22411e-47	100.408	NoSignifi
PRR15	0.827521	8.82954	15.4266	6.58752e-49	2.48935e-47	100.294	UP in Cluster2
SH3BP5	-0.593373	7.712	-15.4263	6.61116e-49	2.49393e-47	100.29	UP in Cluster1/3
PLEK	-0.66249	7.00167	-15.4244	6.77491e-49	2.55126e-47	100.266	UP in Cluster1/3
IL7R	-0.736183	7.34906	-15.4238	6.82327e-49	2.565e-47	100.259	UP in Cluster1/3
FGL2	-0.946054	7.01429	-15.4229	6.90235e-49	2.59023e-47	100.248	UP in Cluster1/3
CAV2	-0.557693	6.55848	-15.4179	7.3614e-49	2.75772e-47	100.184	NoSignifi
STEAP4	-0.568063	4.72616	-15.4163	7.51482e-49	2.81033e-47	100.163	NoSignifi
VIL1	0.608053	7.84334	15.4132	7.82327e-49	2.92064e-47	100.123	UP in Cluster2
TYMP	-0.516031	6.2004	-15.4119	7.94761e-49	2.96196e-47	100.108	NoSignifi
EPB41L3	-0.96107	5.43192	-15.4051	8.67426e-49	3.22721e-47	100.021	UP in Cluster1/3
KIAA1462	-0.655707	4.60957	-15.4009	9.1524e-49	3.39926e-47	99.9674	UP in Cluster1/3
RAB23	-0.644912	6.75534	-15.3883	1.07579e-48	3.9887e-47	99.8068	UP in Cluster1/3
KLF2	-0.373557	6.45658	-15.3854	1.11682e-48	4.13378e-47	99.7696	NoSignifi
TMX1	-0.550293	8.94894	-15.385	1.12134e-48	4.14341e-47	99.7656	NoSignifi
NAGK	-0.366515	8.77321	-15.3733	1.30222e-48	4.80358e-47	99.617	NoSignifi
EMC3-AS1	0.391902	6.02378	15.3717	1.33011e-48	4.89811e-47	99.596	NoSignifi
PILRA	-0.494982	5.56429	-15.362	1.50568e-48	5.53522e-47	99.4728	NoSignifi
STIM2	-0.34496	6.16137	-15.3598	1.54857e-48	5.68325e-47	99.4449	NoSignifi
ZNF646	0.334256	6.05541	15.3566	1.61242e-48	5.90757e-47	99.4048	NoSignifi
RCSD1	-0.668673	5.69124	-15.3543	1.66187e-48	6.07845e-47	99.3748	UP in Cluster1/3
PSG9	0.224701	5.40209	15.345	1.86967e-48	6.82697e-47	99.2577	NoSignifi
GNAI1	-0.869133	6.22209	-15.3217	2.51896e-48	9.18234e-47	98.9616	UP in Cluster1/3
CXCL13	-1.54279	5.94197	-15.317	2.67438e-48	9.73248e-47	98.9022	UP in Cluster1/3
TGFBR1	-0.443434	6.60665	-15.3156	2.722e-48	9.88919e-47	98.8846	NoSignifi
FER	-0.372186	5.42917	-15.3052	3.11015e-48	1.12804e-46	98.7522	NoSignifi
C1QB	-0.996221	8.16245	-15.3034	3.18041e-48	1.1502e-46	98.73	UP in Cluster1/3
PMP22	-0.313291	5.37459	-15.3033	3.18628e-48	1.1502e-46	98.7282	NoSignifi
SEL1L	-0.313256	6.51757	-15.3032	3.18719e-48	1.1502e-46	98.7279	NoSignifi
AHCY	0.527706	10.3063	15.2962	3.48837e-48	1.2568e-46	98.6382	NoSignifi
PNMA2	-0.558089	4.80277	-15.2938	3.59647e-48	1.29359e-46	98.6079	NoSignifi
DOK3	-0.346134	5.43959	-15.2721	4.74118e-48	1.7025e-46	98.3334	NoSignifi
RNMT	-0.315545	5.97873	-15.2669	5.06646e-48	1.81629e-46	98.2675	NoSignifi
ARF4	-0.326028	10.898	-15.263	5.32346e-48	1.90527e-46	98.2183	NoSignifi
ZNF407	-0.094219	4.15965	-15.2523	6.10186e-48	2.18026e-46	98.0828	NoSignifi
WDR26	-0.293333	6.64065	-15.2428	6.88498e-48	2.45602e-46	97.9628	NoSignifi
LOC283177	0.369734	6.25489	15.2374	7.36921e-48	2.62443e-46	97.8953	NoSignifi
FOSL2	-0.382134	6.97205	-15.2252	8.60769e-48	3.06046e-46	97.741	NoSignifi
C14orf28	-0.347731	5.31329	-15.218	9.43501e-48	3.34912e-46	97.6498	NoSignifi
IFI6	-1.13492	7.86816	-15.2163	9.63613e-48	3.41491e-46	97.6289	UP in Cluster1/3
EIF6	0.459742	10.3224	15.2102	1.04164e-47	3.68541e-46	97.5515	NoSignifi
SMAD4	-0.286872	5.32408	-15.2065	1.09168e-47	3.85613e-46	97.5049	NoSignifi
MAP2K4	-0.42034	6.89147	-15.1997	1.19062e-47	4.19877e-46	97.4188	NoSignifi
LYST	-0.233323	5.26771	-15.1913	1.32448e-47	4.66323e-46	97.3129	NoSignifi
PLA2G12B	0.826108	5.54348	15.1861	1.41348e-47	4.96852e-46	97.2483	UP in Cluster2
RECQL5	0.126959	5.0487	15.1834	1.46304e-47	5.13439e-46	97.2141	NoSignifi
SP100	-0.301276	5.72154	-15.1817	1.49606e-47	5.24179e-46	97.1919	NoSignifi
CAV1	-0.753665	8.55945	-15.158	2.01813e-47	7.05954e-46	96.8946	UP in Cluster1/3
HLA-DMB	-0.765203	8.42703	-15.1549	2.0989e-47	7.33024e-46	96.8556	UP in Cluster1/3
MT1H	-0.917938	9.88447	-15.1432	2.436e-47	8.49382e-46	96.7077	UP in Cluster1/3
TATDN3	-0.364386	5.62741	-15.1383	2.59048e-47	9.01794e-46	96.6466	NoSignifi
RPL36AL	-0.33138	11.1261	-15.1356	2.68148e-47	9.31977e-46	96.6123	NoSignifi
MSR1	-0.409497	4.44242	-15.1353	2.69259e-47	9.34338e-46	96.6082	NoSignifi
CXCL16	-0.551686	8.37532	-15.1347	2.7126e-47	9.39776e-46	96.6008	NoSignifi
MMP24-AS1	0.35857	7.95707	15.1338	2.74468e-47	9.4937e-46	96.5892	NoSignifi
FAM107B	-0.644632	8.26737	-15.1267	3.00208e-47	1.03675e-45	96.5001	UP in Cluster1/3
PELO	-0.160066	4.79853	-15.1258	3.03584e-47	1.04673e-45	96.489	NoSignifi
NDUFAF1	-0.445989	7.52436	-15.1245	3.08492e-47	1.06197e-45	96.4731	NoSignifi
CES4A	0.290871	6.00795	15.1229	3.14996e-47	1.08264e-45	96.4524	NoSignifi
TNPO2	0.23364	7.01043	15.1223	3.17432e-47	1.08928e-45	96.4447	NoSignifi
CXCL8	-1.38485	8.82779	-15.1173	3.37945e-47	1.15784e-45	96.3825	UP in Cluster1/3
CRTAM	-0.453579	3.83406	-15.1169	3.39842e-47	1.1625e-45	96.3769	NoSignifi
TMTC3	-0.410213	6.06916	-15.1148	3.48741e-47	1.19106e-45	96.3513	NoSignifi
CLIC4	-0.645376	7.85763	-15.1122	3.60714e-47	1.23001e-45	96.3177	UP in Cluster1/3
LYN	-0.482555	8.4413	-15.1113	3.64796e-47	1.24197e-45	96.3066	NoSignifi
ARSB	-0.209763	4.21092	-15.1057	3.91372e-47	1.33036e-45	96.2367	NoSignifi
MFAP3	-0.340601	6.09531	-15.1048	3.95708e-47	1.34299e-45	96.2258	NoSignifi
MITF	-0.498084	5.60656	-15.1043	3.98241e-47	1.34947e-45	96.2194	NoSignifi
E2F1	0.285942	6.52901	15.1034	4.0301e-47	1.36349e-45	96.2076	NoSignifi
NUDCD3	0.14965	6.08317	15.098	4.31178e-47	1.45652e-45	96.1405	NoSignifi
C9orf3	-0.464722	6.77778	-15.093	4.59844e-47	1.55094e-45	96.0766	NoSignifi
SCG5	-1.08587	6.23745	-15.0848	5.09989e-47	1.71739e-45	95.9738	UP in Cluster1/3
RPS6KC1	-0.489484	6.70693	-15.0614	6.84888e-47	2.30278e-45	95.6809	NoSignifi
TMEM63C	0.442791	5.3571	15.0584	7.11696e-47	2.3892e-45	95.6428	NoSignifi
OLR1	-0.924432	4.54568	-15.0454	8.38576e-47	2.81079e-45	95.4798	UP in Cluster1/3
PRR16	-0.571713	4.93143	-15.0434	8.59016e-47	2.87485e-45	95.4559	NoSignifi
ACSS1	0.165544	5.4023	15.0351	9.54764e-47	3.19036e-45	95.3509	NoSignifi
PDRG1	0.415012	8.26033	15.034	9.67189e-47	3.22689e-45	95.3381	NoSignifi
FGD6	-0.348786	4.76952	-15.0333	9.76636e-47	3.2534e-45	95.3284	NoSignifi
ARHGAP24	-0.263566	4.72909	-15.0322	9.89518e-47	3.29125e-45	95.3154	NoSignifi
SARAF	-0.396141	10.5404	-15.0271	1.05525e-46	3.50449e-45	95.2515	NoSignifi
LIX1L	-0.417049	5.98041	-15.0251	1.08306e-46	3.59135e-45	95.2257	NoSignifi
ICAM1	-0.538892	6.80272	-15.0237	1.10146e-46	3.64677e-45	95.209	NoSignifi
ZNF358	0.261547	6.64136	15.0119	1.2777e-46	4.22384e-45	95.0616	NoSignifi
KLHL28	-0.30959	6.32223	-15.0051	1.39238e-46	4.59593e-45	94.9762	NoSignifi
PDGFRL	-0.730485	5.43007	-14.9994	1.49568e-46	4.92936e-45	94.9051	UP in Cluster1/3
EXOC5	-0.414596	6.3032	-14.996	1.56108e-46	5.13709e-45	94.8626	NoSignifi
BST2	-1.00097	8.06472	-14.9937	1.607e-46	5.28019e-45	94.8338	UP in Cluster1/3
CRK	-0.353655	8.543	-14.9926	1.62904e-46	5.3445e-45	94.8203	NoSignifi
PXMP4	0.336603	6.15314	14.9868	1.75389e-46	5.74537e-45	94.7469	NoSignifi
RHOQ	-0.414255	7.17019	-14.9729	2.088e-46	6.82951e-45	94.5737	NoSignifi
CFD	-0.968215	7.37148	-14.9721	2.10983e-46	6.89052e-45	94.5634	UP in Cluster1/3
DENND4A	-0.472345	5.72011	-14.9643	2.32616e-46	7.58559e-45	94.4665	NoSignifi
VEGFC	-0.646362	5.91547	-14.9625	2.37817e-46	7.74355e-45	94.4445	UP in Cluster1/3
OSMR	-0.604463	5.64092	-14.9619	2.39706e-46	7.79333e-45	94.4366	UP in Cluster1/3
MYOF	-0.484032	7.81236	-14.9587	2.49535e-46	8.10073e-45	94.3967	NoSignifi
VSIG4	-0.860307	6.86324	-14.9572	2.54273e-46	8.24216e-45	94.3781	UP in Cluster1/3
NDUFV2	-0.421802	9.86	-14.9539	2.64989e-46	8.57668e-45	94.3371	NoSignifi
ENO2	-0.780091	6.48838	-14.9528	2.68885e-46	8.68979e-45	94.3226	UP in Cluster1/3
MT1HL1	-0.85655	10.109	-14.951	2.74711e-46	8.86487e-45	94.3013	UP in Cluster1/3
RAMP1	-0.758554	6.67217	-14.9459	2.93217e-46	9.44795e-45	94.2365	UP in Cluster1/3
TMEM50B	-0.288926	7.47374	-14.9435	3.0218e-46	9.72229e-45	94.2066	NoSignifi
SNAI2	-0.956206	6.72256	-14.9414	3.09971e-46	9.95818e-45	94.1813	UP in Cluster1/3
LMCD1	-0.368008	5.71285	-14.9379	3.24039e-46	1.03947e-44	94.1372	NoSignifi
PNLIPRP1	0.171622	4.87305	14.9368	3.2844e-46	1.05203e-44	94.1238	NoSignifi
SPATA18	-0.484027	5.17126	-14.9358	3.32493e-46	1.06344e-44	94.1117	NoSignifi
NOTCH1	0.2716	6.69301	14.9281	3.66532e-46	1.17058e-44	94.0149	NoSignifi
UBE2G1	-0.343464	8.44986	-14.9197	4.06884e-46	1.29754e-44	93.9111	NoSignifi
GIMAP1	-0.329391	4.87626	-14.9191	4.10245e-46	1.30633e-44	93.903	NoSignifi
DMXL2	-0.432405	6.27512	-14.9178	4.17092e-46	1.32618e-44	93.8865	NoSignifi
GPR126	-0.446975	4.68453	-14.917	4.21266e-46	1.33749e-44	93.8766	NoSignifi
NLRC3	-0.523134	4.74039	-14.9133	4.41265e-46	1.39893e-44	93.8306	NoSignifi
FAM46C	-0.718333	6.61752	-14.9119	4.48735e-46	1.42054e-44	93.8139	UP in Cluster1/3
AC010524.4	0.403365	5.16543	14.9075	4.74603e-46	1.50023e-44	93.7582	NoSignifi
HOXC6	-1.41268	5.61334	-14.9072	4.75889e-46	1.5021e-44	93.7555	UP in Cluster1/3
PCNXL4	-0.148264	4.42993	-14.9069	4.77963e-46	1.50645e-44	93.7512	NoSignifi
CTSB	-0.523422	10.1824	-14.9028	5.03243e-46	1.58382e-44	93.7	NoSignifi
MCL1	-0.373446	7.58557	-14.9024	5.05439e-46	1.58843e-44	93.6957	NoSignifi
IER3IP1	-0.37527	7.86425	-14.8959	5.48805e-46	1.72221e-44	93.614	NoSignifi
SETD1A	0.268096	5.8916	14.8903	5.88309e-46	1.84351e-44	93.5449	NoSignifi
CEBPA	0.633636	8.36767	14.8896	5.9333e-46	1.85656e-44	93.5365	UP in Cluster2
STK38	0.254924	6.30885	14.8885	6.0161e-46	1.87975e-44	93.5227	NoSignifi
STX11	-0.302463	4.35488	-14.8877	6.08218e-46	1.89766e-44	93.5119	NoSignifi
GIMAP8	-0.368163	4.66344	-14.8817	6.55348e-46	2.04176e-44	93.4378	NoSignifi
ANO1	-0.761969	6.00791	-14.8712	7.47698e-46	2.32613e-44	93.3068	UP in Cluster1/3
BCAN	0.162111	5.69119	14.8701	7.58127e-46	2.35192e-44	93.2931	NoSignifi
LINS	-0.330008	5.73494	-14.87	7.58158e-46	2.35192e-44	93.293	NoSignifi
AQP9	-0.848246	6.0676	-14.8462	1.0212e-45	3.16339e-44	92.9972	UP in Cluster1/3
BLOC1S6	-0.459023	7.96044	-14.8362	1.1572e-45	3.57954e-44	92.8731	NoSignifi
PLXNB1	0.236959	6.6767	14.8199	1.4183e-45	4.38095e-44	92.671	NoSignifi
RP3-428L16.2	-1.0084	5.40557	-14.8167	1.47675e-45	4.55498e-44	92.6309	UP in Cluster1/3
USP14	-0.386741	8.79267	-14.8164	1.48205e-45	4.56483e-44	92.6273	NoSignifi
SOD2	-0.60146	8.19512	-14.8158	1.49388e-45	4.59475e-44	92.6194	UP in Cluster1/3
MT1E	-0.88921	9.60905	-14.8044	1.72093e-45	5.28559e-44	92.4789	UP in Cluster1/3
APBB1IP	-0.303606	5.08435	-14.8004	1.8101e-45	5.55157e-44	92.4288	NoSignifi
RAB12	-0.42722	5.93254	-14.7975	1.8771e-45	5.74893e-44	92.3927	NoSignifi
ITGA4	-0.601345	5.15475	-14.7942	1.95505e-45	5.9792e-44	92.3523	UP in Cluster1/3
BBS12	-0.519879	5.36798	-14.7933	1.97693e-45	6.03758e-44	92.3412	NoSignifi
IL1B	-0.955108	7.72606	-14.7917	2.01721e-45	6.15193e-44	92.3212	UP in Cluster1/3
GCNT7	0.204151	4.58752	14.7868	2.14316e-45	6.52684e-44	92.261	NoSignifi
GMEB1	-0.237684	6.1505	-14.7861	2.1626e-45	6.57679e-44	92.2521	NoSignifi
ATAT1	0.311531	6.07644	14.7735	2.52907e-45	7.6805e-44	92.0966	NoSignifi
FBRS	0.271831	6.6597	14.7652	2.80632e-45	8.51055e-44	91.9933	NoSignifi
ZMIZ2	0.237494	7.23691	14.75	3.39179e-45	1.02717e-43	91.8051	NoSignifi
CR1	-0.319046	4.33289	-14.7477	3.48857e-45	1.055e-43	91.7772	NoSignifi
STAT1	-0.658663	8.27172	-14.7321	4.23692e-45	1.27953e-43	91.5842	UP in Cluster1/3
IKZF2	-0.190435	4.57124	-14.7271	4.50674e-45	1.35912e-43	91.5229	NoSignifi
NCF1	-0.490541	5.62456	-14.7232	4.72896e-45	1.42415e-43	91.4751	NoSignifi
HEXIM1	-0.377213	7.61244	-14.7063	5.84028e-45	1.75638e-43	91.2655	NoSignifi
FSCN1	-0.763148	6.6698	-14.6976	6.50542e-45	1.9537e-43	91.1583	UP in Cluster1/3
SPTY2D1	-0.392603	6.60959	-14.6951	6.70599e-45	2.0104e-43	91.1282	NoSignifi
MIER1	-0.269974	5.8827	-14.695	6.7128e-45	2.0104e-43	91.1272	NoSignifi
OSBPL1A	-0.455588	6.5274	-14.6887	7.25896e-45	2.17097e-43	91.0495	NoSignifi
HOXB2	-0.585856	6.89429	-14.6863	7.48501e-45	2.23549e-43	91.0191	UP in Cluster1/3
MLXIPL	0.416785	6.52698	14.6819	7.90093e-45	2.35646e-43	90.9654	NoSignifi
SMG5	0.236482	7.20956	14.6713	9.01167e-45	2.68404e-43	90.8347	NoSignifi
VAV3	1.13901	7.60647	14.6705	9.10611e-45	2.70844e-43	90.8244	UP in Cluster2
PDE10A	-0.397816	4.13344	-14.6617	1.01523e-44	3.01547e-43	90.7164	NoSignifi
CDHR1	0.913353	5.72989	14.6616	1.01667e-44	3.0156e-43	90.715	UP in Cluster2
STYX	-0.327301	4.81437	-14.6602	1.034e-44	3.06281e-43	90.6982	NoSignifi
MNX1	0.325427	7.07617	14.6583	1.05818e-44	3.13016e-43	90.6752	NoSignifi
CPNE7	0.385279	7.22837	14.6561	1.08736e-44	3.2121e-43	90.6482	NoSignifi
HDAC6	0.172764	6.18852	14.6547	1.10728e-44	3.26646e-43	90.6302	NoSignifi
KITLG	-0.504919	5.54962	-14.6476	1.2086e-44	3.56052e-43	90.5432	NoSignifi
EIF3B	0.327948	7.73485	14.6424	1.28906e-44	3.79238e-43	90.4792	NoSignifi
SAMD10	0.205565	6.08576	14.6277	1.54597e-44	4.54204e-43	90.2988	NoSignifi
ABAT	0.825174	6.5	14.6261	1.57692e-44	4.62669e-43	90.2791	UP in Cluster2
C1QC	-0.923919	8.66676	-14.6251	1.59749e-44	4.6807e-43	90.2662	UP in Cluster1/3
CTBS	-0.46554	6.87086	-14.6229	1.64174e-44	4.80388e-43	90.2391	NoSignifi
C4orf27	-0.210325	5.88826	-14.619	1.72154e-44	5.03055e-43	90.192	NoSignifi
EGLN1	-0.305414	6.33889	-14.6167	1.77228e-44	5.17184e-43	90.1631	NoSignifi
AP1S3	-0.476955	4.32484	-14.6155	1.79929e-44	5.2436e-43	90.1481	NoSignifi
PLEKHG6	0.478562	7.23958	14.6111	1.89806e-44	5.52402e-43	90.095	NoSignifi
PHTF1	-0.276198	5.15129	-14.6102	1.91937e-44	5.57855e-43	90.0839	NoSignifi
CALU	-0.391107	8.28428	-14.597	2.26092e-44	6.56242e-43	89.9213	NoSignifi
GIN1	-0.453281	5.46684	-14.5893	2.48517e-44	7.20367e-43	89.8274	NoSignifi
IFIT3	-0.823258	7.52829	-14.5842	2.64754e-44	7.66407e-43	89.7645	UP in Cluster1/3
IL1R2	-0.998734	6.8782	-14.5828	2.69323e-44	7.78591e-43	89.7476	UP in Cluster1/3
CD247	-0.497727	5.80375	-14.582	2.7205e-44	7.85426e-43	89.7376	NoSignifi
CD93	-0.550008	7.61934	-14.5798	2.79679e-44	8.06378e-43	89.7101	NoSignifi
SACS	-0.779207	6.07445	-14.5779	2.86276e-44	8.243e-43	89.6869	UP in Cluster1/3
NCK1	-0.394065	6.67143	-14.5714	3.10215e-44	8.92044e-43	89.6072	NoSignifi
TSHZ3	-0.515827	5.95823	-14.5644	3.38075e-44	9.70868e-43	89.5218	NoSignifi
PTPN14	-0.394223	5.70527	-14.5641	3.39223e-44	9.72874e-43	89.5184	NoSignifi
STAT4	-0.429203	5.82118	-14.5626	3.45864e-44	9.90607e-43	89.4992	NoSignifi
PDE5A	-0.285597	5.03511	-14.561	3.52496e-44	1.00827e-42	89.4803	NoSignifi
MAP2K1	-0.31924	8.85214	-14.5492	4.08004e-44	1.1655e-42	89.3351	NoSignifi
BBS7	-0.489941	5.01777	-14.5485	4.11153e-44	1.17295e-42	89.3275	NoSignifi
PFKFB3	-0.521695	8.77043	-14.5468	4.20135e-44	1.197e-42	89.306	NoSignifi
TIAM1	-0.370565	5.46985	-14.5354	4.83492e-44	1.3757e-42	89.1665	NoSignifi
RAE1	0.330562	7.42012	14.5345	4.88722e-44	1.38875e-42	89.1559	NoSignifi
WNK2	0.226341	6.05248	14.5343	4.89918e-44	1.39033e-42	89.1534	NoSignifi
LOC101929609	0.247049	5.03609	14.5335	4.94717e-44	1.40211e-42	89.1438	NoSignifi
PDCL	-0.312862	6.51805	-14.5293	5.21274e-44	1.47544e-42	89.0918	NoSignifi
RAB40C	0.190357	6.60118	14.5271	5.35558e-44	1.51389e-42	89.065	NoSignifi
ZNF574	0.28602	7.50091	14.5149	6.22573e-44	1.75757e-42	88.9155	NoSignifi
PJA2	-0.448618	8.60793	-14.5	7.47648e-44	2.10792e-42	88.7337	NoSignifi
PDE4DIP	-0.215168	4.16263	-14.499	7.56479e-44	2.13004e-42	88.7221	NoSignifi
LRRC75B	0.184631	5.65323	14.4935	8.09845e-44	2.27735e-42	88.6544	NoSignifi
ZNF541	0.310307	5.10813	14.4863	8.84936e-44	2.48528e-42	88.5663	NoSignifi
TRIM7	-0.533531	5.11254	-14.4756	1.00921e-43	2.83062e-42	88.4358	NoSignifi
ZCCHC2	-0.370835	6.37845	-14.472	1.0546e-43	2.95411e-42	88.3922	NoSignifi
IQSEC2	0.202652	5.64396	14.4711	1.06674e-43	2.98426e-42	88.3808	NoSignifi
ACSL1	-0.690899	7.92928	-14.4683	1.1031e-43	3.08199e-42	88.3475	UP in Cluster1/3
SDR16C5	-1.534	6.72778	-14.4582	1.24857e-43	3.48393e-42	88.2245	UP in Cluster1/3
KLHL2	-0.512744	7.56813	-14.4577	1.25676e-43	3.50226e-42	88.218	NoSignifi
IRF2BP2	0.250005	9.37401	14.4509	1.3669e-43	3.80431e-42	88.1346	NoSignifi
ARMC8	-0.315025	5.56267	-14.4482	1.41275e-43	3.92687e-42	88.1018	NoSignifi
TLR5	-0.35647	5.66252	-14.4417	1.52947e-43	4.24584e-42	88.023	NoSignifi
ADAM12	-0.609364	5.38029	-14.4399	1.56394e-43	4.33597e-42	88.0009	UP in Cluster1/3
SYNE4	0.725169	6.63182	14.439	1.58091e-43	4.37743e-42	87.9902	UP in Cluster2
CCL2	-0.985742	7.00565	-14.4378	1.60393e-43	4.4355e-42	87.9758	UP in Cluster1/3
ZGPAT	0.376978	7.52064	14.4367	1.62605e-43	4.49093e-42	87.9622	NoSignifi
EGLN3	-0.73377	6.41581	-14.434	1.68008e-43	4.63424e-42	87.9298	UP in Cluster1/3
PHF23	-0.332563	7.5346	-14.433	1.7016e-43	4.68762e-42	87.9171	NoSignifi
FCHSD2	-0.267176	5.9045	-14.4258	1.85854e-43	5.11347e-42	87.8295	NoSignifi
BTG1	-0.29948	8.13758	-14.4244	1.89089e-43	5.19587e-42	87.8124	NoSignifi
HMOX1	-0.594225	7.17336	-14.4199	1.99895e-43	5.48585e-42	87.7572	UP in Cluster1/3
POLR2J2	0.330253	6.69016	14.4092	2.27683e-43	6.24053e-42	87.628	NoSignifi
C17orf85	-0.295075	6.13597	-14.4072	2.33381e-43	6.38862e-42	87.6034	NoSignifi
FAM171B	-0.229114	4.08432	-14.4045	2.41205e-43	6.59446e-42	87.5707	NoSignifi
MRGBP	0.491942	7.97797	14.3984	2.59936e-43	7.09761e-42	87.4964	NoSignifi
DIO3OS	0.204844	5.38181	14.3968	2.65121e-43	7.23006e-42	87.4768	NoSignifi
EGR2	-0.716191	6.14943	-14.3951	2.70699e-43	7.3729e-42	87.4562	UP in Cluster1/3
CD52	-0.811791	7.18951	-14.3928	2.78485e-43	7.57543e-42	87.428	UP in Cluster1/3
AHR	-0.496216	8.47158	-14.3873	2.97925e-43	8.09406e-42	87.361	NoSignifi
RP11-61L19.3	-0.332197	4.23	-14.3786	3.31156e-43	8.98563e-42	87.256	NoSignifi
LOC100507477	0.261159	4.17591	14.3785	3.31834e-43	8.99275e-42	87.254	NoSignifi
LAP3	-0.498131	9.84399	-14.3751	3.45838e-43	9.36053e-42	87.2129	NoSignifi
PKLR	0.273699	4.98267	14.3729	3.55102e-43	9.59927e-42	87.1867	NoSignifi
TIGIT	-0.410851	4.93419	-14.3666	3.83857e-43	1.03637e-41	87.1094	NoSignifi
DPP8	-0.34694	7.95893	-14.3655	3.89041e-43	1.04906e-41	87.0961	NoSignifi
RAB33A	-0.258418	4.50209	-14.3645	3.93612e-43	1.05929e-41	87.0845	NoSignifi
KCNN2	-0.48906	4.17545	-14.3645	3.93817e-43	1.05929e-41	87.084	NoSignifi
ZBTB8A	-0.471833	7.3687	-14.3621	4.0529e-43	1.0888e-41	87.0554	NoSignifi
CNRIP1	-0.647253	6.70694	-14.3581	4.25667e-43	1.14213e-41	87.0067	UP in Cluster1/3
NIN	-0.215921	5.16791	-14.3526	4.55011e-43	1.21935e-41	86.9405	NoSignifi
EPN1	0.314527	6.91106	14.3522	4.5748e-43	1.22445e-41	86.9352	NoSignifi
IL6ST	-0.318416	5.83714	-14.3516	4.60735e-43	1.23164e-41	86.9281	NoSignifi
SUV420H2	0.228726	5.27301	14.3456	4.95632e-43	1.32329e-41	86.8556	NoSignifi
MAFF	-0.436064	8.37407	-14.3455	4.96329e-43	1.32352e-41	86.8542	NoSignifi
MS4A6A	-0.528117	6.5539	-14.338	5.43873e-43	1.44852e-41	86.7634	NoSignifi
DUSP10	-0.545809	6.89874	-14.3219	6.62508e-43	1.76232e-41	86.5675	NoSignifi
MREG	-0.471035	6.55242	-14.3113	7.53497e-43	2.0019e-41	86.4397	NoSignifi
HCN3	0.281668	5.78631	14.3036	8.273e-43	2.19529e-41	86.347	NoSignifi
PIAS1	-0.336328	7.28139	-14.2997	8.68326e-43	2.30133e-41	86.2989	NoSignifi
LOXL1-AS1	-0.634812	4.23476	-14.2992	8.73066e-43	2.31106e-41	86.2935	UP in Cluster1/3
RHOH	-0.457588	5.33867	-14.299	8.74984e-43	2.31331e-41	86.2913	NoSignifi
MUC3B	0.419734	7.3882	14.2819	1.0778e-42	2.84606e-41	86.0844	NoSignifi
METTL25	-0.405011	6.55305	-14.2772	1.14189e-42	3.01162e-41	86.027	NoSignifi
SNORA71A	0.158012	4.46844	14.2757	1.16226e-42	3.0616e-41	86.0095	NoSignifi
STK10	-0.238378	6.41785	-14.2748	1.17571e-42	3.09328e-41	85.998	NoSignifi
RTFDC1	0.25264	7.78241	14.2742	1.18368e-42	3.11047e-41	85.9913	NoSignifi
NPPA	0.343471	6.34042	14.2726	1.20745e-42	3.16909e-41	85.9716	NoSignifi
VPS4B	-0.37826	9.43988	-14.2721	1.21537e-42	3.18601e-41	85.9651	NoSignifi
SP110	-0.370879	6.99046	-14.2691	1.2596e-42	3.29797e-41	85.9296	NoSignifi
GBP4	-0.594535	5.2281	-14.2614	1.38365e-42	3.61838e-41	85.8364	UP in Cluster1/3
ENTPD7	-0.371159	6.16224	-14.2559	1.47963e-42	3.86471e-41	85.7698	NoSignifi
CDK14	-0.298701	5.46668	-14.2533	1.52724e-42	3.98426e-41	85.7383	NoSignifi
MCTP1	-0.479187	4.87723	-14.2419	1.75362e-42	4.56934e-41	85.6011	NoSignifi
PPP1R18	-0.567014	8.396	-14.24	1.79438e-42	4.66991e-41	85.5783	NoSignifi
RP11-435O5.5	0.320452	5.78551	14.2356	1.89401e-42	4.92328e-41	85.5246	NoSignifi
CACNA1D	0.412297	5.25549	14.2303	2.01889e-42	5.24161e-41	85.4612	NoSignifi
MSN	-0.327521	7.10473	-14.2284	2.06594e-42	5.35734e-41	85.4384	NoSignifi
GALNT1	-0.474676	9.01959	-14.2271	2.09804e-42	5.43406e-41	85.4231	NoSignifi
ZNF532	-0.618625	6.69739	-14.225	2.15322e-42	5.57033e-41	85.3973	UP in Cluster1/3
GCH1	-0.490879	8.82589	-14.2205	2.27313e-42	5.87353e-41	85.3435	NoSignifi
AIFM3	0.586775	6.27459	14.2167	2.38082e-42	6.14444e-41	85.2975	UP in Cluster2
PPT1	-0.340249	10.5818	-14.2098	2.58893e-42	6.67357e-41	85.2143	NoSignifi
ST3GAL6	-0.230279	4.22356	-14.2071	2.6756e-42	6.88879e-41	85.1817	NoSignifi
INPP4A	-0.202168	5.65805	-14.2066	2.69181e-42	6.92229e-41	85.1757	NoSignifi
KIF3B	0.389219	8.50694	14.2048	2.7502e-42	7.06405e-41	85.1544	NoSignifi
CHST15	-0.385113	6.01707	-14.2007	2.89276e-42	7.42143e-41	85.1042	NoSignifi
PROSER1	0.57955	8.15051	14.1998	2.92192e-42	7.48738e-41	85.0942	NoSignifi
FBXO33	-0.383656	7.20189	-14.1896	3.3098e-42	8.4713e-41	84.9705	NoSignifi
HNF4A	0.285852	6.23375	14.1872	3.4064e-42	8.70825e-41	84.9419	NoSignifi
MED31	-0.233722	5.70006	-14.1855	3.47779e-42	8.88027e-41	84.9213	NoSignifi
CYP1B1	-0.884321	5.16667	-14.1834	3.56786e-42	9.09952e-41	84.8959	UP in Cluster1/3
COQ10B	-0.186619	6.16351	-14.1737	4.00993e-42	1.02149e-40	84.78	NoSignifi
C15orf65	-0.606332	5.30288	-14.17	4.19348e-42	1.067e-40	84.7355	UP in Cluster1/3
EDA	0.178083	4.63142	14.1597	4.75263e-42	1.20785e-40	84.6113	NoSignifi
NEXN	-0.946446	5.95447	-14.1586	4.81759e-42	1.22292e-40	84.5978	UP in Cluster1/3
SSUH2	0.552524	5.6946	14.1529	5.16094e-42	1.30855e-40	84.5295	NoSignifi
SCFD1	-0.233873	6.58429	-14.1501	5.33538e-42	1.35119e-40	84.4965	NoSignifi
HCAR3	-1.18919	5.84536	-14.1486	5.43137e-42	1.3739e-40	84.4788	UP in Cluster1/3
GPR56	0.435672	8.21427	14.1474	5.51527e-42	1.39349e-40	84.4635	NoSignifi
ZNF503-AS2	0.143832	4.83484	14.1407	5.98195e-42	1.50964e-40	84.3829	NoSignifi
PCDH17	-0.575527	6.17408	-14.1396	6.06053e-42	1.52769e-40	84.37	NoSignifi
KCNE4	-0.476585	4.75894	-14.1192	7.75648e-42	1.95292e-40	84.125	NoSignifi
ADM	-0.751643	9.04124	-14.1178	7.88734e-42	1.98356e-40	84.1084	UP in Cluster1/3
GNB5	-0.261732	5.39344	-14.1171	7.9527e-42	1.99768e-40	84.1002	NoSignifi
DUSP15	0.312259	5.56791	14.1162	8.04012e-42	2.0173e-40	84.0894	NoSignifi
EIF2S2	0.352536	9.25621	14.1146	8.19516e-42	2.05382e-40	84.0704	NoSignifi
EID3	-0.233682	3.69802	-14.1079	8.88576e-42	2.22432e-40	83.9901	NoSignifi
SLC16A7	-0.454796	4.32685	-14.1034	9.38426e-42	2.34639e-40	83.9359	NoSignifi
RNASE1	-0.372181	6.35068	-14.102	9.54186e-42	2.38304e-40	83.9194	NoSignifi
ARL6IP5	-0.339218	10.3309	-14.1012	9.63501e-42	2.40354e-40	83.9097	NoSignifi
TFCP2L1	0.563523	6.75814	14.1006	9.70369e-42	2.41788e-40	83.9027	NoSignifi
YAE1D1	0.564135	8.76848	14.0996	9.8231e-42	2.44482e-40	83.8905	NoSignifi
GNG4	0.853802	5.4582	14.098	1.00096e-41	2.48838e-40	83.8719	UP in Cluster2
NKG7	-0.621793	5.57493	-14.0944	1.04628e-41	2.59806e-40	83.8279	UP in Cluster1/3
ROCK1	-0.1807	6.45375	-14.0881	1.12861e-41	2.79929e-40	83.7527	NoSignifi
TP53RK	0.493173	7.49086	14.0804	1.23775e-41	3.06647e-40	83.6611	NoSignifi
SYNC	-0.769304	5.0992	-14.08	1.24372e-41	3.07776e-40	83.6563	UP in Cluster1/3
PRKCDBP	-0.755093	6.8849	-14.0638	1.51301e-41	3.73987e-40	83.4617	UP in Cluster1/3
USP18	-0.631003	6.25745	-14.063	1.52796e-41	3.7725e-40	83.452	UP in Cluster1/3
B3GNT8	0.348178	5.94638	14.0599	1.58518e-41	3.90934e-40	83.4155	NoSignifi
MICB	-0.813721	6.54693	-14.0512	1.76109e-41	4.33821e-40	83.311	UP in Cluster1/3
ZBTB1	-0.311261	5.93956	-14.0458	1.87839e-41	4.62191e-40	83.247	NoSignifi
RPN2	0.318479	11.5611	14.0417	1.97393e-41	4.85147e-40	83.1978	NoSignifi
PGAM1	-0.285181	11.44	-14.0294	2.28893e-41	5.61929e-40	83.0508	NoSignifi
CBR3	-0.512682	6.94745	-14.0269	2.35819e-41	5.78276e-40	83.0212	NoSignifi
APOL3	-0.513372	6.83318	-14.0217	2.51155e-41	6.15188e-40	82.9586	NoSignifi
LOC643733	-0.271131	4.1526	-14.02	2.56047e-41	6.2646e-40	82.9395	NoSignifi
TMEM140	-0.51097	6.53913	-14.0182	2.61839e-41	6.39911e-40	82.9173	NoSignifi
PPIA	0.157724	9.36245	14.0162	2.6827e-41	6.54887e-40	82.8932	NoSignifi
PEAR1	-0.347073	5.10363	-14.0159	2.69102e-41	6.56177e-40	82.8901	NoSignifi
EMILIN2	-0.220167	5.72608	-14.0053	3.05631e-41	7.44413e-40	82.7638	NoSignifi
SFT2D3	0.18956	6.51701	14.0044	3.08967e-41	7.51692e-40	82.753	NoSignifi
LRMP	-0.495103	5.59155	-14.0027	3.1541e-41	7.66506e-40	82.7325	NoSignifi
ARL1	-0.35844	8.67532	-13.9963	3.40447e-41	8.26423e-40	82.6567	NoSignifi
RNF157	0.439329	6.11346	13.9936	3.51974e-41	8.53448e-40	82.6236	NoSignifi
CCNDBP1	-0.422292	8.64601	-13.9931	3.53987e-41	8.5737e-40	82.618	NoSignifi
PHTF2	-0.248146	5.33787	-13.9923	3.57449e-41	8.64786e-40	82.6083	NoSignifi
TBC1D1	-0.211028	5.19619	-13.9648	4.97049e-41	1.20118e-39	82.281	NoSignifi
CHAC2	-0.782958	6.37075	-13.9541	5.64642e-41	1.36301e-39	82.1545	UP in Cluster1/3
KIAA1279	-0.328359	8.06988	-13.9451	6.29301e-41	1.5174e-39	82.0469	NoSignifi
IL6	-0.904171	6.1454	-13.943	6.45281e-41	1.5542e-39	82.022	UP in Cluster1/3
CITED2	-0.388834	6.3472	-13.9333	7.24587e-41	1.74328e-39	81.9069	NoSignifi
OXCT1	-0.698525	7.73112	-13.9305	7.49511e-41	1.80124e-39	81.8733	UP in Cluster1/3
SLMAP	-0.321966	5.70136	-13.9295	7.58066e-41	1.81978e-39	81.8621	NoSignifi
SLC6A4	0.253052	3.91022	13.9251	7.99294e-41	1.91662e-39	81.8095	NoSignifi
RABEP2	0.239686	7.38237	13.9249	8.01094e-41	1.91881e-39	81.8073	NoSignifi
PTPN2	-0.138194	5.43188	-13.9233	8.17209e-41	1.95525e-39	81.7875	NoSignifi
NDEL1	-0.175508	6.29408	-13.9226	8.23825e-41	1.96891e-39	81.7795	NoSignifi
SYNE1	-0.182382	4.31838	-13.9175	8.75793e-41	2.0908e-39	81.7188	NoSignifi
CEP135	-0.273956	4.68559	-13.9149	9.03518e-41	2.15461e-39	81.6879	NoSignifi
ZNF25	-0.389665	5.19838	-13.9103	9.54571e-41	2.27385e-39	81.6333	NoSignifi
GIT1	0.28034	7.30603	13.9068	9.94922e-41	2.36737e-39	81.5922	NoSignifi
KRT23	1.6781	7.60175	13.901	1.06575e-40	2.53312e-39	81.5239	UP in Cluster2
PPP1R3D	0.520779	6.29116	13.8942	1.15638e-40	2.74551e-39	81.4429	NoSignifi
ABCB9	0.19496	5.01576	13.8928	1.17626e-40	2.78966e-39	81.426	NoSignifi
ARHGAP9	-0.437805	5.99388	-13.8891	1.22917e-40	2.91196e-39	81.3823	NoSignifi
ACKR4	-0.509134	3.92106	-13.8854	1.2839e-40	3.03829e-39	81.3391	NoSignifi
THBD	-0.42578	5.53329	-13.8807	1.35942e-40	3.21349e-39	81.2824	NoSignifi
SYNJ1	-0.205054	4.56776	-13.8798	1.37347e-40	3.24316e-39	81.2722	NoSignifi
SAMHD1	-0.459495	6.96672	-13.8763	1.43262e-40	3.37913e-39	81.2303	NoSignifi
H2AFJ	0.44978	7.44716	13.8742	1.46902e-40	3.46124e-39	81.2054	NoSignifi
DUX1	0.307851	6.55974	13.8671	1.59906e-40	3.76353e-39	81.1212	NoSignifi
PPP2R3C	-0.191535	5.33195	-13.8661	1.61758e-40	3.80299e-39	81.1098	NoSignifi
TBC1D19	-0.311262	5.74877	-13.8646	1.64729e-40	3.86862e-39	81.0917	NoSignifi
CEP97	-0.249608	4.97411	-13.8604	1.73025e-40	4.05905e-39	81.043	NoSignifi
C2orf54	0.349188	5.17774	13.8597	1.74488e-40	4.08894e-39	81.0346	NoSignifi
CEL	1.77104	6.34469	13.8594	1.75198e-40	4.10115e-39	81.0306	UP in Cluster2
FAM3A	0.317475	7.15799	13.857	1.80309e-40	4.21624e-39	81.002	NoSignifi
FAM65B	-0.377124	4.87824	-13.8543	1.8606e-40	4.34601e-39	80.9709	NoSignifi
SPACA3	0.383877	4.68118	13.8463	2.04721e-40	4.77674e-39	80.876	NoSignifi
CAMSAP3	0.348717	6.08709	13.8457	2.06353e-40	4.80965e-39	80.8681	NoSignifi
KIAA0226L	1.25364	8.59257	13.8449	2.08154e-40	4.8464e-39	80.8595	UP in Cluster2
TSPAN33	0.357636	7.25345	13.8423	2.14659e-40	4.99248e-39	80.8289	NoSignifi
TANK	-0.288994	6.74329	-13.8395	2.22148e-40	5.16112e-39	80.7949	NoSignifi
MANBA	-0.331835	7.23563	-13.8376	2.27275e-40	5.27458e-39	80.7723	NoSignifi
UBR1	-0.335715	6.9787	-13.8314	2.44632e-40	5.67131e-39	80.6992	NoSignifi
ABHD3	-0.632152	8.88918	-13.8255	2.62419e-40	6.07717e-39	80.6296	UP in Cluster1/3
PTBP1	0.16376	6.80131	13.8237	2.67916e-40	6.19784e-39	80.609	NoSignifi
CCR2	-0.387951	4.46164	-13.8218	2.74231e-40	6.33717e-39	80.5858	NoSignifi
TPX2	0.630911	9.1278	13.8162	2.93151e-40	6.76715e-39	80.5196	UP in Cluster2
BAZ1B	0.131145	5.99566	13.8138	3.01375e-40	6.9496e-39	80.4922	NoSignifi
BAG3	-0.465894	8.91652	-13.8095	3.17455e-40	7.3126e-39	80.4406	NoSignifi
LCK	-0.710932	6.44752	-13.809	3.19396e-40	7.3495e-39	80.4345	UP in Cluster1/3
LY86	-0.458695	6.80218	-13.8052	3.33935e-40	7.67589e-39	80.3903	NoSignifi
MYL12A	-0.267934	6.12372	-13.8022	3.46242e-40	7.95036e-39	80.3544	NoSignifi
ITGB1	-0.179018	6.42947	-13.8018	3.47632e-40	7.97382e-39	80.3504	NoSignifi
SRD5A3	-0.511283	5.73422	-13.7995	3.57294e-40	8.18675e-39	80.3232	NoSignifi
LUM	-0.847665	8.44843	-13.7979	3.64214e-40	8.3365e-39	80.3042	UP in Cluster1/3
SLC7A7	-0.540745	7.61715	-13.7942	3.80814e-40	8.70725e-39	80.26	NoSignifi
KAT2A	0.333851	8.09172	13.7931	3.85827e-40	8.81256e-39	80.247	NoSignifi
ZNF45	-0.408107	5.61439	-13.7929	3.86814e-40	8.8258e-39	80.2444	NoSignifi
SLC12A6	-0.236903	5.81984	-13.7868	4.15599e-40	9.4726e-39	80.1732	NoSignifi
CASP4	-0.37004	6.21675	-13.7823	4.38713e-40	9.98891e-39	80.1195	NoSignifi
CLEC4E	-0.312197	4.72942	-13.7811	4.44971e-40	1.01208e-38	80.1054	NoSignifi
TTC38	0.206831	6.95103	13.7772	4.65568e-40	1.05781e-38	80.0605	NoSignifi
CYP4F2	0.758772	6.10027	13.7727	4.91637e-40	1.11587e-38	80.0064	UP in Cluster2
CD36	-0.519819	4.54808	-13.7718	4.96836e-40	1.12649e-38	79.996	NoSignifi
LL0XNC01-7P3.1	0.200701	4.82087	13.7694	5.10958e-40	1.1573e-38	79.9682	NoSignifi
FERMT3	-0.447489	6.70435	-13.7678	5.21083e-40	1.179e-38	79.9487	NoSignifi
TPGS2	-0.212405	6.00061	-13.7591	5.77203e-40	1.30461e-38	79.8472	NoSignifi
SLFN12	-0.36924	4.31653	-13.7501	6.42454e-40	1.45058e-38	79.7409	NoSignifi
TUBB2A	-0.627438	9.18325	-13.7497	6.45927e-40	1.4569e-38	79.7356	UP in Cluster1/3
SLC30A7	-0.331271	7.20401	-13.7474	6.63237e-40	1.49439e-38	79.7093	NoSignifi
TET2	-0.240866	4.90811	-13.745	6.82171e-40	1.53545e-38	79.6814	NoSignifi
ARNTL	-0.313698	5.98784	-13.7421	7.06366e-40	1.58826e-38	79.6468	NoSignifi
DSEL	-0.198237	3.59859	-13.7382	7.39653e-40	1.66138e-38	79.6011	NoSignifi
IFFO1	-0.318507	6.77106	-13.7356	7.6258e-40	1.7111e-38	79.5708	NoSignifi
CYSLTR1	-0.272106	4.17333	-13.7325	7.91332e-40	1.77378e-38	79.534	NoSignifi
TRERF1	-0.268885	4.89399	-13.7321	7.95583e-40	1.78146e-38	79.5287	NoSignifi
ENTPD6	0.317956	6.99713	13.7319	7.97447e-40	1.78379e-38	79.5264	NoSignifi
CYR61	-0.890998	8.67017	-13.7296	8.19481e-40	1.83119e-38	79.4994	UP in Cluster1/3
TOR1AIP2	-0.173676	5.67166	-13.7229	8.86871e-40	1.97973e-38	79.4209	NoSignifi
VNN2	-0.442307	5.14719	-13.7217	8.9992e-40	2.00679e-38	79.4064	NoSignifi
P4HA1	-0.262264	6.26954	-13.7162	9.5977e-40	2.13806e-38	79.3425	NoSignifi
IKZF1	-0.176334	4.70264	-13.7157	9.65306e-40	2.14818e-38	79.3368	NoSignifi
INPP1	-0.463044	8.81667	-13.7108	1.0237e-39	2.27579e-38	79.2785	NoSignifi
C1QA	-0.852698	8.46487	-13.7101	1.03193e-39	2.29173e-38	79.2706	UP in Cluster1/3
CHN1	-0.578821	7.24719	-13.7072	1.06764e-39	2.36861e-38	79.2368	NoSignifi
DDB2	-0.409854	7.0691	-13.7041	1.10842e-39	2.45657e-38	79.1996	NoSignifi
CD59	-0.364004	8.88332	-13.7032	1.1202e-39	2.48012e-38	79.1891	NoSignifi
RHOJ	-0.348967	5.02195	-13.6996	1.1678e-39	2.58288e-38	79.1478	NoSignifi
NR4A2	-0.853667	6.83924	-13.6989	1.17793e-39	2.60263e-38	79.1392	UP in Cluster1/3
RAB7B	-0.217197	4.93863	-13.6951	1.23169e-39	2.71862e-38	79.095	NoSignifi
TIPARP	-0.409621	8.83796	-13.6926	1.2696e-39	2.79945e-38	79.0649	NoSignifi
VAPB	0.340414	7.38829	13.6853	1.38298e-39	3.04636e-38	78.98	NoSignifi
ALKBH5	-0.232433	7.55856	-13.6806	1.46309e-39	3.21953e-38	78.9241	NoSignifi
PRKAR2A	0.224487	9.1123	13.6801	1.47118e-39	3.23406e-38	78.9186	NoSignifi
OSBPL2	0.342823	8.01559	13.6786	1.49735e-39	3.28826e-38	78.9011	NoSignifi
IFIH1	-0.335364	4.91896	-13.6776	1.51615e-39	3.32615e-38	78.8887	NoSignifi
CAPZB	-0.214435	8.47382	-13.6761	1.54195e-39	3.37935e-38	78.872	NoSignifi
OIP5-AS1	-0.398884	7.91383	-13.6725	1.60871e-39	3.52209e-38	78.8299	NoSignifi
TP53TG5	0.182629	4.7641	13.6712	1.63397e-39	3.57378e-38	78.8145	NoSignifi
GZMK	-0.746091	5.82258	-13.6688	1.68221e-39	3.67558e-38	78.7856	UP in Cluster1/3
PRRC1	-0.282915	8.58452	-13.667	1.71694e-39	3.74766e-38	78.7653	NoSignifi
FGFR1OP2	-0.254339	5.39013	-13.6643	1.77373e-39	3.86773e-38	78.733	NoSignifi
PTPRM	-0.471878	6.59961	-13.6639	1.78127e-39	3.88026e-38	78.7288	NoSignifi
ALS2	-0.238763	5.02299	-13.6623	1.81487e-39	3.94949e-38	78.7103	NoSignifi
EMR2	-0.285473	4.53765	-13.6601	1.86362e-39	4.05151e-38	78.684	NoSignifi
POU5F1P4	0.381286	6.06007	13.6596	1.8744e-39	4.07085e-38	78.6782	NoSignifi
VPS37A	-0.465554	6.62965	-13.6535	2.0138e-39	4.36923e-38	78.607	NoSignifi
CRYBG3	-0.37983	7.69696	-13.65	2.09801e-39	4.54737e-38	78.5664	NoSignifi
NOX5	0.155677	5.08926	13.6495	2.11073e-39	4.57036e-38	78.5604	NoSignifi
PCSK5	-0.566896	5.03624	-13.6475	2.16231e-39	4.67736e-38	78.5364	NoSignifi
C20orf141	0.260147	5.90258	13.6441	2.25006e-39	4.86233e-38	78.497	NoSignifi
CXCL10	-1.16665	8.06672	-13.6357	2.48324e-39	5.36089e-38	78.3991	UP in Cluster1/3
DDX58	-0.459004	6.53487	-13.6335	2.55002e-39	5.49955e-38	78.3728	NoSignifi
HELQ	-0.173561	4.71095	-13.6315	2.61014e-39	5.62361e-38	78.3496	NoSignifi
ASPDH	0.279651	6.0009	13.6301	2.65337e-39	5.71108e-38	78.3333	NoSignifi
MEGF11	0.138558	4.53925	13.6289	2.69223e-39	5.78897e-38	78.3189	NoSignifi
STAC2	0.237019	6.68333	13.6283	2.71155e-39	5.82473e-38	78.3118	NoSignifi
FGFR4	0.33112	5.93028	13.6255	2.8019e-39	6.01283e-38	78.2793	NoSignifi
ITPR1	-0.367528	5.38641	-13.6224	2.90693e-39	6.23205e-38	78.2428	NoSignifi
CCDC69	-0.611487	5.46967	-13.6222	2.91373e-39	6.24045e-38	78.2404	UP in Cluster1/3
FHDC1	0.460993	7.54226	13.619	3.02605e-39	6.47461e-38	78.2029	NoSignifi
LOC100506119	-0.351777	5.54327	-13.6141	3.2049e-39	6.85051e-38	78.1459	NoSignifi
TIFA	-0.304027	5.46993	-13.61	3.36193e-39	7.17907e-38	78.0984	NoSignifi
PPP3CB	-0.313605	8.04237	-13.6082	3.43518e-39	7.32828e-38	78.0771	NoSignifi
TOMM34	0.403068	8.75946	13.6063	3.51333e-39	7.48762e-38	78.0547	NoSignifi
FKBP14	-0.415231	5.94813	-13.6053	3.55219e-39	7.56298e-38	78.0438	NoSignifi
PMFBP1	0.267917	5.66117	13.6019	3.6984e-39	7.86654e-38	78.0038	NoSignifi
RAB31	-0.875063	8.87721	-13.5998	3.79118e-39	8.05598e-38	77.9792	UP in Cluster1/3
FAM26F	-0.497436	5.40764	-13.5951	4.00728e-39	8.50682e-38	77.9242	NoSignifi
LEO1	-0.449466	6.96996	-13.5947	4.02377e-39	8.53346e-38	77.9201	NoSignifi
SAMD4B	0.224852	6.70454	13.5899	4.25715e-39	9.01957e-38	77.8642	NoSignifi
EMP3	-0.664174	7.92903	-13.5867	4.42429e-39	9.36453e-38	77.8259	UP in Cluster1/3
IL18RAP	-0.357204	5.30609	-13.5855	4.48666e-39	9.48727e-38	77.812	NoSignifi
MAP4K5	-0.424486	6.40026	-13.5794	4.81853e-39	1.01791e-37	77.7412	NoSignifi
ANXA5	-0.481805	10.237	-13.5772	4.94661e-39	1.04395e-37	77.7152	NoSignifi
PTX3	-0.657039	4.11709	-13.5741	5.12666e-39	1.08089e-37	77.6797	UP in Cluster1/3
MED6	-0.340747	6.56099	-13.5728	5.2101e-39	1.09742e-37	77.6637	NoSignifi
RGS18	-0.488465	4.26044	-13.5723	5.23951e-39	1.10254e-37	77.6581	NoSignifi
LPXN	-0.285631	5.92655	-13.5655	5.67353e-39	1.19171e-37	77.5791	NoSignifi
TPD52L3	0.243504	4.82495	13.5655	5.6743e-39	1.19171e-37	77.579	NoSignifi
SAR1B	-0.301626	7.21163	-13.5636	5.80021e-39	1.21698e-37	77.5572	NoSignifi
L3HYPDH	-0.313582	5.31335	-13.5588	6.14123e-39	1.28728e-37	77.5005	NoSignifi
CD84	-0.268031	5.00665	-13.5585	6.16054e-39	1.29008e-37	77.4974	NoSignifi
LEPROTL1	-0.398196	8.48601	-13.5581	6.18668e-39	1.2943e-37	77.4932	NoSignifi
CSF1R	-0.563101	7.35057	-13.5572	6.25634e-39	1.30761e-37	77.4821	NoSignifi
AFAP1L2	-0.480083	5.12869	-13.5494	6.85196e-39	1.43072e-37	77.3919	NoSignifi
LAIR1	-0.388295	6.47311	-13.5487	6.91115e-39	1.44169e-37	77.3833	NoSignifi
ZFYVE21	-0.363156	7.63643	-13.5485	6.92625e-39	1.44345e-37	77.3812	NoSignifi
ARF6	-0.301948	9.1718	-13.5479	6.97442e-39	1.45209e-37	77.3743	NoSignifi
VPS9D1-AS1	0.226161	6.06841	13.541	7.56662e-39	1.57387e-37	77.2934	NoSignifi
SPIRE1	-0.450416	5.59948	-13.5375	7.88446e-39	1.63841e-37	77.2526	NoSignifi
FGF7	-0.207937	3.33644	-13.5323	8.37759e-39	1.73921e-37	77.1924	NoSignifi
OSBP2	0.135793	5.60887	13.5308	8.52703e-39	1.76854e-37	77.1748	NoSignifi
ROR1	-0.399687	4.71719	-13.5307	8.53623e-39	1.76876e-37	77.1738	NoSignifi
RAC2	-0.541154	7.52838	-13.529	8.71091e-39	1.80323e-37	77.1537	NoSignifi
GBE1	-0.417724	8.52225	-13.5279	8.81905e-39	1.82387e-37	77.1414	NoSignifi
PRKCH	-0.223834	5.57809	-13.5254	9.08738e-39	1.87757e-37	77.1117	NoSignifi
CD96	-0.232472	3.79653	-13.5181	9.89373e-39	2.04222e-37	77.0273	NoSignifi
CYB5D2	-0.382528	6.74625	-13.517	1.00222e-38	2.06676e-37	77.0145	NoSignifi
SRGAP2C	-0.509971	6.05814	-13.5095	1.09399e-38	2.25387e-37	76.9276	NoSignifi
GABARAPL3	0.280307	4.92332	13.5086	1.1061e-38	2.27665e-37	76.9166	NoSignifi
IL2RA	-0.335359	5.05985	-13.5083	1.11006e-38	2.28263e-37	76.9131	NoSignifi
LCP1	-0.591581	8.06836	-13.507	1.12725e-38	2.31577e-37	76.8978	UP in Cluster1/3
LOC100505592	-0.490794	4.93952	-13.5044	1.16213e-38	2.38518e-37	76.8676	NoSignifi
PKD2	-0.671419	7.09311	-13.499	1.23745e-38	2.53736e-37	76.8053	UP in Cluster1/3
GPR84	-0.50064	4.97973	-13.4985	1.24504e-38	2.55051e-37	76.7992	NoSignifi
C4orf32	-0.30381	5.37658	-13.4954	1.29115e-38	2.64247e-37	76.7631	NoSignifi
HEATR5A	-0.453351	7.78543	-13.4926	1.33272e-38	2.72497e-37	76.7317	NoSignifi
PTPRO	0.478163	7.64703	13.4898	1.37863e-38	2.81617e-37	76.6981	NoSignifi
CLDND1	-0.178337	5.96314	-13.4861	1.4383e-38	2.9353e-37	76.656	NoSignifi
MED12	0.21352	6.53398	13.486	1.44071e-38	2.93745e-37	76.6544	NoSignifi
SLC41A1	-0.366955	6.63411	-13.4779	1.58284e-38	3.2242e-37	76.561	NoSignifi
C10orf99	1.5346	8.55498	13.4744	1.65017e-38	3.3582e-37	76.5197	UP in Cluster2
TOX	-0.581413	4.84311	-13.4694	1.7485e-38	3.55495e-37	76.4622	NoSignifi
CTSC	-0.408688	8.17295	-13.4624	1.899e-38	3.8569e-37	76.3803	NoSignifi
THEMIS	-0.330542	3.64782	-13.4623	1.90057e-38	3.8569e-37	76.3795	NoSignifi
WDR54	-0.500342	7.18824	-13.4615	1.91812e-38	3.88886e-37	76.3704	NoSignifi
LINC00654	0.29712	4.79038	13.455	2.06948e-38	4.19182e-37	76.295	NoSignifi
PPP1R12A	-0.392932	7.47979	-13.4541	2.09191e-38	4.23328e-37	76.2843	NoSignifi
CD48	-0.342125	5.90732	-13.4527	2.12507e-38	4.29636e-37	76.2687	NoSignifi
SAR1A	-0.355929	8.152	-13.4517	2.1517e-38	4.34615e-37	76.2563	NoSignifi
NKD1	0.610889	6.37779	13.4474	2.26146e-38	4.5636e-37	76.207	UP in Cluster2
CRY1	-0.417326	8.31815	-13.4392	2.48905e-38	5.0182e-37	76.1118	NoSignifi
ZNF444	0.221822	6.92564	13.4378	2.52901e-38	5.09402e-37	76.096	NoSignifi
CCDC71	0.252462	6.10005	13.4362	2.57716e-38	5.18617e-37	76.0773	NoSignifi
UBE2E2	-0.777716	6.72644	-13.4355	2.59818e-38	5.22362e-37	76.0693	UP in Cluster1/3
ULBP2	-0.566706	5.57506	-13.4333	2.66531e-38	5.35361e-37	76.0439	NoSignifi
FLII	-0.348948	8.1753	-13.4269	2.87183e-38	5.76309e-37	75.9699	NoSignifi
MED11	-0.308199	7.53188	-13.4255	2.91946e-38	5.85324e-37	75.9536	NoSignifi
PRORY	0.256357	5.45655	13.4252	2.93079e-38	5.87053e-37	75.9497	NoSignifi
HS3ST3A1	-0.548369	4.46845	-13.4243	2.96126e-38	5.92608e-37	75.9395	NoSignifi
FCHO2	-0.278696	6.33557	-13.4238	2.97708e-38	5.95224e-37	75.9342	NoSignifi
SCARF1	-0.16232	5.1429	-13.4229	3.00931e-38	6.01112e-37	75.9235	NoSignifi
LAS1L	0.219723	6.74108	13.4209	3.07833e-38	6.14332e-37	75.901	NoSignifi
AVPR1A	-0.200043	4.15342	-13.4204	3.09681e-38	6.17452e-37	75.895	NoSignifi
ZBTB7B	0.254951	6.70179	13.4197	3.12313e-38	6.22125e-37	75.8867	NoSignifi
COTL1	-0.421117	7.23187	-13.4174	3.2095e-38	6.38743e-37	75.8596	NoSignifi
SEZ6	0.218251	5.22129	13.415	3.29868e-38	6.5589e-37	75.8324	NoSignifi
PTGER2	-0.685935	5.37152	-13.414	3.33664e-38	6.62828e-37	75.821	UP in Cluster1/3
TMEM184A	0.248809	6.23486	13.4108	3.46282e-38	6.87263e-37	75.7842	NoSignifi
B3GNT3	0.380559	8.06292	13.4098	3.50696e-38	6.95386e-37	75.7716	NoSignifi
RP11-686D22.8	-0.303325	4.96682	-13.4092	3.53064e-38	6.99441e-37	75.765	NoSignifi
RWDD2B	-0.305213	7.43772	-13.4048	3.71544e-38	7.35378e-37	75.7143	NoSignifi
GPR157	0.279409	6.20919	13.4009	3.88717e-38	7.68666e-37	75.6695	NoSignifi
KIAA0247	-0.330025	8.85049	-13.3952	4.15367e-38	8.20615e-37	75.6037	NoSignifi
RNF111	-0.347759	7.79216	-13.395	4.16438e-38	8.21981e-37	75.6012	NoSignifi
ZNF213	0.252674	7.47571	13.3867	4.58429e-38	9.04041e-37	75.5058	NoSignifi
ZNF281	-0.437589	7.51962	-13.3855	4.65012e-38	9.16188e-37	75.4917	NoSignifi
CEBPA-AS1	0.267072	7.2239	13.3845	4.7079e-38	9.2673e-37	75.4794	NoSignifi
LINC01279	-1.09229	5.56849	-13.363	6.04339e-38	1.18853e-36	75.2317	UP in Cluster1/3
CLEC2D	-0.229556	3.95715	-13.3611	6.17687e-38	1.21368e-36	75.21	NoSignifi
GPX2	0.661677	9.03139	13.3586	6.36157e-38	1.24884e-36	75.1807	UP in Cluster2
NOTCH2	-0.282928	7.52441	-13.3529	6.79125e-38	1.33198e-36	75.1159	NoSignifi
WWTR1	-0.544926	6.60381	-13.3459	7.36606e-38	1.44341e-36	75.0353	NoSignifi
APC	-0.242897	5.24226	-13.3458	7.37567e-38	1.44399e-36	75.034	NoSignifi
CDC27	-0.31728	7.21946	-13.3455	7.39945e-38	1.44734e-36	75.0308	NoSignifi
FGF2	-0.374413	4.48486	-13.3306	8.79719e-38	1.71918e-36	74.8591	NoSignifi
TCF20	0.17526	6.75681	13.3249	9.39997e-38	1.83533e-36	74.7934	NoSignifi
LINC01315	0.443406	6.59827	13.3229	9.62359e-38	1.87729e-36	74.77	NoSignifi
45906	-0.39982	5.62121	-13.3211	9.82081e-38	1.91404e-36	74.7499	NoSignifi
PRPSAP2	-0.36474	7.98693	-13.3209	9.85209e-38	1.91841e-36	74.7467	NoSignifi
CYBRD1	-0.767416	6.79474	-13.3208	9.86104e-38	1.91843e-36	74.7458	UP in Cluster1/3
DDX60L	-0.357145	5.47623	-13.3183	1.0143e-37	1.97151e-36	74.7179	NoSignifi
CHN2	0.751877	6.29015	13.3129	1.08082e-37	2.09892e-36	74.6549	UP in Cluster2
TRIP4	-0.30264	8.05749	-13.3124	1.08695e-37	2.10894e-36	74.6492	NoSignifi
DRD2	0.190348	5.70887	13.3011	1.2388e-37	2.4014e-36	74.5195	NoSignifi
WDR20	-0.287578	5.36542	-13.2986	1.27518e-37	2.46971e-36	74.4908	NoSignifi
TREM2	-0.430133	6.64832	-13.2973	1.29493e-37	2.50573e-36	74.4755	NoSignifi
CALCRL	-0.413163	5.07684	-13.294	1.34541e-37	2.60108e-36	74.4376	NoSignifi
GSK3A	0.208669	7.38886	13.2922	1.37326e-37	2.65255e-36	74.4173	NoSignifi
RELL2	0.29985	6.33569	13.2911	1.39003e-37	2.68255e-36	74.4052	NoSignifi
TMEM173	-0.462846	7.58466	-13.2792	1.59523e-37	3.07583e-36	74.2686	NoSignifi
PARP9	-0.40914	7.36749	-13.2755	1.66592e-37	3.20926e-36	74.2256	NoSignifi
RAB28	-0.301103	6.55364	-13.2734	1.70754e-37	3.28653e-36	74.2011	NoSignifi
GIGYF1	0.194503	5.9641	13.2656	1.86783e-37	3.59184e-36	74.1121	NoSignifi
L3MBTL1	0.223702	5.14645	13.2628	1.92904e-37	3.70625e-36	74.0801	NoSignifi
VIM	-0.542965	7.73823	-13.2608	1.97383e-37	3.78896e-36	74.0573	NoSignifi
SMARCA1	-0.503473	5.05776	-13.2596	2.00169e-37	3.83903e-36	74.0434	NoSignifi
UCKL1	0.23628	6.75176	13.2552	2.10659e-37	4.03664e-36	73.9927	NoSignifi
S100A13	-0.269928	6.74541	-13.2474	2.30409e-37	4.41118e-36	73.9038	NoSignifi
AC025442.3	0.181154	4.72783	13.2375	2.58374e-37	4.94221e-36	73.7902	NoSignifi
FBXW2	-0.178076	5.66333	-13.2256	2.96214e-37	5.66101e-36	73.6546	NoSignifi
CEP192	-0.413577	6.69084	-13.2204	3.14764e-37	6.01022e-36	73.5943	NoSignifi
STOX1	0.31311	4.71709	13.2163	3.29787e-37	6.29153e-36	73.5481	NoSignifi
LOC101927929	0.243062	5.93616	13.213	3.42529e-37	6.52886e-36	73.5105	NoSignifi
BLZF1	-0.267982	4.63935	-13.2127	3.43847e-37	6.54821e-36	73.5066	NoSignifi
KCNK1	-0.420969	5.98071	-13.2125	3.44681e-37	6.55833e-36	73.5042	NoSignifi
RTN1	-0.542026	4.92971	-13.211	3.5065e-37	6.66604e-36	73.4872	NoSignifi
COL4A3BP	-0.321963	7.71314	-13.2068	3.68158e-37	6.99274e-36	73.4389	NoSignifi
CAMTA2	-0.324709	7.1067	-13.2033	3.83315e-37	7.27425e-36	73.3988	NoSignifi
EVL	-0.350539	6.56949	-13.2019	3.89598e-37	7.387e-36	73.3827	NoSignifi
RNASE6	-0.632909	7.23072	-13.1998	3.98768e-37	7.55426e-36	73.3596	UP in Cluster1/3
PAPSS1	-0.285442	9.49383	-13.1998	3.99129e-37	7.5545e-36	73.3587	NoSignifi
BHLHE41	-0.334115	5.0767	-13.1993	4.01223e-37	7.5875e-36	73.3535	NoSignifi
TUBB6	-0.739775	8.51848	-13.198	4.07461e-37	7.69874e-36	73.3382	UP in Cluster1/3
SLC2A8	0.298154	5.88443	13.1945	4.24028e-37	8.00478e-36	73.2987	NoSignifi
SNX1	-0.192702	6.79605	-13.1921	4.35846e-37	8.22071e-36	73.2714	NoSignifi
EFCC1	0.17043	4.51203	13.1913	4.40143e-37	8.29453e-36	73.2617	NoSignifi
RPS27L	-0.476929	8.33272	-13.1887	4.5317e-37	8.5326e-36	73.2328	NoSignifi
GJA1	-0.74211	8.88568	-13.1864	4.65653e-37	8.76003e-36	73.2058	UP in Cluster1/3
GNG11	-0.427389	5.39096	-13.1821	4.89059e-37	9.19236e-36	73.1571	NoSignifi
FKBP6	0.204946	5.68332	13.1811	4.94853e-37	9.29319e-36	73.1455	NoSignifi
ADAM9	-0.35557	7.28871	-13.1792	5.05608e-37	9.48695e-36	73.1241	NoSignifi
FUZ	0.309548	6.13345	13.1747	5.32528e-37	9.9834e-36	73.0727	NoSignifi
CASR	0.127635	4.75335	13.1746	5.3308e-37	9.9851e-36	73.0716	NoSignifi
CELF3	0.291508	5.96989	13.1669	5.82674e-37	1.09046e-35	72.9834	NoSignifi
SAMD14	0.158844	5.43536	13.1627	6.11695e-37	1.14379e-35	72.9352	NoSignifi
DNMBP	0.369414	8.71167	13.161	6.23167e-37	1.16423e-35	72.9167	NoSignifi
TRIP11	-0.250781	5.48629	-13.1541	6.75087e-37	1.26014e-35	72.8373	NoSignifi
NID2	-0.710354	7.7341	-13.1531	6.82348e-37	1.2726e-35	72.8267	UP in Cluster1/3
AP5M1	-0.249622	6.5901	-13.1472	7.30639e-37	1.36149e-35	72.7589	NoSignifi
TCEAL7	-0.737474	4.82709	-13.1432	7.64526e-37	1.42341e-35	72.7139	UP in Cluster1/3
VAMP4	-0.346165	6.32634	-13.1426	7.7044e-37	1.43319e-35	72.7063	NoSignifi
UBE2F	-0.268931	7.83365	-13.1419	7.76529e-37	1.44328e-35	72.6985	NoSignifi
TRAT1	-0.377447	3.76798	-13.1417	7.78029e-37	1.44483e-35	72.6966	NoSignifi
PROCA1	0.166112	5.41373	13.1408	7.86549e-37	1.45939e-35	72.6858	NoSignifi
SYTL1	-0.700923	6.61211	-13.1378	8.1361e-37	1.50831e-35	72.6522	UP in Cluster1/3
HSPA4L	-0.924716	5.21336	-13.1365	8.2565e-37	1.52932e-35	72.6376	UP in Cluster1/3
ROMO1	0.353004	10.7152	13.1294	8.9579e-37	1.65782e-35	72.5567	NoSignifi
S1PR1	-0.383537	5.27758	-13.1289	9.01333e-37	1.66666e-35	72.5506	NoSignifi
GNLY	-0.724227	5.45823	-13.1269	9.22562e-37	1.70446e-35	72.5275	UP in Cluster1/3
IMPAD1	-0.248664	6.54743	-13.1238	9.55383e-37	1.76359e-35	72.4928	NoSignifi
FAM102B	-0.52843	8.58848	-13.1214	9.82505e-37	1.81211e-35	72.4651	NoSignifi
ST6GALNAC5	-0.379394	4.44037	-13.1154	1.05194e-36	1.93852e-35	72.3973	NoSignifi
DPYSL3	-0.59375	6.05768	-13.1148	1.05994e-36	1.95161e-35	72.3898	UP in Cluster1/3
BRMS1L	-0.324212	5.5354	-13.1136	1.07466e-36	1.97703e-35	72.3761	NoSignifi
RP11-248J18.2	-0.206887	3.68795	-13.1104	1.1139e-36	2.04747e-35	72.3406	NoSignifi
C10orf54	-0.333696	6.29254	-13.1065	1.16539e-36	2.1403e-35	72.2957	NoSignifi
PRPF39	-0.610757	6.2191	-13.0998	1.25769e-36	2.30786e-35	72.2201	UP in Cluster1/3
NAB1	-0.334323	6.25448	-13.0996	1.26096e-36	2.31191e-35	72.2175	NoSignifi
CTD-3028N15.1	0.271922	4.67425	13.0941	1.34239e-36	2.45912e-35	72.1555	NoSignifi
MCF2L	0.158506	5.76753	13.094	1.3438e-36	2.45961e-35	72.1544	NoSignifi
C9orf172	0.338664	5.88448	13.0936	1.35118e-36	2.47104e-35	72.149	NoSignifi
EID1	-0.423072	8.89515	-13.0924	1.36908e-36	2.50167e-35	72.1359	NoSignifi
C1orf85	-0.400433	6.61529	-13.0919	1.3772e-36	2.51438e-35	72.1301	NoSignifi
UBASH3B	-0.241704	4.58707	-13.089	1.4238e-36	2.59727e-35	72.0971	NoSignifi
STON1	-0.442508	4.92133	-13.0884	1.43352e-36	2.61279e-35	72.0903	NoSignifi
CFI	-0.852931	6.69173	-13.0834	1.51759e-36	2.7637e-35	72.0338	UP in Cluster1/3
PPP1R16B	-0.308909	5.03609	-13.0814	1.55225e-36	2.82445e-35	72.0114	NoSignifi
NFS1	0.408254	7.05751	13.0792	1.59338e-36	2.89686e-35	71.9854	NoSignifi
LIPA	-0.471833	9.74698	-13.0781	1.61286e-36	2.9298e-35	71.9734	NoSignifi
TOP1MT	0.257895	6.06973	13.0777	1.62091e-36	2.94195e-35	71.9684	NoSignifi
CABLES2	0.437273	7.35541	13.0774	1.62567e-36	2.94812e-35	71.9655	NoSignifi
RIPK1	-0.235523	6.71319	-13.0763	1.64636e-36	2.98315e-35	71.953	NoSignifi
LGALS1	-0.625051	11.3209	-13.0743	1.68347e-36	3.04785e-35	71.9309	UP in Cluster1/3
MYOG	0.398794	5.97569	13.0738	1.69388e-36	3.06413e-35	71.9248	NoSignifi
DHRS12	0.191818	5.48485	13.0705	1.75831e-36	3.17801e-35	71.8877	NoSignifi
ZMAT3	-0.478234	6.76717	-13.0616	1.94758e-36	3.51717e-35	71.7863	NoSignifi
CPNE9	0.230186	5.10941	13.0591	2.00329e-36	3.61477e-35	71.7583	NoSignifi
C10orf10	-0.545324	7.0605	-13.0575	2.04052e-36	3.67888e-35	71.7401	NoSignifi
IRAK3	-0.293677	4.30486	-13.0547	2.10633e-36	3.79438e-35	71.7086	NoSignifi
DERL2	-0.232135	7.86762	-13.0471	2.29745e-36	4.13522e-35	71.6224	NoSignifi
KLC4	0.229721	5.8671	13.0449	2.35605e-36	4.23718e-35	71.5974	NoSignifi
ACTR10	-0.276484	9.81298	-13.0419	2.43938e-36	4.38339e-35	71.563	NoSignifi
NSUN5	0.285504	8.70487	13.0417	2.44554e-36	4.39082e-35	71.5605	NoSignifi
TMEM107	-0.332375	5.44714	-13.0388	2.52625e-36	4.53197e-35	71.5282	NoSignifi
LOC645984	-0.161678	3.64256	-13.0313	2.75257e-36	4.93389e-35	71.4431	NoSignifi
BCL2L2	-0.227087	6.50853	-13.031	2.76181e-36	4.94298e-35	71.4398	NoSignifi
UBE2C	0.6118	9.6125	13.031	2.7622e-36	4.94298e-35	71.4397	UP in Cluster2
FYTTD1	-0.385262	8.50217	-13.0294	2.8116e-36	5.02721e-35	71.4221	NoSignifi
PABPC1L	0.405677	5.52461	13.0252	2.95094e-36	5.272e-35	71.3741	NoSignifi
ZFYVE1	-0.228122	6.56834	-13.023	3.02543e-36	5.40063e-35	71.3494	NoSignifi
EPS15	-0.30642	8.43036	-13.0227	3.03698e-36	5.41678e-35	71.3456	NoSignifi
IMMP2L	0.240644	5.5564	13.0203	3.1221e-36	5.56402e-35	71.3182	NoSignifi
TRAPPC8	-0.352605	8.81157	-13.0195	3.15067e-36	5.61032e-35	71.3091	NoSignifi
FFAR2	-0.502816	4.7069	-13.0164	3.26237e-36	5.80445e-35	71.2746	NoSignifi
SLC1A7	0.341375	5.23018	13.0109	3.47446e-36	6.17672e-35	71.2121	NoSignifi
GLT8D2	-0.743802	6.69093	-13.0107	3.48028e-36	6.182e-35	71.2104	UP in Cluster1/3
TYSND1	0.153844	5.72855	13.008	3.59171e-36	6.3747e-35	71.1792	NoSignifi
RNF145	-0.285605	7.10518	-13.003	3.80044e-36	6.73963e-35	71.1232	NoSignifi
AP4S1	-0.207217	4.86427	-13.0014	3.86991e-36	6.85722e-35	71.1052	NoSignifi
CDK18	0.342435	6.39396	12.9986	3.9963e-36	7.07538e-35	71.0733	NoSignifi
AKT3	-0.269953	4.91976	-12.9963	4.10224e-36	7.25701e-35	71.0474	NoSignifi
LILRA6	-0.29315	6.08133	-12.9946	4.1807e-36	7.38978e-35	71.0286	NoSignifi
SNX10	-0.655822	7.48082	-12.989	4.45857e-36	7.8745e-35	70.9647	UP in Cluster1/3
TOX2	-0.516251	4.5088	-12.9874	4.53845e-36	8.00906e-35	70.9471	NoSignifi
MBD2	-0.100282	5.4198	-12.9843	4.70453e-36	8.29537e-35	70.9115	NoSignifi
CCDC102B	-0.433809	3.9084	-12.9828	4.78079e-36	8.42298e-35	70.8955	NoSignifi
CXCL11	-1.45674	5.81208	-12.9825	4.79906e-36	8.44182e-35	70.8917	UP in Cluster1/3
CHMP4B	0.403975	9.69051	12.9825	4.79928e-36	8.44182e-35	70.8917	NoSignifi
DNAJA3	0.307834	9.40061	12.9815	4.85452e-36	8.53206e-35	70.8803	NoSignifi
COPS3	-0.36551	8.63961	-12.9803	4.92368e-36	8.6466e-35	70.8663	NoSignifi
PRAP1	0.907687	7.95085	12.9789	4.9986e-36	8.77105e-35	70.8513	UP in Cluster2
PSAP	-0.34985	11.0272	-12.9747	5.24445e-36	9.19499e-35	70.8037	NoSignifi
RP11-503C24.6	0.342991	5.36225	12.9744	5.26102e-36	9.21658e-35	70.8006	NoSignifi
GLUL	-0.430659	8.68301	-12.9727	5.36668e-36	9.39407e-35	70.7809	NoSignifi
ARFGAP1	0.295834	7.36656	12.9696	5.55544e-36	9.71663e-35	70.7466	NoSignifi
CYLD	-0.224143	5.68083	-12.9672	5.70871e-36	9.97665e-35	70.7196	NoSignifi
CTSE	-1.2278	7.00387	-12.9666	5.75184e-36	1.00401e-34	70.7121	UP in Cluster1/3
LOC101928378	0.243988	5.74659	12.9665	5.75427e-36	1.00401e-34	70.7117	NoSignifi
F10	0.395211	5.10081	12.9638	5.93562e-36	1.03481e-34	70.6809	NoSignifi
TMEM63A	0.304748	6.7881	12.963	5.98816e-36	1.04313e-34	70.6722	NoSignifi
CLCN2	0.295125	5.78867	12.9585	6.30181e-36	1.09689e-34	70.6215	NoSignifi
FBXO8	-0.400862	6.96933	-12.956	6.4883e-36	1.12844e-34	70.5926	NoSignifi
CCDC80	-0.737277	6.0052	-12.9497	6.96476e-36	1.21034e-34	70.5223	UP in Cluster1/3
SECTM1	-0.594061	6.8993	-12.9423	7.57672e-36	1.31563e-34	70.4388	UP in Cluster1/3
GJB2	-0.762071	8.32725	-12.9395	7.82242e-36	1.3572e-34	70.4071	UP in Cluster1/3
SERPINE1	-0.731868	6.25404	-12.9384	7.92092e-36	1.37319e-34	70.3947	UP in Cluster1/3
STEAP1	-0.676858	8.57045	-12.9377	7.98781e-36	1.38368e-34	70.3864	UP in Cluster1/3
ANXA2	-0.242548	10.3279	-12.9345	8.28361e-36	1.43377e-34	70.3503	NoSignifi
ACSS2	0.426661	9.01427	12.9288	8.83248e-36	1.52755e-34	70.2867	NoSignifi
SSPN	-0.48459	5.43653	-12.9247	9.25161e-36	1.59876e-34	70.2407	NoSignifi
SDCBP	-0.287197	11.3285	-12.9226	9.47455e-36	1.63598e-34	70.2171	NoSignifi
POSTN	-0.654413	6.55121	-12.92	9.75898e-36	1.68376e-34	70.1877	UP in Cluster1/3
MAF	-0.26758	4.74541	-12.9198	9.77945e-36	1.68594e-34	70.1856	NoSignifi
CTGF	-0.837049	9.42873	-12.915	1.03341e-35	1.78015e-34	70.1309	UP in Cluster1/3
IFNAR1	-0.254911	6.17125	-12.9067	1.13482e-35	1.95327e-34	70.0381	NoSignifi
IRF2	-0.419521	7.51603	-12.9033	1.17936e-35	2.02832e-34	69.9999	NoSignifi
IFIT5	-0.442447	7.21437	-12.9016	1.2018e-35	2.06529e-34	69.9812	NoSignifi
ATG14	-0.293342	7.36243	-12.9007	1.21402e-35	2.08464e-34	69.9712	NoSignifi
ACTL10	0.327666	6.51164	12.8988	1.24029e-35	2.12806e-34	69.9499	NoSignifi
SLC22A11	0.284716	4.65101	12.8978	1.25528e-35	2.15207e-34	69.938	NoSignifi
SEC23A	-0.373097	8.2453	-12.8968	1.26971e-35	2.17508e-34	69.9267	NoSignifi
C7orf50	0.195084	6.24278	12.8954	1.2899e-35	2.20792e-34	69.911	NoSignifi
EDEM1	-0.304991	8.39046	-12.8951	1.29421e-35	2.21355e-34	69.9077	NoSignifi
ARFRP1	0.260678	7.05061	12.8947	1.29972e-35	2.22122e-34	69.9035	NoSignifi
BEND7	0.197996	5.12932	12.8919	1.34209e-35	2.29182e-34	69.8717	NoSignifi
MILR1	-0.215664	4.59271	-12.8849	1.45182e-35	2.47725e-34	69.7937	NoSignifi
RPRD1A	-0.375912	6.82125	-12.8838	1.47063e-35	2.50736e-34	69.781	NoSignifi
PRKCB	-0.262042	4.85313	-12.8833	1.47865e-35	2.51906e-34	69.7756	NoSignifi
ZNF521	-0.638308	5.00131	-12.883	1.48336e-35	2.5251e-34	69.7724	UP in Cluster1/3
CRTC1	0.166925	6.65669	12.8827	1.48897e-35	2.53265e-34	69.7687	NoSignifi
ANXA2P2	-0.3347	11.1788	-12.8796	1.54158e-35	2.62007e-34	69.7343	NoSignifi
LOC101928429	-0.22028	3.6361	-12.8786	1.56046e-35	2.65009e-34	69.7222	NoSignifi
MPPE1	-0.22101	7.77167	-12.8765	1.59641e-35	2.70903e-34	69.6996	NoSignifi
RAI14	-0.606161	7.62973	-12.8733	1.65597e-35	2.80788e-34	69.6633	UP in Cluster1/3
GABPA	-0.388663	6.21419	-12.8702	1.71466e-35	2.90513e-34	69.6287	NoSignifi
DDX60	-0.7826	7.61213	-12.867	1.7779e-35	3.00991e-34	69.5928	UP in Cluster1/3
BCAS4	0.203824	5.03388	12.8646	1.82645e-35	3.0897e-34	69.5661	NoSignifi
B2M	-0.207338	10.5042	-12.8638	1.84467e-35	3.11808e-34	69.5562	NoSignifi
KIAA0430	-0.253317	6.0535	-12.8585	1.95805e-35	3.30715e-34	69.4971	NoSignifi
SMIM3	-0.570103	8.26843	-12.8571	1.98798e-35	3.35509e-34	69.482	NoSignifi
RAD54L2	0.133447	6.6646	12.8553	2.02876e-35	3.42124e-34	69.4619	NoSignifi
ATXN2L	0.2356	5.3546	12.8549	2.03812e-35	3.43434e-34	69.4573	NoSignifi
TEX9	-0.188545	3.71353	-12.8531	2.08043e-35	3.50293e-34	69.4369	NoSignifi
GPR34	-0.773163	5.89426	-12.8504	2.14436e-35	3.60776e-34	69.4069	UP in Cluster1/3
EIF5A2	-0.419364	4.83906	-12.8482	2.19934e-35	3.69739e-34	69.3818	NoSignifi
RSPO3	-0.863226	5.81014	-12.8475	2.21541e-35	3.72151e-34	69.3746	UP in Cluster1/3
BTN3A1	-0.303142	7.2883	-12.8466	2.23999e-35	3.75988e-34	69.3636	NoSignifi
ATAD3C	0.26802	5.17527	12.841	2.38412e-35	3.99872e-34	69.3018	NoSignifi
ZC3H18	0.23198	6.25587	12.8393	2.43189e-35	4.07567e-34	69.2821	NoSignifi
WBP1L	-0.296402	8.24139	-12.8381	2.46342e-35	4.12532e-34	69.2693	NoSignifi
C2orf83	0.174868	4.09572	12.8366	2.50757e-35	4.19601e-34	69.2517	NoSignifi
IL17C	0.2498	6.88222	12.8355	2.5386e-35	4.24466e-34	69.2395	NoSignifi
IFNGR1	-0.362612	8.22655	-12.8345	2.56821e-35	4.29085e-34	69.228	NoSignifi
F7	0.264937	5.53821	12.8302	2.6954e-35	4.49988e-34	69.1801	NoSignifi
BLOC1S3	0.185299	6.18841	12.8295	2.71724e-35	4.53284e-34	69.1721	NoSignifi
PTEN	-0.264928	7.01977	-12.8287	2.74126e-35	4.5694e-34	69.1634	NoSignifi
FAM192A	0.191472	8.3339	12.8284	2.7499e-35	4.58028e-34	69.1602	NoSignifi
IL2RB	-0.426433	6.92674	-12.827	2.79199e-35	4.64681e-34	69.1452	NoSignifi
PLXND1	-0.258008	6.52214	-12.8238	2.8945e-35	4.81372e-34	69.1094	NoSignifi
SHOC2	-0.31819	9.09135	-12.8226	2.93575e-35	4.87858e-34	69.0954	NoSignifi
CDC73	-0.351685	7.08745	-12.8202	3.01565e-35	5.0075e-34	69.0687	NoSignifi
NCK2	0.330831	9.4157	12.8188	3.06326e-35	5.08267e-34	69.0532	NoSignifi
A1CF	0.795316	6.7141	12.8121	3.3027e-35	5.47576e-34	68.9786	UP in Cluster2
NRP2	-0.283695	5.10418	-12.8119	3.30991e-35	5.48351e-34	68.9764	NoSignifi
PPFIA3	0.241514	5.9946	12.8093	3.40917e-35	5.64364e-34	68.9471	NoSignifi
45911	-0.362381	6.3974	-12.8065	3.51782e-35	5.81904e-34	68.916	NoSignifi
GSKIP	-0.549379	10.0209	-12.8059	3.54202e-35	5.8546e-34	68.9092	NoSignifi
PI15	-0.4969	4.72695	-12.8045	3.6013e-35	5.94805e-34	68.8927	NoSignifi
LST1	-0.407317	6.61758	-12.8037	3.63154e-35	5.99342e-34	68.8844	NoSignifi
ACVR1B	0.211337	5.74047	12.8025	3.68222e-35	6.07244e-34	68.8707	NoSignifi
FAM101B	-0.527401	7.50186	-12.8001	3.78124e-35	6.23099e-34	68.8444	NoSignifi
DNASE1	0.163866	4.91298	12.7978	3.88299e-35	6.39379e-34	68.818	NoSignifi
SOWAHA	0.796511	6.62369	12.7953	3.99258e-35	6.56926e-34	68.7904	UP in Cluster2
C1orf105	0.34587	5.07261	12.7913	4.17461e-35	6.86354e-34	68.7462	NoSignifi
NUDT6	-0.505682	5.95298	-12.7895	4.26232e-35	7.00244e-34	68.7256	NoSignifi
IFIT2	-0.522896	6.07001	-12.7887	4.29952e-35	7.05819e-34	68.717	NoSignifi
SPTLC2	-0.272323	6.90193	-12.7885	4.30893e-35	7.06827e-34	68.7148	NoSignifi
SERINC3	0.351975	9.91296	12.7881	4.3297e-35	7.09698e-34	68.71	NoSignifi
TMEM132E	0.256186	5.09646	12.7862	4.4243e-35	7.24654e-34	68.6886	NoSignifi
MGAT2	-0.260597	7.6271	-12.7814	4.67079e-35	7.64449e-34	68.6348	NoSignifi
Y16709	0.571327	11.4178	12.7785	4.82356e-35	7.88857e-34	68.6029	NoSignifi
CHD3	-0.274944	6.77978	-12.7743	5.05664e-35	8.2635e-34	68.5561	NoSignifi
ACSL5	0.549464	10.1421	12.7732	5.11754e-35	8.35673e-34	68.5442	NoSignifi
POU5F1P3	0.329674	5.36715	12.7688	5.37902e-35	8.77709e-34	68.4948	NoSignifi
IL21R	-0.288312	4.63329	-12.7662	5.5368e-35	9.02773e-34	68.4662	NoSignifi
45718	-0.394	6.84493	-12.7657	5.57003e-35	9.07508e-34	68.4602	NoSignifi
LOC101928222	0.187439	4.92603	12.7649	5.62244e-35	9.15358e-34	68.4509	NoSignifi
CEP120	-0.34841	5.99843	-12.7636	5.7048e-35	9.28069e-34	68.4365	NoSignifi
EPB41L4B	0.278783	6.21941	12.7579	6.07822e-35	9.88076e-34	68.3736	NoSignifi
FBXL19	0.255019	6.77606	12.7573	6.12041e-35	9.94187e-34	68.3668	NoSignifi
SNAP23	-0.38503	7.02286	-12.7562	6.19392e-35	1.00537e-33	68.3549	NoSignifi
TRABD2A	0.329785	6.65998	12.7518	6.51166e-35	1.05616e-33	68.3053	NoSignifi
GPR144	0.385178	5.86928	12.7501	6.63755e-35	1.07577e-33	68.2863	NoSignifi
CCDC104	-0.442745	7.52942	-12.7492	6.70162e-35	1.08534e-33	68.2768	NoSignifi
SEMA6C	0.243734	6.04259	12.7466	6.89971e-35	1.11659e-33	68.2479	NoSignifi
ARVCF	0.195296	6.64335	12.7448	7.03916e-35	1.1383e-33	68.2281	NoSignifi
EVPL	0.409079	6.59767	12.7415	7.30537e-35	1.18047e-33	68.1913	NoSignifi
GPR176	-0.298618	5.78481	-12.7408	7.36667e-35	1.18949e-33	68.183	NoSignifi
LOC400043	-0.39861	5.26341	-12.7387	7.54534e-35	1.21743e-33	68.1592	NoSignifi
ZSWIM7	-0.262075	6.31784	-12.7336	7.98774e-35	1.28785e-33	68.1027	NoSignifi
ITGAL	-0.427049	5.34305	-12.7317	8.1587e-35	1.31444e-33	68.0817	NoSignifi
SERINC1	-0.367393	9.98995	-12.7231	8.98665e-35	1.44675e-33	67.9858	NoSignifi
OSER1	0.434852	8.22182	12.7209	9.20625e-35	1.481e-33	67.9619	NoSignifi
CD28	-0.143348	3.97097	-12.7179	9.52145e-35	1.53057e-33	67.9285	NoSignifi
DUSP5	-0.660447	7.42473	-12.7171	9.60762e-35	1.54328e-33	67.9196	UP in Cluster1/3
CYP4F12	0.427678	7.39894	12.7152	9.81341e-35	1.57516e-33	67.8986	NoSignifi
PRDX5	0.535072	10.9206	12.7102	1.03797e-34	1.66483e-33	67.8429	NoSignifi
TRNP1	-0.378465	5.419	-12.7098	1.04268e-34	1.67115e-33	67.8384	NoSignifi
SLC36A4	-0.317943	4.78468	-12.7094	1.0476e-34	1.67779e-33	67.8338	NoSignifi
JADE1	-0.321721	6.10088	-12.7088	1.05408e-34	1.68691e-33	67.8277	NoSignifi
PLEKHG5	0.229388	5.67241	12.7045	1.10669e-34	1.7698e-33	67.7794	NoSignifi
PLEKHB1	0.315137	5.63196	12.703	1.12471e-34	1.7973e-33	67.7633	NoSignifi
ARID3A	0.563591	6.47906	12.7014	1.14619e-34	1.83026e-33	67.7446	NoSignifi
MAPK8IP2	0.241628	5.45365	12.7013	1.14709e-34	1.83035e-33	67.7438	NoSignifi
C14orf119	-0.293363	9.74617	-12.7007	1.15459e-34	1.84097e-33	67.7373	NoSignifi
GPC6	-0.614779	6.13723	-12.6956	1.22181e-34	1.94671e-33	67.6812	UP in Cluster1/3
SMIM13	-0.2665	5.44331	-12.6955	1.22338e-34	1.94779e-33	67.6799	NoSignifi
ETV4	0.496937	7.07964	12.6939	1.24544e-34	1.98144e-33	67.6622	NoSignifi
ST3GAL5	-0.374626	6.78353	-12.6907	1.29147e-34	2.05317e-33	67.6262	NoSignifi
FZD1	-0.30195	5.05182	-12.6903	1.29672e-34	2.06e-33	67.6222	NoSignifi
SYNGAP1	0.190319	5.43648	12.6888	1.31964e-34	2.09487e-33	67.6048	NoSignifi
AIM2	-0.747341	5.64938	-12.6881	1.32975e-34	2.10938e-33	67.5973	UP in Cluster1/3
PXDN	-0.655263	7.88249	-12.6864	1.3545e-34	2.14707e-33	67.579	UP in Cluster1/3
ZNF3	0.14776	5.25763	12.6829	1.40847e-34	2.23099e-33	67.5402	NoSignifi
ETV5	-0.309109	5.56241	-12.6813	1.43523e-34	2.27171e-33	67.5216	NoSignifi
ALPK2	-0.431381	4.76774	-12.681	1.44004e-34	2.27766e-33	67.5183	NoSignifi
DAPP1	-0.301787	5.96879	-12.6802	1.45235e-34	2.29545e-33	67.5098	NoSignifi
STC1	-0.605924	6.04662	-12.6739	1.55751e-34	2.45986e-33	67.4405	UP in Cluster1/3
PDPN	-0.431544	5.53668	-12.6727	1.57915e-34	2.49223e-33	67.4268	NoSignifi
UROD	-0.207827	6.76418	-12.6675	1.67318e-34	2.6387e-33	67.3694	NoSignifi
DPEP1	1.10136	8.40762	12.6666	1.6913e-34	2.66533e-33	67.3588	UP in Cluster2
LRRC71	0.335568	5.30192	12.6653	1.71566e-34	2.70177e-33	67.3446	NoSignifi
C3orf80	-0.64138	4.15639	-12.6619	1.78185e-34	2.80396e-33	67.307	UP in Cluster1/3
GLP1R	0.124169	5.11979	12.659	1.84121e-34	2.89526e-33	67.2745	NoSignifi
ERAP1	-0.3028	5.81382	-12.657	1.88193e-34	2.95627e-33	67.2529	NoSignifi
SERTAD2	-0.334826	8.09507	-12.657	1.88274e-34	2.95627e-33	67.2524	NoSignifi
ARHGAP39	0.274239	5.61886	12.6536	1.95565e-34	3.06853e-33	67.2148	NoSignifi
RABAC1	-0.392606	9.47154	-12.6506	2.02231e-34	3.17083e-33	67.1815	NoSignifi
MYO1E	-0.325117	7.41921	-12.6483	2.07483e-34	3.25082e-33	67.1561	NoSignifi
GPR35	0.402997	7.90872	12.6478	2.08588e-34	3.26576e-33	67.1508	NoSignifi
RP3-329A5.8	0.232939	5.60792	12.6476	2.08933e-34	3.26815e-33	67.1492	NoSignifi
TSPYL5	-0.597014	5.48939	-12.6476	2.09042e-34	3.26815e-33	67.1487	UP in Cluster1/3
RP11-559M23.1	0.185451	6.13719	12.6456	2.13816e-34	3.34037e-33	67.1263	NoSignifi
CYP2A13	0.220911	5.1306	12.644	2.17679e-34	3.39828e-33	67.1085	NoSignifi
MOB1A	-0.343691	8.34858	-12.639	2.30173e-34	3.59073e-33	67.0532	NoSignifi
CALHM2	-0.397722	6.55898	-12.6377	2.33362e-34	3.63786e-33	67.0395	NoSignifi
MTCL1	-0.720898	6.57141	-12.637	2.35382e-34	3.6667e-33	67.031	UP in Cluster1/3
COG8	0.214723	7.54906	12.6361	2.37565e-34	3.69805e-33	67.0218	NoSignifi
HSD17B10	0.35419	9.90715	12.6309	2.51754e-34	3.91611e-33	66.9643	NoSignifi
CTB-102L5.7	0.199321	4.82833	12.6276	2.61232e-34	4.06062e-33	66.9277	NoSignifi
SLC16A6	-0.348628	4.5801	-12.6241	2.71775e-34	4.22149e-33	66.8884	NoSignifi
ATP9B	-0.122343	5.2205	-12.6209	2.81466e-34	4.36887e-33	66.8537	NoSignifi
FKBP7	-0.336312	4.97653	-12.6186	2.88737e-34	4.47853e-33	66.8284	NoSignifi
PRKD1	-0.33178	4.1963	-12.6152	3.00042e-34	4.65055e-33	66.7903	NoSignifi
LOC100289473	0.241597	4.98865	12.6133	3.06419e-34	4.74599e-33	66.7695	NoSignifi
C21orf91	-0.350825	6.26382	-12.6105	3.1594e-34	4.88996e-33	66.7391	NoSignifi
PHF21A	-0.158439	5.74562	-12.6087	3.22661e-34	4.99042e-33	66.7182	NoSignifi
MVB12B	0.131374	5.87161	12.6076	3.2639e-34	5.04448e-33	66.7069	NoSignifi
ARL6	-0.323945	4.42519	-12.6074	3.27071e-34	5.05141e-33	66.7048	NoSignifi
SETX	-0.229863	6.86401	-12.6061	3.32102e-34	5.12544e-33	66.6896	NoSignifi
LOC148696	0.168545	4.65259	12.6047	3.3732e-34	5.20227e-33	66.6742	NoSignifi
HLX	-0.3745	5.99176	-12.6039	3.40296e-34	5.24444e-33	66.6655	NoSignifi
ANGPTL2	-0.588618	6.75232	-12.6029	3.44138e-34	5.29987e-33	66.6543	UP in Cluster1/3
ANKRD13C	-0.322367	5.38645	-12.6025	3.45587e-34	5.31841e-33	66.6502	NoSignifi
SOCS5	-0.367596	7.17459	-12.6009	3.51561e-34	5.40649e-33	66.6332	NoSignifi
S100A16	-0.480018	10.5205	-12.6007	3.527e-34	5.42016e-33	66.63	NoSignifi
PCDH7	-0.391386	4.70888	-12.5965	3.69361e-34	5.67217e-33	66.5842	NoSignifi
SPRED3	0.332385	7.15383	12.5958	3.72096e-34	5.71013e-33	66.5769	NoSignifi
APOL6	-0.408125	6.30407	-12.5942	3.79169e-34	5.81455e-33	66.5582	NoSignifi
RASGRF2	-0.306855	5.53087	-12.5939	3.80195e-34	5.82615e-33	66.5555	NoSignifi
LINC00954	0.213995	3.84261	12.5938	3.80525e-34	5.82709e-33	66.5547	NoSignifi
RPA1	-0.247911	7.47481	-12.5931	3.83443e-34	5.86472e-33	66.5471	NoSignifi
CASC15	0.134967	4.52372	12.5931	3.83524e-34	5.86472e-33	66.5469	NoSignifi
ANP32E	-0.440048	8.26501	-12.5921	3.88072e-34	5.93008e-33	66.5352	NoSignifi
LOC100505711	0.23813	6.46498	12.5903	3.95919e-34	6.04572e-33	66.5154	NoSignifi
CDK2AP1	-0.266124	10.9495	-12.586	4.15118e-34	6.33443e-33	66.4684	NoSignifi
LOC101928173	-0.319789	4.56553	-12.5859	4.15849e-34	6.34111e-33	66.4667	NoSignifi
STAM2	-0.265723	6.04217	-12.5847	4.21055e-34	6.41329e-33	66.4543	NoSignifi
SLC2A9	0.164544	5.71509	12.5847	4.21175e-34	6.41329e-33	66.454	NoSignifi
LAMB2	-0.470079	6.76994	-12.5824	4.32128e-34	6.57546e-33	66.4286	NoSignifi
GID8	0.322187	8.79199	12.5735	4.77214e-34	7.25639e-33	66.3302	NoSignifi
MMP12	-0.94907	10.0718	-12.5732	4.78585e-34	7.26808e-33	66.3273	UP in Cluster1/3
CC2D1A	0.234919	5.90398	12.5732	4.78654e-34	7.26808e-33	66.3272	NoSignifi
LGALS8	-0.324962	6.98417	-12.5653	5.22675e-34	7.93097e-33	66.24	NoSignifi
TMEM198	0.201816	6.02744	12.5632	5.34769e-34	8.10879e-33	66.2173	NoSignifi
SEH1L	-0.458947	7.76917	-12.5623	5.39962e-34	8.1818e-33	66.2077	NoSignifi
FKBP15	-0.115159	5.45316	-12.5558	5.80536e-34	8.79045e-33	66.1358	NoSignifi
C21orf2	0.16824	6.15551	12.5526	6.01772e-34	9.10563e-33	66.1002	NoSignifi
DACT1	-0.760236	6.26965	-12.5522	6.04623e-34	9.13858e-33	66.0955	UP in Cluster1/3
NUP50	-0.269225	6.30055	-12.5521	6.05078e-34	9.13858e-33	66.0948	NoSignifi
OSGIN1	0.27106	6.14758	12.5521	6.05215e-34	9.13858e-33	66.0946	NoSignifi
FBXO32	-0.408224	5.37045	-12.5517	6.07935e-34	9.17325e-33	66.0901	NoSignifi
TNFSF10	-0.553954	8.35249	-12.5513	6.10703e-34	9.2086e-33	66.0856	NoSignifi
TRAF3IP2	-0.221546	5.99087	-12.5511	6.11992e-34	9.22161e-33	66.0835	NoSignifi
AXIN2	0.595055	6.9393	12.5476	6.35804e-34	9.57376e-33	66.0457	UP in Cluster2
SPACA4	0.22984	5.4965	12.547	6.40368e-34	9.63578e-33	66.0386	NoSignifi
RIOK3	-0.27913	7.54738	-12.5465	6.43508e-34	9.67631e-33	66.0337	NoSignifi
SOGA1	0.154617	5.0653	12.5443	6.59356e-34	9.90773e-33	66.0096	NoSignifi
NOX4	-0.460272	4.17679	-12.537	7.15389e-34	1.07422e-32	65.9287	NoSignifi
MYCT1	-0.24244	4.47853	-12.5349	7.31903e-34	1.09826e-32	65.9061	NoSignifi
SAMD1	0.188661	6.56305	12.5312	7.62607e-34	1.14354e-32	65.8654	NoSignifi
SETD7	-0.215739	6.79418	-12.5285	7.85681e-34	1.17733e-32	65.8358	NoSignifi
FAM126A	-0.298901	5.14114	-12.5281	7.8985e-34	1.18275e-32	65.8306	NoSignifi
PFDN4	0.306462	7.1795	12.5235	8.30608e-34	1.24293e-32	65.7807	NoSignifi
LAYN	-0.197754	4.40006	-12.5225	8.39743e-34	1.25573e-32	65.7698	NoSignifi
PSMD9	-0.203825	6.92679	-12.5223	8.4181e-34	1.25795e-32	65.7674	NoSignifi
SYN3	0.28935	4.9363	12.5217	8.47487e-34	1.26556e-32	65.7607	NoSignifi
ZNF775	0.121182	4.97773	12.5203	8.60664e-34	1.28435e-32	65.7454	NoSignifi
DPYSL2	-0.549617	9.71794	-12.52	8.64023e-34	1.28848e-32	65.7416	NoSignifi
EOMES	-0.414838	5.19485	-12.5158	9.04644e-34	1.34803e-32	65.696	NoSignifi
DYX1C1	-0.469395	4.25763	-12.5158	9.05205e-34	1.34803e-32	65.6954	NoSignifi
DAD1	-0.304725	10.5827	-12.5147	9.15378e-34	1.36225e-32	65.6843	NoSignifi
MGAT4B	0.347674	9.70491	12.5147	9.16275e-34	1.36265e-32	65.6833	NoSignifi
DR1	-0.24351	6.4373	-12.5009	1.06746e-33	1.58639e-32	65.5319	NoSignifi
GH2	0.122138	4.27329	12.4954	1.13424e-33	1.68448e-32	65.4718	NoSignifi
STX7	-0.212288	6.74187	-12.4933	1.16064e-33	1.7225e-32	65.449	NoSignifi
RP11-12M5.1	0.225367	4.87627	12.4925	1.17147e-33	1.73739e-32	65.4397	NoSignifi
PSMC6	-0.397522	9.72818	-12.4921	1.17568e-33	1.74244e-32	65.4362	NoSignifi
CYB5D1	-0.361191	6.65331	-12.4918	1.18009e-33	1.74778e-32	65.4325	NoSignifi
CYP2S1	0.622345	8.06854	12.4909	1.19193e-33	1.7641e-32	65.4226	UP in Cluster2
ATXN3	-0.187451	4.7386	-12.4877	1.23464e-33	1.82607e-32	65.3877	NoSignifi
TMEM252	0.512935	5.02688	12.4871	1.2433e-33	1.83763e-32	65.3807	NoSignifi
RNF141	-0.174719	5.51603	-12.4857	1.26243e-33	1.86463e-32	65.3656	NoSignifi
RP13-379O24.2	0.211864	5.45342	12.4828	1.30343e-33	1.92387e-32	65.3339	NoSignifi
VEZT	-0.338416	6.59995	-12.4824	1.3093e-33	1.93121e-32	65.3295	NoSignifi
MYBL2	0.444081	7.58646	12.4814	1.32308e-33	1.95021e-32	65.3191	NoSignifi
PRMT9	-0.330956	6.59032	-12.4812	1.32702e-33	1.95469e-32	65.3161	NoSignifi
VNN1	-0.824828	4.98673	-12.4734	1.4453e-33	2.12747e-32	65.2315	UP in Cluster1/3
CRYZL1	-0.244141	5.82699	-12.472	1.46873e-33	2.16049e-32	65.2155	NoSignifi
EGR3	-0.80439	5.93509	-12.4711	1.48367e-33	2.18099e-32	65.2055	UP in Cluster1/3
DOCK6	0.145596	5.99647	12.4683	1.53066e-33	2.24853e-32	65.1746	NoSignifi
ICOS	-0.288291	4.61525	-12.4681	1.5335e-33	2.25118e-32	65.1727	NoSignifi
SFRP2	-1.56546	7.35465	-12.4638	1.60746e-33	2.35815e-32	65.126	UP in Cluster1/3
FUK	0.303027	7.89633	12.4637	1.61022e-33	2.3606e-32	65.1243	NoSignifi
ABCA1	-0.297868	5.73708	-12.463	1.62135e-33	2.37531e-32	65.1175	NoSignifi
ARFGEF2	0.315673	7.39519	12.4612	1.65527e-33	2.42336e-32	65.097	NoSignifi
ADAMTS10	0.252821	5.79282	12.4607	1.66426e-33	2.43489e-32	65.0916	NoSignifi
ATP8B2	-0.367906	6.35957	-12.459	1.69513e-33	2.47837e-32	65.0734	NoSignifi
NACC2	-0.280029	6.25474	-12.4557	1.75848e-33	2.56926e-32	65.037	NoSignifi
HSPA5	-0.221131	9.62693	-12.4531	1.80888e-33	2.64111e-32	65.009	NoSignifi
ANXA2R	-0.230198	6.03002	-12.4512	1.84696e-33	2.69489e-32	64.9883	NoSignifi
TRAC	-0.476841	7.42921	-12.4436	2.00906e-33	2.92945e-32	64.9049	NoSignifi
NXN	-0.735731	7.54709	-12.4416	2.05443e-33	2.99358e-32	64.8828	UP in Cluster1/3
SHISA7	0.231417	5.78904	12.4413	2.0613e-33	3.00157e-32	64.8795	NoSignifi
EMP1	-0.411132	6.13939	-12.4356	2.19524e-33	3.19446e-32	64.8171	NoSignifi
RBBP8NL	0.319145	5.86377	12.4351	2.20645e-33	3.20861e-32	64.812	NoSignifi
NEU1	0.504055	8.62373	12.4327	2.26658e-33	3.29384e-32	64.7854	NoSignifi
ITPRIP	-0.292417	6.31447	-12.4254	2.45531e-33	3.56572e-32	64.7061	NoSignifi
LINC01023	0.303269	5.49988	12.4209	2.58072e-33	3.74533e-32	64.6567	NoSignifi
UBE2D3	-0.204011	8.01015	-12.4191	2.63183e-33	3.81695e-32	64.6372	NoSignifi
TNC	-0.651423	5.4334	-12.4171	2.68925e-33	3.89761e-32	64.6158	UP in Cluster1/3
TYW3	-0.409692	7.5895	-12.4164	2.71157e-33	3.92733e-32	64.6076	NoSignifi
NUDT7	0.259665	5.91301	12.4155	2.73738e-33	3.96207e-32	64.5983	NoSignifi
UBLCP1	-0.408805	8.04759	-12.4142	2.77731e-33	4.01717e-32	64.5839	NoSignifi
WIZ	0.170424	6.48712	12.4048	3.08033e-33	4.45249e-32	64.4812	NoSignifi
PALMD	-0.262047	4.39072	-12.4004	3.23221e-33	4.66892e-32	64.4335	NoSignifi
SLC9A7	-0.342196	4.64281	-12.4	3.2469e-33	4.68701e-32	64.429	NoSignifi
PCMTD2	0.409907	6.97585	12.3983	3.30721e-33	4.77089e-32	64.4108	NoSignifi
KHSRP	0.188538	7.30016	12.398	3.31943e-33	4.78533e-32	64.4071	NoSignifi
CPNE6	0.169989	5.6539	12.3968	3.36269e-33	4.84447e-32	64.3943	NoSignifi
RANBP10	0.145106	5.44596	12.3935	3.48692e-33	5.0201e-32	64.3583	NoSignifi
AVL9	0.179955	5.60309	12.3933	3.49682e-33	5.031e-32	64.3555	NoSignifi
ECSCR	-0.333322	6.04813	-12.3892	3.65777e-33	5.25908e-32	64.3109	NoSignifi
LAG3	-0.35362	4.91686	-12.3855	3.80892e-33	5.47276e-32	64.2708	NoSignifi
ZBTB14	-0.222073	5.8721	-12.3839	3.87607e-33	5.56278e-32	64.2534	NoSignifi
ADAM11	0.193212	5.53246	12.3839	3.87671e-33	5.56278e-32	64.2533	NoSignifi
DCN	-0.546294	7.01295	-12.3834	3.89708e-33	5.58831e-32	64.2481	NoSignifi
IVNS1ABP	-0.327862	7.63028	-12.3775	4.15773e-33	5.95813e-32	64.1839	NoSignifi
TMEM192	0.433585	6.50506	12.3753	4.26168e-33	6.10305e-32	64.1594	NoSignifi
RABGAP1L	-0.261015	5.9699	-12.3731	4.36224e-33	6.23935e-32	64.1363	NoSignifi
ARHGAP10	-0.271891	5.71421	-12.3731	4.36262e-33	6.23935e-32	64.1362	NoSignifi
FERMT2	-0.706593	6.68285	-12.3695	4.54155e-33	6.49097e-32	64.0963	UP in Cluster1/3
GPC2	0.219299	4.88118	12.3577	5.16942e-33	7.38347e-32	63.968	NoSignifi
LINC00909	-0.423522	6.56213	-12.3553	5.30604e-33	7.57362e-32	63.9421	NoSignifi
PRSS8	0.605136	8.79901	12.3531	5.43638e-33	7.75453e-32	63.9181	UP in Cluster2
YME1L1	-0.130552	6.60227	-12.3519	5.5043e-33	7.84626e-32	63.9057	NoSignifi
ANKRD37	-0.381472	5.6887	-12.3511	5.55635e-33	7.91524e-32	63.8964	NoSignifi
HHLA1	0.185008	5.58338	12.3496	5.64984e-33	8.04313e-32	63.8799	NoSignifi
PTGFRN	-0.296777	8.38363	-12.3486	5.71033e-33	8.1239e-32	63.8693	NoSignifi
ESCO1	-0.313207	5.86214	-12.3461	5.86723e-33	8.34163e-32	63.8424	NoSignifi
ZFPM2	-0.677602	4.75471	-12.3459	5.88231e-33	8.35759e-32	63.8399	UP in Cluster1/3
MAP3K8	-0.459659	5.67943	-12.3436	6.03119e-33	8.5635e-32	63.8151	NoSignifi
SGCE	-0.73659	6.34166	-12.3432	6.06029e-33	8.59917e-32	63.8103	UP in Cluster1/3
LPCAT1	-0.514201	8.29211	-12.3416	6.16591e-33	8.74332e-32	63.7932	NoSignifi
CPN1	0.362386	4.84825	12.3413	6.18736e-33	8.76798e-32	63.7898	NoSignifi
KNOP1	0.233172	7.0283	12.3409	6.21023e-33	8.79464e-32	63.7861	NoSignifi
CELSR3	0.365204	6.097	12.3381	6.40333e-33	9.06217e-32	63.7558	NoSignifi
PPP1R3F	0.189084	5.34938	12.3372	6.46992e-33	9.15043e-32	63.7455	NoSignifi
NFATC1	-0.217881	5.65255	-12.3362	6.54034e-33	9.24399e-32	63.7348	NoSignifi
CCKAR	0.18266	5.27427	12.3358	6.56968e-33	9.27941e-32	63.7303	NoSignifi
LHFP	-0.544683	6.57653	-12.3315	6.88738e-33	9.7218e-32	63.6835	NoSignifi
LPIN1	-0.422101	7.04858	-12.3278	7.17269e-33	1.01179e-31	63.6433	NoSignifi
LINC01348	0.184951	5.52485	12.3251	7.38924e-33	1.04166e-31	63.6138	NoSignifi
NMI	-0.379926	9.23498	-12.3248	7.41186e-33	1.04417e-31	63.6108	NoSignifi
MEF2C	-0.414896	6.14926	-12.3213	7.7005e-33	1.08413e-31	63.5729	NoSignifi
PPP3CA	-0.33139	9.09975	-12.3169	8.07869e-33	1.13663e-31	63.5254	NoSignifi
MLLT11	-0.63104	6.35387	-12.3145	8.2935e-33	1.1661e-31	63.4994	UP in Cluster1/3
KIAA1211	-0.408152	5.30747	-12.3144	8.30012e-33	1.16627e-31	63.4986	NoSignifi
OGFR	0.214752	7.16382	12.314	8.3393e-33	1.17102e-31	63.4939	NoSignifi
HEG1	-0.44138	7.71656	-12.3117	8.55726e-33	1.20084e-31	63.4683	NoSignifi
SPG20	-0.233785	5.10548	-12.311	8.61686e-33	1.20842e-31	63.4614	NoSignifi
IL18	-0.69157	6.26532	-12.31	8.71509e-33	1.22141e-31	63.4502	UP in Cluster1/3
IRF1	-0.493115	8.12874	-12.3096	8.74809e-33	1.22524e-31	63.4465	NoSignifi
CPSF2	-0.362656	7.02841	-12.3013	9.57843e-33	1.34027e-31	63.3566	NoSignifi
C9orf72	-0.326141	5.23071	-12.3013	9.58176e-33	1.34027e-31	63.3562	NoSignifi
ACVR1	-0.350905	8.05482	-12.2912	1.07053e-32	1.49645e-31	63.2463	NoSignifi
ARMC6	0.222264	6.71519	12.2847	1.14895e-32	1.60505e-31	63.1762	NoSignifi
KCNIP3	0.114103	5.05018	12.2786	1.22842e-32	1.71496e-31	63.1099	NoSignifi
C8orf37	-0.341545	4.96576	-12.2784	1.23105e-32	1.71753e-31	63.1078	NoSignifi
PAK4	0.166811	6.96692	12.2782	1.23384e-32	1.72031e-31	63.1056	NoSignifi
KCNA10	0.188369	4.85667	12.278	1.23553e-32	1.72079e-31	63.1042	NoSignifi
BTK	-0.338253	5.69344	-12.278	1.23577e-32	1.72079e-31	63.104	NoSignifi
TRIM38	-0.237718	7.42838	-12.2752	1.27437e-32	1.77339e-31	63.0735	NoSignifi
LOC100289283	0.297561	6.672	12.2727	1.30933e-32	1.82087e-31	63.0467	NoSignifi
PPIB	-0.392254	11.1504	-12.2726	1.31174e-32	1.82304e-31	63.0449	NoSignifi
CAP1	-0.224096	11.2637	-12.269	1.36415e-32	1.89467e-31	63.006	NoSignifi
MCC	-0.402501	5.32489	-12.2682	1.37606e-32	1.90998e-31	62.9974	NoSignifi
CDC42SE1	-0.256336	7.23151	-12.2656	1.41544e-32	1.96339e-31	62.9695	NoSignifi
KIF12	0.28667	6.3076	12.2635	1.4472e-32	2.00617e-31	62.9475	NoSignifi
RHPN1-AS1	0.201722	5.57121	12.2623	1.467e-32	2.03231e-31	62.934	NoSignifi
XPNPEP2	0.595165	5.43071	12.2618	1.47488e-32	2.04191e-31	62.9287	UP in Cluster2
MYH14	0.320885	7.31806	12.2599	1.5057e-32	2.08325e-31	62.9082	NoSignifi
AOC4P	0.18944	6.11399	12.2594	1.51348e-32	2.09268e-31	62.9031	NoSignifi
ADCK4	0.132491	5.65296	12.2585	1.52876e-32	2.11247e-31	62.8931	NoSignifi
UBE2L6	-0.528022	9.13327	-12.2569	1.55671e-32	2.14971e-31	62.8751	NoSignifi
AP3S1	-0.256954	10.6942	-12.2559	1.57296e-32	2.17077e-31	62.8649	NoSignifi
TRIM5	-0.235322	5.01177	-12.2543	1.60065e-32	2.20757e-31	62.8476	NoSignifi
HAPLN3	-0.273162	7.02672	-12.2519	1.64392e-32	2.2658e-31	62.8211	NoSignifi
INSIG2	-0.39518	7.36854	-12.2488	1.6987e-32	2.33981e-31	62.7886	NoSignifi
DFNA5	-0.585489	6.20081	-12.2483	1.7081e-32	2.35126e-31	62.7832	UP in Cluster1/3
VTI1B	-0.289764	7.84069	-12.2362	1.95008e-32	2.68216e-31	62.6518	NoSignifi
CACTIN	0.145109	5.86639	12.2361	1.95207e-32	2.68216e-31	62.6508	NoSignifi
CHST7	-0.346099	5.62184	-12.2361	1.9522e-32	2.68216e-31	62.6507	NoSignifi
C1orf216	-0.351742	6.50133	-12.2358	1.95864e-32	2.68931e-31	62.6475	NoSignifi
TIMM17B	0.199548	6.68107	12.2333	2.01125e-32	2.7598e-31	62.6212	NoSignifi
MSRB3	-0.535149	6.28516	-12.2294	2.10025e-32	2.8801e-31	62.5783	NoSignifi
RP11-536G4.2	0.248887	5.4547	12.227	2.15555e-32	2.95406e-31	62.5525	NoSignifi
SELT	-0.337283	8.51555	-12.2256	2.189e-32	2.998e-31	62.5373	NoSignifi
ENPP2	-0.718066	7.16876	-12.2236	2.23601e-32	3.06045e-31	62.5162	UP in Cluster1/3
DIDO1	0.32281	6.97619	12.2234	2.24129e-32	3.06574e-31	62.5139	NoSignifi
RSAD2	-0.830406	5.78395	-12.2228	2.25654e-32	3.08465e-31	62.5071	UP in Cluster1/3
TG	0.419027	5.68578	12.2208	2.30457e-32	3.14832e-31	62.4863	NoSignifi
HNF1A	0.192408	5.75031	12.2196	2.33556e-32	3.18865e-31	62.473	NoSignifi
SLC22A12	0.231868	5.42985	12.2167	2.41135e-32	3.29005e-31	62.4414	NoSignifi
ARRDC3	-0.494308	8.38153	-12.2125	2.52274e-32	3.43985e-31	62.3966	NoSignifi
ACAP2	-0.223639	6.0635	-12.2092	2.61619e-32	3.56503e-31	62.3606	NoSignifi
CTB-167B5.2	-0.311827	3.48923	-12.2076	2.66062e-32	3.6233e-31	62.3439	NoSignifi
CTDSPL2	-0.355804	6.23736	-12.205	2.73796e-32	3.72627e-31	62.3155	NoSignifi
LIMA1	-0.535378	8.02269	-12.2045	2.75337e-32	3.74489e-31	62.3099	NoSignifi
SERPINB1	-0.380881	8.77814	-12.2022	2.82108e-32	3.83458e-31	62.2858	NoSignifi
TRIM16	-0.541365	7.6174	-12.195	3.04967e-32	4.14269e-31	62.2086	NoSignifi
CRELD2	-0.350782	9.15177	-12.1948	3.05895e-32	4.15179e-31	62.2056	NoSignifi
ANKRD23	0.220448	4.78046	12.1947	3.0602e-32	4.15179e-31	62.2052	NoSignifi
MAPK8IP3	0.188968	5.81181	12.1885	3.27507e-32	4.44052e-31	62.1379	NoSignifi
IDO1	-0.888971	6.87874	-12.188	3.29128e-32	4.4597e-31	62.133	UP in Cluster1/3
TGIF2	0.41271	6.57831	12.1877	3.30359e-32	4.47358e-31	62.1293	NoSignifi
CCNG2	-0.299127	6.90221	-12.1875	3.30872e-32	4.47773e-31	62.1278	NoSignifi
SPOCK1	-1.00495	6.61987	-12.1871	3.32319e-32	4.49451e-31	62.1234	UP in Cluster1/3
C1R	-0.715117	9.01488	-12.1847	3.41175e-32	4.6114e-31	62.0974	UP in Cluster1/3
LINC01339	0.167258	5.12494	12.1841	3.43305e-32	4.6373e-31	62.0912	NoSignifi
ZFP41	0.202652	5.50175	12.1833	3.46286e-32	4.67464e-31	62.0826	NoSignifi
ACBD3	-0.336782	8.30288	-12.1827	3.48528e-32	4.70197e-31	62.0762	NoSignifi
TLR4	-0.568108	5.36451	-12.1811	3.54673e-32	4.7819e-31	62.0589	NoSignifi
SPARCL1	-0.811606	9.73065	-12.1785	3.65096e-32	4.91937e-31	62.0302	UP in Cluster1/3
BASP1	-0.382761	6.95551	-12.1783	3.65925e-32	4.92747e-31	62.028	NoSignifi
MAGI2-AS3	-0.254753	4.30031	-12.175	3.79196e-32	5.10301e-31	61.9927	NoSignifi
LOC646762	0.317552	5.75063	12.1715	3.9391e-32	5.29772e-31	61.9549	NoSignifi
RP11-540O11.1	0.300922	7.54351	12.1712	3.94975e-32	5.30875e-31	61.9522	NoSignifi
JAM2	-0.537596	5.25113	-12.171	3.95774e-32	5.31619e-31	61.9502	NoSignifi
QSOX1	-0.354529	6.67436	-12.1681	4.0838e-32	5.48211e-31	61.9192	NoSignifi
CYP11B2	0.380935	5.92336	12.1668	4.143e-32	5.55814e-31	61.9049	NoSignifi
AGAP2-AS1	-0.37598	6.01846	-12.1566	4.62522e-32	6.20123e-31	61.7958	NoSignifi
HLA-E	-0.321021	10.8304	-12.1559	4.66284e-32	6.2478e-31	61.7877	NoSignifi
CTD-2012K14.6	0.235331	5.22937	12.1543	4.74556e-32	6.35471e-31	61.7703	NoSignifi
PIK3R2	0.177463	7.02591	12.1501	4.96542e-32	6.64501e-31	61.7254	NoSignifi
ARMCX1	-0.685349	6.1873	-12.1462	5.17991e-32	6.92777e-31	61.6835	UP in Cluster1/3
EVA1C	-0.539842	5.6883	-12.1451	5.24224e-32	7.0068e-31	61.6716	NoSignifi
COL26A1	0.184872	5.51957	12.1433	5.34687e-32	7.14225e-31	61.6521	NoSignifi
TIMP1	-0.512986	11.5354	-12.143	5.36266e-32	7.15892e-31	61.6491	NoSignifi
ACSL6	0.546307	4.70511	12.1421	5.4148e-32	7.22407e-31	61.6395	NoSignifi
LINC00937	0.229009	5.16906	12.1402	5.52427e-32	7.36529e-31	61.6197	NoSignifi
HSF4	0.197108	6.6789	12.1402	5.52745e-32	7.36529e-31	61.6191	NoSignifi
TIGD4	0.134157	3.78986	12.1268	6.38626e-32	8.50441e-31	61.476	NoSignifi
ZBTB25	-0.252695	5.37153	-12.124	6.58355e-32	8.76174e-31	61.4458	NoSignifi
HCFC1	0.129256	6.60904	12.1228	6.66916e-32	8.87022e-31	61.433	NoSignifi
RECQL	-0.425693	7.32872	-12.1225	6.695e-32	8.89913e-31	61.4292	NoSignifi
CYP2W1	0.403421	5.80039	12.1214	6.77259e-32	8.99675e-31	61.4178	NoSignifi
EPG5	-0.143343	5.02918	-12.1191	6.94087e-32	9.21464e-31	61.3935	NoSignifi
SSBP2	-0.247754	4.58916	-12.1172	7.09094e-32	9.4081e-31	61.3723	NoSignifi
INO80C	-0.236472	6.85379	-12.1141	7.3332e-32	9.72356e-31	61.339	NoSignifi
WNT10B	0.349387	6.50608	12.1115	7.535e-32	9.98502e-31	61.3121	NoSignifi
RNF44	0.304712	9.35644	12.1083	7.80345e-32	1.03344e-30	61.2774	NoSignifi
IQCC	0.29303	5.7913	12.1077	7.85628e-32	1.0398e-30	61.2707	NoSignifi
PYGB	0.342467	7.07049	12.1069	7.92241e-32	1.04792e-30	61.2624	NoSignifi
LOC100505812	-0.335475	4.76785	-12.1049	8.09683e-32	1.07033e-30	61.2408	NoSignifi
SYNJ2	0.149705	6.01003	12.1041	8.16493e-32	1.07868e-30	61.2325	NoSignifi
RP11-1275H24.2	0.230338	5.09334	12.1035	8.21952e-32	1.08523e-30	61.2259	NoSignifi
ADAMTS5	-0.437694	5.24265	-12.1005	8.49085e-32	1.12037e-30	61.1937	NoSignifi
PPP3R1	-0.500936	5.99486	-12.0987	8.65945e-32	1.14192e-30	61.1742	NoSignifi
GNG10	-0.304451	10.4928	-12.0985	8.67232e-32	1.14292e-30	61.1727	NoSignifi
ACE2	1.19596	6.93218	12.0971	8.80424e-32	1.1596e-30	61.1578	UP in Cluster2
RP1-93H18.6	-0.408227	4.22428	-12.0959	8.92147e-32	1.17433e-30	61.1447	NoSignifi
TMEM64	-0.545709	6.36588	-12.0905	9.45496e-32	1.24311e-30	61.0871	NoSignifi
SIGLEC1	-0.34386	5.90521	-12.0905	9.45549e-32	1.24311e-30	61.087	NoSignifi
ERO1L	-0.475124	8.85859	-12.09	9.50693e-32	1.24911e-30	61.0817	NoSignifi
STS	-0.383286	5.80253	-12.089	9.61513e-32	1.26256e-30	61.0704	NoSignifi
HDHD2	-0.364879	8.43783	-12.0849	1.005e-31	1.31887e-30	61.0266	NoSignifi
CLDN3	0.599537	9.75303	12.0778	1.08431e-31	1.42208e-30	60.9513	UP in Cluster2
CCL26	-0.513387	4.982	-12.0763	1.10161e-31	1.4439e-30	60.9356	NoSignifi
COL9A3	0.801549	6.53028	12.0749	1.11832e-31	1.46491e-30	60.9207	UP in Cluster2
ASIC4	0.232984	5.51727	12.0746	1.12269e-31	1.46975e-30	60.9169	NoSignifi
ZNF316	0.162088	5.37661	12.0745	1.1235e-31	1.46992e-30	60.9161	NoSignifi
PPP2R5C	-0.230105	6.88253	-12.0736	1.13521e-31	1.48434e-30	60.9059	NoSignifi
C18orf8	-0.125378	5.47011	-12.0725	1.14776e-31	1.49985e-30	60.895	NoSignifi
SATB2	0.820052	7.01947	12.0688	1.19471e-31	1.56025e-30	60.8552	UP in Cluster2
XAGE2	0.234103	5.54702	12.0649	1.24633e-31	1.62669e-30	60.8133	NoSignifi
BAG4	-0.337999	6.13628	-12.063	1.272e-31	1.65919e-30	60.7931	NoSignifi
LAMP3	-0.614489	6.56666	-12.0619	1.28697e-31	1.67771e-30	60.7815	UP in Cluster1/3
PTRF	-0.535679	7.37015	-12.0606	1.30476e-31	1.69988e-30	60.7679	NoSignifi
NAPSA	0.244534	5.58892	12.0599	1.31506e-31	1.71227e-30	60.7601	NoSignifi
AMT	0.469527	7.33211	12.0597	1.31749e-31	1.71439e-30	60.7583	NoSignifi
ARHGEF3	-0.369687	7.50172	-12.0589	1.32945e-31	1.72892e-30	60.7493	NoSignifi
SLMO2	0.403992	9.0903	12.057	1.35658e-31	1.76314e-30	60.7293	NoSignifi
FAM198B	-0.6548	6.92691	-12.0557	1.37623e-31	1.78761e-30	60.7151	UP in Cluster1/3
NAP1L3	-0.620044	4.36666	-12.0508	1.45029e-31	1.88268e-30	60.6631	UP in Cluster1/3
LIN52	-0.28412	6.20209	-12.0487	1.48443e-31	1.92585e-30	60.64	NoSignifi
TCEAL3	-0.504106	7.54332	-12.046	1.52788e-31	1.98103e-30	60.6114	NoSignifi
SSSCA1-AS1	0.182392	4.45693	12.0432	1.57431e-31	2.04001e-30	60.5818	NoSignifi
BROX	-0.276772	6.27834	-12.0394	1.64036e-31	2.12433e-30	60.5411	NoSignifi
MDM2	-0.204922	5.02369	-12.0317	1.78145e-31	2.30567e-30	60.4593	NoSignifi
PPCDC	-0.332605	6.01634	-12.0296	1.82212e-31	2.35689e-30	60.4369	NoSignifi
PRX	0.127396	4.93579	12.0278	1.85753e-31	2.40126e-30	60.4178	NoSignifi
BTN3A2	-0.484901	7.68527	-12.026	1.8933e-31	2.44603e-30	60.3989	NoSignifi
RP11-38P22.2	-0.723386	4.86939	-12.024	1.93395e-31	2.49706e-30	60.3779	UP in Cluster1/3
SAMD12	0.417146	5.19296	12.0229	1.95794e-31	2.52653e-30	60.3657	NoSignifi
SARNP	-0.245408	7.58453	-12.0219	1.97979e-31	2.55321e-30	60.3547	NoSignifi
DUSP6	-0.476998	9.23159	-12.0215	1.98851e-31	2.56293e-30	60.3503	NoSignifi
TMCO5B	0.200197	3.81397	12.0193	2.03502e-31	2.62131e-30	60.3274	NoSignifi
DLX4	0.14121	4.38408	12.0178	2.06815e-31	2.66241e-30	60.3114	NoSignifi
MAP3K6	-0.199996	5.0096	-12.0161	2.10544e-31	2.70879e-30	60.2937	NoSignifi
UBE2J1	-0.245078	7.76871	-12.0134	2.16807e-31	2.78772e-30	60.2646	NoSignifi
RIIAD1	0.584863	5.66226	12.013	2.17875e-31	2.7998e-30	60.2598	NoSignifi
KMO	-0.324292	4.55127	-12.0121	2.1982e-31	2.82311e-30	60.251	NoSignifi
PLEKHG1	-0.46595	6.37288	-12.0107	2.23279e-31	2.86583e-30	60.2355	NoSignifi
GSN	-0.1823	5.80618	-12.0096	2.25792e-31	2.89637e-30	60.2244	NoSignifi
PDIA3	-0.336999	8.50569	-12.0084	2.28847e-31	2.93382e-30	60.2111	NoSignifi
SRP54	-0.2824	8.25115	-12.0029	2.42693e-31	3.10948e-30	60.1529	NoSignifi
PTBP2	-0.408436	5.23791	-12.0017	2.45769e-31	3.14523e-30	60.1404	NoSignifi
APOE	-0.689512	7.91215	-12.0017	2.45773e-31	3.14523e-30	60.1404	UP in Cluster1/3
MANEA	-0.364423	5.02201	-11.9951	2.6387e-31	3.37483e-30	60.0699	NoSignifi
SNX2	-0.284204	6.81814	-11.992	2.72779e-31	3.4867e-30	60.037	NoSignifi
ST14	0.267608	7.79687	11.9892	2.81152e-31	3.59161e-30	60.0071	NoSignifi
C20orf194	-0.370672	6.04338	-11.9874	2.86595e-31	3.65899e-30	59.9881	NoSignifi
EPHA5-AS1	0.207573	4.82153	11.9869	2.88005e-31	3.67482e-30	59.9832	NoSignifi
ZNF696	0.195205	5.75563	11.9852	2.93344e-31	3.74074e-30	59.965	NoSignifi
CDIPT-AS1	0.218804	5.52142	11.9849	2.94346e-31	3.75131e-30	59.9616	NoSignifi
SULF1	-0.943183	8.96405	-11.9813	3.06103e-31	3.89885e-30	59.9228	UP in Cluster1/3
TRPV2	-0.277688	5.55184	-11.9811	3.06651e-31	3.90353e-30	59.9211	NoSignifi
VCPKMT	-0.295307	5.31368	-11.9784	3.1554e-31	4.01432e-30	59.8927	NoSignifi
CXorf31	0.17539	4.3934	11.9743	3.29689e-31	4.19187e-30	59.8493	NoSignifi
MIR100HG	-0.806181	4.82946	-11.9721	3.37654e-31	4.29063e-30	59.8256	UP in Cluster1/3
TRBC1	-0.641668	7.4407	-11.9715	3.397e-31	4.31409e-30	59.8196	UP in Cluster1/3
SLC28A3	-0.56448	5.01956	-11.9697	3.46592e-31	4.39904e-30	59.7997	NoSignifi
NSUN5P1	0.334067	8.18164	11.966	3.60338e-31	4.57082e-30	59.7612	NoSignifi
RBM39	0.392738	8.40284	11.9659	3.60846e-31	4.57458e-30	59.7598	NoSignifi
LOC400794	0.1314	4.4937	11.9634	3.70508e-31	4.69433e-30	59.7336	NoSignifi
HECTD2	-0.150268	3.76485	-11.9632	3.71264e-31	4.70115e-30	59.7316	NoSignifi
ACTR3	-0.209833	9.02824	-11.9628	3.72972e-31	4.72003e-30	59.727	NoSignifi
C14orf142	-0.440753	7.02751	-11.9609	3.80782e-31	4.81605e-30	59.7065	NoSignifi
P2RY10	-0.212866	4.18844	-11.9603	3.83101e-31	4.84255e-30	59.7005	NoSignifi
LOC101927841	-0.258828	3.73758	-11.9589	3.89013e-31	4.91441e-30	59.6853	NoSignifi
PPIC	-0.464513	8.72012	-11.9587	3.89586e-31	4.91878e-30	59.6838	NoSignifi
NECAP1	-0.298824	7.94123	-11.956	4.01287e-31	5.06356e-30	59.6545	NoSignifi
AK074476	0.110065	4.54076	11.9556	4.02928e-31	5.0813e-30	59.6505	NoSignifi
TECTA	0.133833	4.43592	11.9548	4.06115e-31	5.11851e-30	59.6427	NoSignifi
FBXO2	0.192689	5.10072	11.9546	4.07001e-31	5.12669e-30	59.6405	NoSignifi
ZC3H7A	-0.294768	7.12486	-11.9543	4.08429e-31	5.14169e-30	59.637	NoSignifi
ATG7	-0.174398	5.95076	-11.95	4.27754e-31	5.38184e-30	59.5912	NoSignifi
DNAJC18	-0.160628	5.0742	-11.9486	4.34117e-31	5.45873e-30	59.5766	NoSignifi
DUSP7	-0.233159	6.02855	-11.947	4.41485e-31	5.54816e-30	59.5599	NoSignifi
PIP4K2A	-0.242586	6.69642	-11.9312	5.22692e-31	6.56488e-30	59.3926	NoSignifi
ERBB3	0.224434	7.39132	11.9299	5.29946e-31	6.65213e-30	59.3789	NoSignifi
PLAU	-0.63111	7.95117	-11.9269	5.47738e-31	6.87148e-30	59.3462	UP in Cluster1/3
SEC11C	-0.257138	6.61024	-11.9263	5.50793e-31	6.90259e-30	59.3407	NoSignifi
OR2H2	0.179571	4.48629	11.9263	5.50855e-31	6.90259e-30	59.3406	NoSignifi
ADNP2	-0.259098	7.65814	-11.9234	5.68071e-31	7.11419e-30	59.3101	NoSignifi
RP11-465B22.8	0.336895	6.93671	11.9183	6.00005e-31	7.50977e-30	59.2559	NoSignifi
MED25	0.128858	5.61348	11.918	6.01729e-31	7.527e-30	59.2531	NoSignifi
S100PBP	-0.273299	6.7784	-11.9171	6.07697e-31	7.59727e-30	59.2433	NoSignifi
PERM1	0.265688	6.08877	11.908	6.696e-31	8.36633e-30	59.1472	NoSignifi
USP7	0.244739	7.61622	11.9075	6.73091e-31	8.40509e-30	59.142	NoSignifi
PCYT2	0.229034	6.43314	11.9073	6.74924e-31	8.42313e-30	59.1393	NoSignifi
C11orf96	-0.727145	9.41256	-11.9064	6.81639e-31	8.50203e-30	59.1295	UP in Cluster1/3
MGC45922	0.24638	6.17962	11.902	7.14061e-31	8.9013e-30	59.0835	NoSignifi
SLC35A5	-0.335734	7.59621	-11.9012	7.20208e-31	8.97276e-30	59.075	NoSignifi
LOC400568	0.243157	4.97681	11.8984	7.42134e-31	9.24061e-30	59.0452	NoSignifi
CTHRC1	-1.05283	9.56393	-11.8963	7.58755e-31	9.44214e-30	59.0233	UP in Cluster1/3
ACP2	-0.276249	8.14174	-11.8961	7.60376e-31	9.45688e-30	59.0212	NoSignifi
ATP2C1	-0.302999	7.30764	-11.8952	7.6751e-31	9.54013e-30	59.0119	NoSignifi
GRM8	0.454916	4.45621	11.8933	7.83135e-31	9.72876e-30	58.992	NoSignifi
PSMA7	0.382649	10.0791	11.8922	7.9235e-31	9.83759e-30	58.9804	NoSignifi
ERO1LB	-0.281084	4.57412	-11.8866	8.41626e-31	1.04434e-29	58.9206	NoSignifi
RPS6KA6	0.263443	4.38591	11.886	8.46454e-31	1.04973e-29	58.9149	NoSignifi
G3BP2	-0.362688	8.32463	-11.8859	8.4739e-31	1.05029e-29	58.9138	NoSignifi
KLRC3	-0.261182	3.71034	-11.8849	8.56362e-31	1.0608e-29	58.9034	NoSignifi
LRRC37A3	0.201133	5.36584	11.8802	9.01068e-31	1.11554e-29	58.853	NoSignifi
CTD-2269F5.1	0.213893	5.07392	11.8782	9.2043e-31	1.13886e-29	58.8319	NoSignifi
IL4I1	-0.362442	5.69655	-11.877	9.31537e-31	1.15195e-29	58.82	NoSignifi
SPATA7	-0.337524	5.72922	-11.8703	1.00092e-30	1.23704e-29	58.7488	NoSignifi
SNX18	-0.24062	6.40469	-11.8701	1.00239e-30	1.23815e-29	58.7474	NoSignifi
PDX1	0.102592	4.52146	11.8663	1.0443e-30	1.28918e-29	58.7068	NoSignifi
TLR7	-0.239685	4.6898	-11.8657	1.05057e-30	1.29618e-29	58.7009	NoSignifi
SRCAP	0.119654	5.59651	11.8638	1.07217e-30	1.32208e-29	58.6807	NoSignifi
LRRC74	0.145776	4.68827	11.8635	1.07539e-30	1.32529e-29	58.6777	NoSignifi
SPTBN4	0.179291	5.70843	11.8618	1.09594e-30	1.34985e-29	58.659	NoSignifi
RP11-548M13.1	0.2122	5.40232	11.8615	1.09945e-30	1.35341e-29	58.6558	NoSignifi
DNTTIP1	0.451352	8.8339	11.8601	1.11572e-30	1.37265e-29	58.6412	NoSignifi
SMNDC1	-0.285577	8.96887	-11.8592	1.12624e-30	1.38481e-29	58.6319	NoSignifi
SEC14L1	-0.253074	6.40333	-11.8577	1.14429e-30	1.4062e-29	58.6162	NoSignifi
HMGN3	-0.399022	10.3465	-11.8514	1.22386e-30	1.50313e-29	58.5496	NoSignifi
KCND2	-0.19135	3.38013	-11.851	1.22931e-30	1.50896e-29	58.5452	NoSignifi
MAPK6	-0.193348	6.64174	-11.8497	1.24573e-30	1.52826e-29	58.532	NoSignifi
SLC2A5	-0.236827	5.2427	-11.8467	1.2866e-30	1.5775e-29	58.5	NoSignifi
LOC283335	0.309059	5.8317	11.8443	1.32e-30	1.61755e-29	58.4746	NoSignifi
CCDC68	-0.585681	6.03832	-11.8438	1.32699e-30	1.62519e-29	58.4694	UP in Cluster1/3
DUSP18	0.294154	6.64193	11.8429	1.33916e-30	1.63916e-29	58.4604	NoSignifi
KCNQ1DN	0.242724	5.46813	11.838	1.41001e-30	1.72491e-29	58.4093	NoSignifi
MAP7D1	-0.358132	7.78716	-11.8364	1.43469e-30	1.75411e-29	58.3921	NoSignifi
COL15A1	-0.789607	8.97529	-11.8298	1.5394e-30	1.88108e-29	58.3223	UP in Cluster1/3
PHKA2	0.235323	6.12803	11.8285	1.56088e-30	1.90625e-29	58.3086	NoSignifi
GGH	0.707696	10.0396	11.828	1.56789e-30	1.91373e-29	58.3041	UP in Cluster2
MUC20	0.579545	7.01505	11.8276	1.57473e-30	1.92099e-29	58.2998	NoSignifi
CTSD	-0.420717	8.38487	-11.8271	1.58431e-30	1.9309e-29	58.2938	NoSignifi
DOHH	0.206574	5.79446	11.827	1.58464e-30	1.9309e-29	58.2936	NoSignifi
KLHL5	-0.479087	5.69182	-11.8268	1.58846e-30	1.93447e-29	58.2912	NoSignifi
SLC43A3	-0.550074	6.4873	-11.8259	1.60474e-30	1.9532e-29	58.2811	NoSignifi
PPP1R14C	0.815686	7.32624	11.8248	1.62289e-30	1.97418e-29	58.27	UP in Cluster2
NEURL2	0.260936	5.44315	11.8246	1.62534e-30	1.97606e-29	58.2685	NoSignifi
PSTPIP1	-0.266831	5.31196	-11.8217	1.67665e-30	2.03729e-29	58.2377	NoSignifi
XAF1	-0.528461	6.32624	-11.8187	1.73135e-30	2.10257e-29	58.2059	NoSignifi
SH3BP1	0.261731	6.69624	11.8171	1.76085e-30	2.1372e-29	58.1891	NoSignifi
ASPH	-0.293031	6.67489	-11.816	1.78054e-30	2.15989e-29	58.1781	NoSignifi
ARL13B	-0.479583	5.81542	-11.8154	1.79212e-30	2.17272e-29	58.1717	NoSignifi
PTPRE	-0.139531	5.30728	-11.8142	1.81649e-30	2.20103e-29	58.1583	NoSignifi
GJA8	0.199499	5.46724	11.8134	1.83108e-30	2.21747e-29	58.1504	NoSignifi
SLAMF7	-0.578048	5.74319	-11.8094	1.9098e-30	2.31151e-29	58.1087	NoSignifi
ARL8B	-0.261257	9.09346	-11.8073	1.95395e-30	2.36363e-29	58.086	NoSignifi
CNTROB	0.184261	5.96787	11.8062	1.97557e-30	2.38844e-29	58.0751	NoSignifi
DPEP2	-0.275643	4.92244	-11.805	2.00277e-30	2.41998e-29	58.0616	NoSignifi
AGR3	-1.439	8.77781	-11.8035	2.03361e-30	2.45587e-29	58.0464	UP in Cluster1/3
MT1F	-0.631018	8.86902	-11.803	2.04494e-30	2.46818e-29	58.0409	UP in Cluster1/3
APOBEC3G	-0.347668	6.47806	-11.801	2.08732e-30	2.51792e-29	58.0206	NoSignifi
B3GALNT1	-0.473283	4.23253	-11.795	2.22442e-30	2.68181e-29	57.9576	NoSignifi
OSTM1	-0.328712	5.65953	-11.7937	2.25715e-30	2.71976e-29	57.9431	NoSignifi
NFIC	-0.368776	7.22286	-11.7931	2.26974e-30	2.73341e-29	57.9376	NoSignifi
LYSMD2	-0.423255	8.82825	-11.7925	2.28409e-30	2.74916e-29	57.9313	NoSignifi
MMP9	-0.780729	8.28203	-11.7911	2.31861e-30	2.78916e-29	57.9165	UP in Cluster1/3
CD2	-0.552656	7.2762	-11.7895	2.35927e-30	2.83649e-29	57.8993	NoSignifi
TC2N	-0.436425	5.36344	-11.7886	2.38089e-30	2.8609e-29	57.8902	NoSignifi
LPIN2	-0.303799	7.35746	-11.7874	2.41183e-30	2.89647e-29	57.8774	NoSignifi
WDR91	-0.146108	4.99719	-11.7856	2.45869e-30	2.95111e-29	57.8584	NoSignifi
SASH1	-0.307133	7.55979	-11.7843	2.49335e-30	2.99105e-29	57.8445	NoSignifi
AX748273	0.38688	4.21634	11.7842	2.49478e-30	2.99111e-29	57.8439	NoSignifi
TEP1	-0.327808	5.68369	-11.7838	2.50666e-30	3.00369e-29	57.8392	NoSignifi
SLC39A2	0.537509	5.82174	11.7821	2.54964e-30	3.05351e-29	57.8224	NoSignifi
AC007389.3	0.389507	6.21948	11.7811	2.57821e-30	3.08601e-29	57.8113	NoSignifi
PRPF6	0.376008	7.96414	11.7804	2.59594e-30	3.10552e-29	57.8045	NoSignifi
SERPING1	-0.771116	8.30537	-11.7801	2.60654e-30	3.11648e-29	57.8005	UP in Cluster1/3
OSTC	-0.28082	10.4155	-11.7787	2.64472e-30	3.16038e-29	57.7861	NoSignifi
CDH11	-0.637378	6.73322	-11.7781	2.66085e-30	3.1779e-29	57.7801	UP in Cluster1/3
LINC00652	0.206373	5.52394	11.778	2.66449e-30	3.1805e-29	57.7787	NoSignifi
VRK2	-0.299404	8.34024	-11.7746	2.76168e-30	3.29469e-29	57.7432	NoSignifi
ADNP	0.329392	8.9277	11.7734	2.79765e-30	3.33576e-29	57.7304	NoSignifi
C12orf4	-0.330222	6.73868	-11.7725	2.82411e-30	3.36546e-29	57.7211	NoSignifi
UFSP2	-0.299286	7.80269	-11.7722	2.83327e-30	3.37452e-29	57.7179	NoSignifi
DGKA	-0.393471	6.38088	-11.768	2.96106e-30	3.52478e-29	57.6742	NoSignifi
CARD16	-0.275156	5.55578	-11.7678	2.96575e-30	3.52843e-29	57.6726	NoSignifi
VAV2	0.253175	6.46695	11.7649	3.06004e-30	3.6386e-29	57.6416	NoSignifi
REEP5	-0.255866	9.59745	-11.7642	3.08201e-30	3.66272e-29	57.6345	NoSignifi
RP11-258C19.7	0.417615	5.51716	11.7589	3.25959e-30	3.87163e-29	57.579	NoSignifi
NPC2	-0.31369	10.9037	-11.758	3.29094e-30	3.90673e-29	57.5695	NoSignifi
IL17RE	0.140197	4.37217	11.7562	3.35326e-30	3.97852e-29	57.5509	NoSignifi
LOC374443	-0.189482	3.9422	-11.7515	3.52586e-30	4.18102e-29	57.5012	NoSignifi
C10orf82	0.306475	5.17225	11.7514	3.529e-30	4.18245e-29	57.5003	NoSignifi
TBC1D25	0.148011	6.65813	11.7512	3.53715e-30	4.18982e-29	57.498	NoSignifi
AC079767.4	-0.324401	3.92971	-11.7476	3.67259e-30	4.34787e-29	57.4608	NoSignifi
E2F4	0.170298	7.9571	11.7475	3.67593e-30	4.34945e-29	57.4599	NoSignifi
FAM219B	-0.187536	6.24291	-11.7466	3.71073e-30	4.38823e-29	57.4506	NoSignifi
C1orf174	-0.399331	6.97895	-11.7447	3.78538e-30	4.47407e-29	57.4308	NoSignifi
LZTS3	0.440046	7.94515	11.7409	3.94062e-30	4.65501e-29	57.391	NoSignifi
S100A9	-0.703703	7.1349	-11.7399	3.98566e-30	4.70564e-29	57.3798	UP in Cluster1/3
MPDZ	-0.482282	5.54578	-11.739	4.02003e-30	4.74363e-29	57.3713	NoSignifi
SNRPD1	-0.373152	8.64626	-11.7389	4.02623e-30	4.74836e-29	57.3697	NoSignifi
NODAL	0.15216	4.9329	11.7379	4.0678e-30	4.79478e-29	57.3596	NoSignifi
AZI2	-0.229311	5.52478	-11.7362	4.1408e-30	4.87817e-29	57.3419	NoSignifi
CD63	-0.186736	12.0554	-11.7358	4.15835e-30	4.89618e-29	57.3377	NoSignifi
PAM	-0.442445	9.60864	-11.7312	4.36716e-30	5.13925e-29	57.2892	NoSignifi
ACP5	-0.556254	7.74827	-11.7311	4.37028e-30	5.14012e-29	57.2885	NoSignifi
F3	-0.61719	8.33892	-11.7236	4.73253e-30	5.56317e-29	57.2096	UP in Cluster1/3
OTUD1	-0.225314	6.06934	-11.7227	4.77349e-30	5.60827e-29	57.2011	NoSignifi
SRC	0.151075	5.32807	11.7226	4.77837e-30	5.61095e-29	57.2001	NoSignifi
ZNF624	-0.177998	3.71008	-11.7225	4.78823e-30	5.61949e-29	57.198	NoSignifi
CAPN10-AS1	0.191939	4.76695	11.7218	4.82074e-30	5.65458e-29	57.1913	NoSignifi
AUTS2	0.220965	5.99584	11.7188	4.97704e-30	5.83476e-29	57.1597	NoSignifi
SPRY3	0.137764	4.57157	11.7162	5.11485e-30	5.99306e-29	57.1326	NoSignifi
DCTN6	-0.374153	8.96729	-11.7114	5.37733e-30	6.2972e-29	57.0831	NoSignifi
RFTN2	-0.125557	4.48043	-11.7107	5.42001e-30	6.34376e-29	57.0752	NoSignifi
CTD-2587H24.10	0.217678	5.25176	11.7055	5.72642e-30	6.69877e-29	57.0207	NoSignifi
PIPOX	0.674754	5.2579	11.7046	5.7799e-30	6.75768e-29	57.0115	UP in Cluster2
SUSD3	0.240107	5.40659	11.704	5.814e-30	6.79388e-29	57.0057	NoSignifi
MR1	-0.250518	5.39123	-11.7017	5.95588e-30	6.95276e-29	56.9818	NoSignifi
CXCL12	-0.710055	6.67228	-11.7017	5.95639e-30	6.95276e-29	56.9817	UP in Cluster1/3
GLTSCR2	0.313165	5.81404	11.7008	6.01224e-30	7.01417e-29	56.9725	NoSignifi
TXNL1	-0.241221	6.2776	-11.7007	6.01877e-30	7.01801e-29	56.9714	NoSignifi
RP11-135A1.2	0.246141	4.54375	11.6995	6.0951e-30	7.10319e-29	56.9589	NoSignifi
CHMP1B	-0.283593	8.16845	-11.6981	6.18807e-30	7.20765e-29	56.9439	NoSignifi
COQ10A	-0.224033	6.58249	-11.6961	6.31719e-30	7.3541e-29	56.9235	NoSignifi
ZC3H12B	0.1549	4.377	11.6951	6.38288e-30	7.42658e-29	56.9132	NoSignifi
RALGAPB	0.291332	7.19198	11.6947	6.41391e-30	7.45867e-29	56.9084	NoSignifi
TOMM40	0.248914	7.74884	11.6931	6.52483e-30	7.58359e-29	56.8914	NoSignifi
ZNF225	-0.157784	4.47134	-11.6929	6.533e-30	7.589e-29	56.8902	NoSignifi
LPPR4	-0.430568	4.34246	-11.6919	6.60698e-30	7.67083e-29	56.879	NoSignifi
PDHA1	0.344943	9.42478	11.6913	6.64872e-30	7.71515e-29	56.8728	NoSignifi
MBD1	-0.16095	6.39408	-11.6911	6.66251e-30	7.72701e-29	56.8708	NoSignifi
SCML2	0.424138	8.05761	11.6901	6.73353e-30	7.80521e-29	56.8602	NoSignifi
RPS29	-0.235276	9.34822	-11.6875	6.92055e-30	8.01769e-29	56.8331	NoSignifi
COL10A1	-1.23982	6.61126	-11.6862	7.01438e-30	8.12205e-29	56.8198	UP in Cluster1/3
FER1L4	0.243344	5.23919	11.6848	7.11292e-30	8.23175e-29	56.8059	NoSignifi
GPR116	-0.474983	6.64941	-11.6819	7.33294e-30	8.48185e-29	56.7758	NoSignifi
TWIST1	-0.754906	5.46643	-11.6795	7.52166e-30	8.69549e-29	56.7506	UP in Cluster1/3
TCP11L1	-0.136864	5.02854	-11.6787	7.58878e-30	8.7684e-29	56.7418	NoSignifi
PIK3R3	-0.301958	6.0496	-11.6755	7.84741e-30	9.0624e-29	56.7086	NoSignifi
CXCL9	-0.994392	7.71507	-11.6721	8.13287e-30	9.38705e-29	56.6732	UP in Cluster1/3
PTPN21	-0.164501	5.06783	-11.6713	8.19991e-30	9.45938e-29	56.6651	NoSignifi
LOC100505501	-0.520812	4.62649	-11.6678	8.51195e-30	9.81412e-29	56.6281	NoSignifi
HSP90B1	-0.436409	8.26032	-11.667	8.58408e-30	9.89202e-29	56.6197	NoSignifi
TPM1	-0.279998	8.11497	-11.6665	8.62619e-30	9.93526e-29	56.6149	NoSignifi
LOC101927482	-0.17795	3.19525	-11.6653	8.73485e-30	1.00551e-28	56.6025	NoSignifi
RAB14	-0.218383	7.36461	-11.6652	8.74015e-30	1.00558e-28	56.6019	NoSignifi
DHX34	0.137514	5.18345	11.664	8.85548e-30	1.01831e-28	56.5889	NoSignifi
PDE6A	0.262144	4.93083	11.6595	9.28509e-30	1.06714e-28	56.5419	NoSignifi
ADAP2	-0.300391	6.7122	-11.6572	9.50878e-30	1.09227e-28	56.5184	NoSignifi
RP11-517C16.2	0.19438	5.19049	11.6556	9.66844e-30	1.11003e-28	56.5019	NoSignifi
CD72	-0.35135	4.89721	-11.655	9.73141e-30	1.11666e-28	56.4954	NoSignifi
LOC101928424	0.182612	4.77907	11.652	1.00442e-29	1.15194e-28	56.4641	NoSignifi
SNORA71B	0.192505	5.10429	11.6493	1.03257e-29	1.18361e-28	56.4367	NoSignifi
LPAR1	-0.392875	6.12448	-11.6466	1.06229e-29	1.21702e-28	56.4086	NoSignifi
MORC3	-0.345162	7.68389	-11.6443	1.08817e-29	1.24602e-28	56.3848	NoSignifi
C11orf95	0.245321	6.22281	11.6419	1.11676e-29	1.27807e-28	56.3591	NoSignifi
SLC22A8	0.201928	5.09306	11.6416	1.11945e-29	1.28048e-28	56.3567	NoSignifi
TFAP2A	-0.390192	4.65836	-11.6398	1.14181e-29	1.30537e-28	56.3371	NoSignifi
PSG1	0.109173	4.40387	11.6388	1.15304e-29	1.31751e-28	56.3274	NoSignifi
DLST	-0.350669	8.48768	-11.6375	1.16911e-29	1.3346e-28	56.3137	NoSignifi
FOXD2-AS1	0.180799	4.93062	11.6375	1.16923e-29	1.3346e-28	56.3136	NoSignifi
SHROOM2	0.591566	6.28133	11.635	1.20017e-29	1.3692e-28	56.2877	UP in Cluster2
N4BP2	-0.364229	5.35897	-11.6267	1.3085e-29	1.49199e-28	56.2021	NoSignifi
LRRC10B	0.348533	5.75817	11.6262	1.31563e-29	1.49933e-28	56.1967	NoSignifi
LOC440149	0.239305	4.83012	11.625	1.33194e-29	1.51712e-28	56.1845	NoSignifi
PIGK	-0.273196	5.83233	-11.6196	1.41004e-29	1.60523e-28	56.1281	NoSignifi
BEND6	-0.140416	3.38029	-11.6184	1.42755e-29	1.62431e-28	56.1159	NoSignifi
CRHR1	0.117846	4.7658	11.6155	1.47134e-29	1.67327e-28	56.0859	NoSignifi
LCA5	-0.140157	3.83366	-11.6151	1.47841e-29	1.68042e-28	56.0812	NoSignifi
THBS1	-0.431195	6.22341	-11.6093	1.57025e-29	1.78387e-28	56.0215	NoSignifi
NPFFR1	0.230758	5.90981	11.6028	1.68169e-29	1.90947e-28	55.9536	NoSignifi
ACER3	-0.294146	6.20172	-11.6009	1.7147e-29	1.94593e-28	55.9343	NoSignifi
P2RX2	0.155806	5.53715	11.5969	1.78827e-29	2.02836e-28	55.8927	NoSignifi
SELM	-0.629693	8.55369	-11.5956	1.81179e-29	2.05396e-28	55.8797	UP in Cluster1/3
TLE4	-0.193024	4.8313	-11.5942	1.83833e-29	2.08296e-28	55.8653	NoSignifi
FSHB	0.161905	4.47509	11.5924	1.87398e-29	2.12224e-28	55.8463	NoSignifi
STX16	0.422621	7.71877	11.5923	1.8759e-29	2.12331e-28	55.8453	NoSignifi
ADAM28	-0.275361	4.86656	-11.5919	1.88441e-29	2.13183e-28	55.8408	NoSignifi
HR	0.258312	6.57242	11.5904	1.91281e-29	2.16282e-28	55.826	NoSignifi
RNF138	-0.400975	7.54314	-11.5903	1.9149e-29	2.16405e-28	55.8249	NoSignifi
C14orf166	-0.23841	11.0436	-11.5891	1.93895e-29	2.19009e-28	55.8126	NoSignifi
TTLL7	-0.215475	4.25221	-11.589	1.94255e-29	2.19302e-28	55.8107	NoSignifi
SUCNR1	-0.401613	4.83601	-11.5839	2.04871e-29	2.31166e-28	55.758	NoSignifi
SRP19	-0.2883	9.39332	-11.5827	2.07381e-29	2.33876e-28	55.7459	NoSignifi
EBF1	-0.335462	4.64266	-11.582	2.088e-29	2.35353e-28	55.7392	NoSignifi
C11orf49	0.171812	7.12548	11.5791	2.15356e-29	2.42617e-28	55.7086	NoSignifi
FBXO28	-0.213966	6.94299	-11.572	2.31822e-29	2.61032e-28	55.6356	NoSignifi
PHAX	-0.369198	6.71409	-11.5693	2.38508e-29	2.68421e-28	55.6074	NoSignifi
SFTPC	0.129628	5.73108	11.5681	2.41491e-29	2.71636e-28	55.5951	NoSignifi
PNMA3	0.174975	5.99989	11.5659	2.47028e-29	2.77721e-28	55.5727	NoSignifi
ADRA2C	0.312126	6.28326	11.5657	2.47741e-29	2.78378e-28	55.5698	NoSignifi
GAREM	-0.368848	5.87419	-11.565	2.49452e-29	2.80155e-28	55.563	NoSignifi
ELAC1	-0.245478	4.71937	-11.5645	2.50703e-29	2.81414e-28	55.558	NoSignifi
INPP5F	-0.216571	5.41368	-11.5634	2.53697e-29	2.84626e-28	55.5463	NoSignifi
SFXN4	0.220117	7.05902	11.5632	2.5406e-29	2.84887e-28	55.5449	NoSignifi
RAB11A	-0.297736	9.01778	-11.5624	2.5629e-29	2.87238e-28	55.5362	NoSignifi
CRYGEP	0.238136	5.23481	11.5609	2.60348e-29	2.91636e-28	55.5206	NoSignifi
MMP1	-1.38541	9.01615	-11.5598	2.63454e-29	2.94962e-28	55.5089	UP in Cluster1/3
CSRP2	-0.456258	7.55795	-11.5574	2.70068e-29	3.0221e-28	55.4843	NoSignifi
INTU	-0.373549	4.40459	-11.5567	2.72087e-29	3.04313e-28	55.477	NoSignifi
DDR2	-0.567106	6.55887	-11.5556	2.75219e-29	3.07658e-28	55.4656	NoSignifi
KIAA1468	-0.334893	7.59785	-11.5555	2.75527e-29	3.07842e-28	55.4645	NoSignifi
LILRB4	-0.228144	4.11829	-11.5532	2.82012e-29	3.14926e-28	55.4415	NoSignifi
SNTA1	0.212552	6.47484	11.5516	2.86724e-29	3.20022e-28	55.4251	NoSignifi
PAAF1	0.226324	6.77571	11.5502	2.91045e-29	3.24678e-28	55.4102	NoSignifi
EPHA4	-0.393559	5.02001	-11.5476	2.99008e-29	3.33389e-28	55.3835	NoSignifi
TUT1	0.239485	6.63242	11.5473	2.998e-29	3.341e-28	55.3809	NoSignifi
MAX	-0.227268	7.4154	-11.5432	3.12955e-29	3.48581e-28	55.3383	NoSignifi
PDE1A	-0.257063	4.01071	-11.543	3.1369e-29	3.4922e-28	55.336	NoSignifi
NLRC4	-0.124303	3.98866	-11.5424	3.15499e-29	3.51053e-28	55.3303	NoSignifi
OAZ2	-0.240052	8.19608	-11.5423	3.16059e-29	3.51496e-28	55.3286	NoSignifi
TRAPPC9	0.165089	6.93673	11.5404	3.22294e-29	3.58246e-28	55.3092	NoSignifi
SOX7	-0.39169	4.51138	-11.5401	3.23256e-29	3.59131e-28	55.3063	NoSignifi
OPTN	-0.354083	8.25161	-11.536	3.37306e-29	3.74548e-28	55.2641	NoSignifi
ETV1	-0.255773	5.27355	-11.5348	3.41616e-29	3.7914e-28	55.2516	NoSignifi
AP006216.10	0.151838	4.01263	11.5334	3.46768e-29	3.8466e-28	55.2367	NoSignifi
SERPINB2	-0.830383	4.28447	-11.5263	3.73394e-29	4.13984e-28	55.1635	UP in Cluster1/3
ATP5E	0.150679	7.75284	11.5252	3.77692e-29	4.18535e-28	55.1521	NoSignifi
HACE1	-0.478444	5.94026	-11.5246	3.79975e-29	4.20849e-28	55.1462	NoSignifi
CLSTN3	0.291773	6.02295	11.5224	3.88795e-29	4.30398e-28	55.1234	NoSignifi
SRA1	-0.264597	8.19741	-11.5205	3.96599e-29	4.38813e-28	55.1037	NoSignifi
PARD3B	0.0907719	4.71576	11.5204	3.96959e-29	4.38986e-28	55.1028	NoSignifi
RP11-272D12.1	0.220347	5.22717	11.5199	3.98904e-29	4.40912e-28	55.098	NoSignifi
CEBPD	-0.39239	7.42891	-11.5178	4.07777e-29	4.5049e-28	55.0762	NoSignifi
ZBTB34	-0.357263	6.17596	-11.5138	4.25029e-29	4.69309e-28	55.0352	NoSignifi
SPPL2A	-0.36419	8.05923	-11.5136	4.25857e-29	4.69984e-28	55.0332	NoSignifi
ZNF81	0.0821745	4.42727	11.5129	4.29162e-29	4.7339e-28	55.0256	NoSignifi
ANKRD32	-0.276751	4.70526	-11.5111	4.37316e-29	4.82139e-28	55.0069	NoSignifi
IL34	0.299494	6.44055	11.51	4.41962e-29	4.87013e-28	54.9965	NoSignifi
FBXO44	0.218661	5.99113	11.5084	4.49324e-29	4.94873e-28	54.9801	NoSignifi
SNORD89	-0.379692	6.37523	-11.5068	4.56861e-29	5.02919e-28	54.9636	NoSignifi
IL13	0.215699	6.07545	11.5067	4.57341e-29	5.03191e-28	54.9626	NoSignifi
LMAN1	-0.429628	7.52312	-11.5053	4.64239e-29	5.10522e-28	54.9478	NoSignifi
RCOR1	-0.20548	6.60145	-11.5047	4.67367e-29	5.137e-28	54.9411	NoSignifi
BRSK2	0.158945	4.53657	11.5041	4.70084e-29	5.16425e-28	54.9354	NoSignifi
TCF15	0.391553	5.71267	11.5037	4.72147e-29	5.18428e-28	54.931	NoSignifi
MBNL1	-0.241551	6.65143	-11.5026	4.77362e-29	5.23888e-28	54.9202	NoSignifi
FBN1	-0.728621	6.94188	-11.4982	4.99654e-29	5.48076e-28	54.875	UP in Cluster1/3
FAM160B1	-0.160444	5.77161	-11.4962	5.10229e-29	5.59392e-28	54.8542	NoSignifi
HTR4	0.117949	4.95025	11.4939	5.22391e-29	5.72435e-28	54.8309	NoSignifi
PDGFC	-0.679736	6.78343	-11.4917	5.34652e-29	5.85575e-28	54.8079	UP in Cluster1/3
PCBP4	0.252453	6.99639	11.491	5.38388e-29	5.89369e-28	54.801	NoSignifi
PDZD11	0.288338	9.77082	11.4875	5.58535e-29	6.11115e-28	54.7646	NoSignifi
SLC19A3	0.558966	4.66878	11.4852	5.72046e-29	6.25581e-28	54.7409	NoSignifi
MESDC1	-0.257766	6.56396	-11.4841	5.78431e-29	6.32244e-28	54.73	NoSignifi
DACH1	0.875069	6.89437	11.4813	5.95476e-29	6.50547e-28	54.7012	UP in Cluster2
SIDT2	-0.304401	8.29421	-11.4767	6.24665e-29	6.82091e-28	54.6538	NoSignifi
AGT	0.674485	7.78854	11.4766	6.25463e-29	6.82619e-28	54.6525	UP in Cluster2
LINC00888	-0.44746	5.83001	-11.4761	6.28724e-29	6.85832e-28	54.6474	NoSignifi
HSF2BP	0.187338	5.07982	11.4748	6.37377e-29	6.94921e-28	54.6338	NoSignifi
LOC339803	-0.201628	4.22645	-11.473	6.49356e-29	7.07624e-28	54.6154	NoSignifi
KCNK6	-0.400494	6.48332	-11.4719	6.56285e-29	7.14815e-28	54.6049	NoSignifi
UBN2	0.18252	5.64993	11.4671	6.89835e-29	7.5098e-28	54.5555	NoSignifi
OAS2	-0.516932	5.86296	-11.4668	6.92269e-29	7.53251e-28	54.552	NoSignifi
ARID4A	-0.360499	6.18953	-11.4664	6.94649e-29	7.55461e-28	54.5486	NoSignifi
KDM5C	0.255583	6.66713	11.4646	7.08225e-29	7.6984e-28	54.5294	NoSignifi
DPF1	0.215822	5.93728	11.4644	7.09657e-29	7.71008e-28	54.5274	NoSignifi
BICD2	-0.252964	6.17011	-11.4613	7.32864e-29	7.95822e-28	54.4956	NoSignifi
CD37	-0.304531	4.94226	-11.4602	7.40949e-29	8.04199e-28	54.4847	NoSignifi
FAM214A	-0.298709	5.9416	-11.4576	7.61639e-29	8.26241e-28	54.4574	NoSignifi
ADAMTS2	-0.446432	6.32098	-11.4547	7.84843e-29	8.50573e-28	54.4277	NoSignifi
IFT43	-0.197357	6.59379	-11.4547	7.84854e-29	8.50573e-28	54.4277	NoSignifi
[truncated: 19,655 more rows]

## Sheet: Table S5
Table S5. ​The differential expression genes of PCDS3 identified by limma.​
	logFC	AveExpr	t	P.Value	adj.P.Val	B	threshold
GFPT2	1.40848	5.911	34.0927	3.18243e-176	6.89093e-172	392.348	UP in Cluster3
COLEC12	1.96495	5.74478	33.9952	1.65448e-175	1.79123e-171	390.705	UP in Cluster3
CCDC80	1.5688	6.0052	33.2881	2.56068e-170	1.84821e-166	378.788	UP in Cluster3
GAS1	1.74676	5.54092	32.7771	1.43775e-166	7.78288e-163	370.179	UP in Cluster3
VEGFC	1.20531	5.91547	32.7377	2.79834e-166	1.21185e-162	369.515	UP in Cluster3
ZEB2	0.751564	4.70361	31.8704	6.40867e-160	2.31278e-156	354.912	UP in Cluster3
CHST11	0.984037	5.91279	31.794	2.32429e-159	7.18968e-156	353.627	UP in Cluster3
ITGAM	1.42479	6.03112	31.3239	6.45117e-156	1.74609e-152	345.72	UP in Cluster3
TSHZ3	0.960623	5.95823	31.2821	1.30514e-155	3.14002e-152	345.017	UP in Cluster3
DDR2	1.29098	6.55887	31.2425	2.54263e-155	5.50557e-152	344.352	UP in Cluster3
MAFB	1.43359	8.1575	30.977	2.22747e-153	4.38467e-150	339.892	UP in Cluster3
LINC01279	2.1729	5.56849	30.8486	1.93332e-152	3.48851e-149	337.737	UP in Cluster3
C5AR1	1.61363	5.9588	30.7146	1.8444e-151	3.07207e-148	335.487	UP in Cluster3
NRP2	0.583966	5.10418	30.7101	1.99217e-151	3.08117e-148	335.41	NoSignifi
CNRIP1	1.20612	6.70694	30.6304	7.60501e-151	1.09781e-147	334.075	UP in Cluster3
BNC2	0.899149	5.1216	30.5792	1.80129e-150	2.43771e-147	333.215	UP in Cluster3
LAYN	0.414245	4.40006	30.5677	2.18415e-150	2.78196e-147	333.022	NoSignifi
HEG1	0.938133	7.71656	30.5458	3.1606e-150	3.80203e-147	332.654	UP in Cluster3
FBXL7	0.886869	5.70176	30.4589	1.36264e-149	1.55291e-146	331.197	UP in Cluster3
C20orf194	0.804168	6.04338	30.3729	5.78206e-149	6.25995e-146	329.755	UP in Cluster3
OSMR	1.08072	5.64092	30.2594	3.89339e-148	4.01446e-145	327.853	UP in Cluster3
TUBB6	1.47149	8.51848	30.2454	4.92555e-148	4.84786e-145	327.619	UP in Cluster3
CLIP4	0.844914	5.13109	30.1189	4.12692e-147	3.88522e-144	325.499	UP in Cluster3
PLEKHO1	1.12076	6.61443	30.0193	2.197e-146	1.98215e-143	323.831	UP in Cluster3
TIMP2	1.33454	9.10507	29.9463	7.47362e-146	6.47305e-143	322.611	UP in Cluster3
SFRP2	3.25251	7.35465	29.8977	1.69064e-145	1.40797e-142	321.796	UP in Cluster3
SERPING1	1.68406	8.30537	29.8918	1.86784e-145	1.49794e-142	321.697	UP in Cluster3
FRMD6	1.6983	6.90335	29.8445	4.12666e-145	3.19124e-142	320.907	UP in Cluster3
PTRF	1.1436	7.37015	29.7968	9.18255e-145	6.8562e-142	320.109	UP in Cluster3
VGLL3	1.18832	4.266	29.6732	7.29358e-144	5.26427e-141	318.042	UP in Cluster3
RAB31	1.67433	8.87721	29.5574	5.08312e-143	3.55048e-140	316.106	UP in Cluster3
GPC6	1.24864	6.13723	29.5538	5.39765e-143	3.65235e-140	316.046	UP in Cluster3
EFEMP2	1.19414	7.4647	29.3991	7.20669e-142	4.72868e-139	313.462	UP in Cluster3
DOK5	0.811595	5.42193	29.2807	5.22938e-141	3.33035e-138	311.485	UP in Cluster3
TSPAN4	0.880689	6.99862	29.2691	6.34543e-141	3.92565e-138	311.292	UP in Cluster3
CALHM2	0.806401	6.55898	29.2575	7.71273e-141	4.639e-138	311.098	UP in Cluster3
GPNMB	1.80006	6.92792	29.2527	8.34903e-141	4.88599e-138	311.019	UP in Cluster3
MAGI2-AS3	0.533332	4.30031	29.2139	1.59966e-140	9.11509e-138	310.37	NoSignifi
ATP8B2	0.754553	6.35957	29.2041	1.88317e-140	1.04555e-137	310.208	UP in Cluster3
LHFP	1.12715	6.57653	29.1982	2.07996e-140	1.12594e-137	310.108	UP in Cluster3
STON1	0.868833	4.92133	29.1792	2.85819e-140	1.50947e-137	309.791	UP in Cluster3
FCGR2B	1.52905	5.91922	29.1176	7.99857e-140	4.12364e-137	308.765	UP in Cluster3
C1orf162	1.39697	6.29202	29.1107	8.97676e-140	4.52032e-137	308.65	UP in Cluster3
CSF1R	1.07072	7.35057	29.0971	1.1271e-139	5.54663e-137	308.423	UP in Cluster3
PECAM1	0.828108	7.00212	29.0554	2.26431e-139	1.08953e-136	307.727	UP in Cluster3
CLMP	1.30575	5.51211	29.0268	3.65219e-139	1.71915e-136	307.251	UP in Cluster3
KCNE4	0.873775	4.75894	29.0126	4.63226e-139	2.13409e-136	307.014	UP in Cluster3
IL1R1	0.900782	6.16127	29.0072	5.06699e-139	2.28574e-136	306.924	UP in Cluster3
C1R	1.48963	9.01488	28.996	6.11219e-139	2.70096e-136	306.737	UP in Cluster3
GNB4	0.78279	5.91244	28.9726	9.02908e-139	3.91013e-136	306.348	UP in Cluster3
NRP1	0.621676	4.99631	28.9513	1.29026e-138	5.47805e-136	305.992	UP in Cluster3
PPP1R18	1.0301	8.396	28.9168	2.29688e-138	9.56429e-136	305.417	UP in Cluster3
EMP3	1.25413	7.92903	28.8407	8.17927e-138	3.34162e-135	304.15	UP in Cluster3
AEBP1	1.70771	8.43794	28.8327	9.34385e-138	3.74671e-135	304.018	UP in Cluster3
AXL	0.827972	6.7768	28.8065	1.44795e-137	5.70047e-135	303.581	UP in Cluster3
AKT3	0.528905	4.91976	28.7625	3.01719e-137	1.16663e-134	302.849	NoSignifi
CD14	1.50464	8.41032	28.7602	3.13605e-137	1.19131e-134	302.81	UP in Cluster3
CYP1B1	1.60535	5.16667	28.7111	7.11277e-137	2.65539e-134	301.993	UP in Cluster3
MSRB3	1.10385	6.28516	28.6673	1.47697e-136	5.42047e-134	301.265	UP in Cluster3
ZFPM2	1.38583	4.75471	28.6604	1.65836e-136	5.98473e-134	301.149	UP in Cluster3
QKI	0.761832	5.83346	28.5871	5.63153e-136	1.99901e-133	299.93	UP in Cluster3
ANGPTL2	1.18035	6.75232	28.583	6.03269e-136	2.10687e-133	299.861	UP in Cluster3
MYO5A	0.601588	4.64609	28.5293	1.47482e-135	5.06893e-133	298.97	UP in Cluster3
WIPF1	0.8122	5.93331	28.3981	1.31367e-134	4.42454e-132	296.789	UP in Cluster3
TSPYL5	1.18894	5.48939	28.3974	1.3282e-134	4.42454e-132	296.778	UP in Cluster3
NR3C1	1.19436	6.66425	28.396	1.36056e-134	4.46366e-132	296.754	UP in Cluster3
CD163	1.3401	6.16859	28.2957	7.21898e-134	2.33302e-131	295.09	UP in Cluster3
SERPINF1	1.65651	9.06647	28.2668	1.16859e-133	3.72111e-131	294.61	UP in Cluster3
ARL4C	1.00113	6.85452	28.2423	1.75655e-133	5.51227e-131	294.203	UP in Cluster3
CRYAB	1.38758	6.79372	28.241	1.79472e-133	5.55157e-131	294.182	UP in Cluster3
WISP1	1.16985	5.31094	28.2331	2.04705e-133	6.24292e-131	294.051	UP in Cluster3
MITF	0.849168	5.60656	28.2322	2.07972e-133	6.25446e-131	294.035	UP in Cluster3
FERMT2	1.42869	6.68285	28.1867	4.4316e-133	1.31449e-130	293.28	UP in Cluster3
DPYSL3	1.13978	6.05768	28.1531	7.7489e-133	2.26739e-130	292.723	UP in Cluster3
SLIT2	1.47222	5.38648	28.0985	1.92241e-132	5.55012e-130	291.817	UP in Cluster3
PLEKHO2	0.65161	7.21626	28.054	4.02659e-132	1.14721e-129	291.08	UP in Cluster3
DFNA5	1.18929	6.20081	27.993	1.1089e-131	3.11833e-129	290.069	UP in Cluster3
MRAS	0.513649	5.85889	27.9907	1.15299e-131	3.20073e-129	290.03	NoSignifi
FBN1	1.56518	6.94188	27.9783	1.41568e-131	3.88021e-129	289.826	UP in Cluster3
PRRX1	1.42858	5.74628	27.9469	2.38691e-131	6.46046e-129	289.305	UP in Cluster3
KIAA1462	1.09319	4.60957	27.9379	2.77043e-131	7.40595e-129	289.156	UP in Cluster3
BASP1	0.779961	6.95551	27.9031	4.93603e-131	1.30341e-128	288.58	UP in Cluster3
IFFO1	0.58428	6.77106	27.8948	5.66602e-131	1.47815e-128	288.443	NoSignifi
NXN	1.47031	7.54709	27.8758	7.77169e-131	2.00334e-128	288.128	UP in Cluster3
SPOCK1	2.04248	6.61987	27.8114	2.26137e-130	5.76065e-128	287.063	UP in Cluster3
DCN	1.09447	7.01295	27.7997	2.7488e-130	6.9209e-128	286.868	UP in Cluster3
PILRA	0.824275	5.56429	27.7854	3.48128e-130	8.6644e-128	286.632	UP in Cluster3
CTSL	1.11245	8.92047	27.7154	1.11206e-129	2.73629e-127	285.474	UP in Cluster3
SYT11	0.500013	4.93606	27.6669	2.4833e-129	6.04168e-127	284.673	NoSignifi
SPG20	0.469374	5.10548	27.658	2.88111e-129	6.93162e-127	284.525	NoSignifi
HLX	0.736378	5.99176	27.6513	3.21989e-129	7.66157e-127	284.414	UP in Cluster3
ADAM12	1.06507	5.38029	27.627	4.81593e-129	1.13347e-126	284.012	UP in Cluster3
OLFML2B	1.40906	7.06462	27.6162	5.75377e-129	1.33964e-126	283.835	UP in Cluster3
GYPC	0.751515	7.42308	27.5868	9.37549e-129	2.15965e-126	283.348	UP in Cluster3
FAM129A	1.42152	6.48112	27.5415	1.98531e-128	4.52504e-126	282.6	UP in Cluster3
ITGA5	1.17973	7.81224	27.4453	9.75499e-128	2.20026e-125	281.012	UP in Cluster3
FAM26E	0.502857	5.38567	27.4415	1.03959e-127	2.32063e-125	280.949	NoSignifi
GLT8D2	1.41551	6.69093	27.4266	1.32931e-127	2.93709e-125	280.704	UP in Cluster3
VSIG4	1.45263	6.86324	27.4007	2.04277e-127	4.46789e-125	280.275	UP in Cluster3
THEMIS2	0.985708	6.34097	27.364	3.74702e-127	8.11343e-125	279.67	UP in Cluster3
TRPS1	0.82334	5.27924	27.2603	2.0816e-126	4.46265e-124	277.96	UP in Cluster3
ANTXR1	0.5913	5.94202	27.2553	2.2597e-126	4.79699e-124	277.878	UP in Cluster3
BCAT1	1.23167	5.83889	27.2038	5.29076e-126	1.11224e-123	277.03	UP in Cluster3
AMOTL1	0.491349	5.56134	27.1944	6.18402e-126	1.28753e-123	276.874	NoSignifi
RHOJ	0.631772	5.02195	27.187	6.98605e-126	1.44066e-123	276.753	UP in Cluster3
GAS7	0.673331	5.97166	27.1698	9.27481e-126	1.8946e-123	276.47	UP in Cluster3
LAPTM5	1.34854	9.45139	27.1447	1.40368e-125	2.84055e-123	276.057	UP in Cluster3
COL6A2	1.24636	7.94875	27.1234	1.9965e-125	4.00279e-123	275.706	UP in Cluster3
MGP	1.6998	6.59949	26.9338	4.56102e-124	9.06052e-122	272.586	UP in Cluster3
C3AR1	1.091	7.00596	26.9216	5.5732e-124	1.09706e-121	272.386	UP in Cluster3
ENTPD1	0.909465	6.32452	26.9068	7.11002e-124	1.38697e-121	272.143	UP in Cluster3
FCGR1B	1.43968	5.98527	26.9003	7.91418e-124	1.53005e-121	272.036	UP in Cluster3
VIM	1.00387	7.73823	26.8741	1.21923e-123	2.33629e-121	271.605	UP in Cluster3
GGT5	0.758641	6.30415	26.8199	2.97763e-123	5.65567e-121	270.715	UP in Cluster3
GLI3	0.52482	5.34062	26.781	5.65238e-123	1.06427e-120	270.076	NoSignifi
LGALS1	1.16718	11.3209	26.771	6.65718e-123	1.24265e-120	269.912	UP in Cluster3
FAM49A	0.70624	4.71756	26.7698	6.79823e-123	1.25376e-120	269.892	UP in Cluster3
CFH	1.4843	6.27836	26.7695	6.83246e-123	1.25376e-120	269.887	UP in Cluster3
DSE	0.507509	4.72195	26.7374	1.15736e-122	2.10591e-120	269.361	NoSignifi
C1orf54	0.911817	7.50422	26.7313	1.28134e-122	2.31208e-120	269.26	UP in Cluster3
C14orf132	0.809748	5.5672	26.722	1.49294e-122	2.67162e-120	269.107	UP in Cluster3
HTRA1	1.36972	9.21617	26.7106	1.80127e-122	3.19695e-120	268.92	UP in Cluster3
EFS	0.64685	5.32326	26.6856	2.71565e-122	4.78065e-120	268.51	UP in Cluster3
TNS1	0.908603	6.44837	26.668	3.62915e-122	6.33725e-120	268.221	UP in Cluster3
RASSF2	1.08605	6.29946	26.6664	3.72653e-122	6.45525e-120	268.195	UP in Cluster3
MAF	0.502993	4.74541	26.6099	9.43279e-122	1.62102e-119	267.269	NoSignifi
MSN	0.565916	7.10473	26.5587	2.18936e-121	3.73278e-119	266.429	NoSignifi
TAGLN	1.484	9.10896	26.5512	2.4771e-121	4.19037e-119	266.306	UP in Cluster3
FAM110B	0.389549	4.59462	26.5328	3.34778e-121	5.61933e-119	266.006	NoSignifi
TYROBP	1.42709	8.1165	26.5153	4.46446e-121	7.43608e-119	265.719	UP in Cluster3
FAP	1.78603	6.87505	26.5096	4.89999e-121	8.09919e-119	265.626	UP in Cluster3
PCOLCE	1.26567	7.87304	26.4911	6.63902e-121	1.08905e-118	265.323	UP in Cluster3
PDLIM3	0.942432	5.56165	26.4344	1.68629e-120	2.74535e-118	264.393	UP in Cluster3
KCNJ8	0.949544	5.54418	26.3524	6.46853e-120	1.04525e-117	263.053	UP in Cluster3
CXCL12	1.44466	6.67228	26.2569	3.09955e-119	4.97145e-117	261.49	UP in Cluster3
MRC1	1.8557	7.32138	26.2543	3.23296e-119	5.14731e-117	261.448	UP in Cluster3
CCL2	1.6696	7.00565	26.2371	4.28576e-119	6.77368e-117	261.167	UP in Cluster3
MAP1B	1.10146	6.1521	26.2026	7.5393e-119	1.18296e-116	260.604	UP in Cluster3
FEZ1	0.634663	5.75239	26.1878	9.60778e-119	1.49667e-116	260.362	UP in Cluster3
PTGIS	0.821143	4.84187	26.1384	2.15897e-118	3.33916e-116	259.555	UP in Cluster3
BGN	1.50835	7.52861	26.1269	2.60631e-118	4.00245e-116	259.367	UP in Cluster3
MIR100HG	1.6009	4.82946	26.0922	4.598e-118	7.0113e-116	258.801	UP in Cluster3
JAM3	0.672233	5.3223	26.0553	8.4067e-118	1.27294e-115	258.199	UP in Cluster3
CD86	0.879912	5.73417	26.0213	1.46652e-117	2.20518e-115	257.644	UP in Cluster3
CRISPLD2	0.710185	6.99262	25.9977	2.15667e-117	3.22058e-115	257.26	UP in Cluster3
PLXDC2	1.23312	5.72849	25.9703	3.37547e-117	5.00609e-115	256.813	UP in Cluster3
ECM2	0.785845	5.02282	25.9412	5.4278e-117	7.99512e-115	256.339	UP in Cluster3
SRPX	1.70313	6.52174	25.9215	7.48839e-117	1.09558e-114	256.019	UP in Cluster3
PDE4DIP	0.360349	4.16263	25.9152	8.29673e-117	1.2057e-114	255.916	NoSignifi
MS4A7	1.26396	6.28006	25.8823	1.42117e-116	2.0515e-114	255.38	UP in Cluster3
LY96	1.64436	6.58851	25.8812	1.44538e-116	2.07263e-114	255.363	UP in Cluster3
PRICKLE2	0.969551	6.13841	25.8474	2.51281e-116	3.5796e-114	254.811	UP in Cluster3
MMP19	0.529268	6.25323	25.8425	2.71824e-116	3.84694e-114	254.733	NoSignifi
LOX	1.36966	5.49523	25.8296	3.35799e-116	4.72146e-114	254.522	UP in Cluster3
SYNC	1.31418	5.0992	25.7096	2.37799e-115	3.32197e-113	252.57	UP in Cluster3
FNDC1	2.23483	6.99686	25.6922	3.1578e-115	4.38306e-113	252.287	UP in Cluster3
SLA	0.894941	6.94545	25.6749	4.18831e-115	5.77641e-113	252.006	UP in Cluster3
CMTM3	0.583206	6.47263	25.6652	4.90238e-115	6.71844e-113	251.849	NoSignifi
MPDZ	0.96442	5.54578	25.6602	5.32137e-115	7.24676e-113	251.767	UP in Cluster3
SYNE1	0.314249	4.31838	25.6558	5.71702e-115	7.73691e-113	251.696	NoSignifi
ITGB2	0.946371	6.65709	25.6484	6.44178e-115	8.66359e-113	251.577	UP in Cluster3
ZNF521	1.17489	5.00131	25.628	8.98994e-115	1.2016e-112	251.244	UP in Cluster3
NCF2	1.46509	6.63316	25.5941	1.56119e-114	2.07389e-112	250.694	UP in Cluster3
GUCY1B3	1.13172	6.34201	25.5926	1.59902e-114	2.11119e-112	250.67	UP in Cluster3
MXRA8	1.06436	8.0171	25.5497	3.21559e-114	4.21982e-112	249.973	UP in Cluster3
BOC	0.631885	6.12801	25.5095	6.18397e-114	8.06636e-112	249.321	UP in Cluster3
PRICKLE1	0.744261	5.04177	25.4975	7.52138e-114	9.75212e-112	249.126	UP in Cluster3
SLAMF8	1.01689	6.25761	25.4742	1.0976e-113	1.41467e-111	248.749	UP in Cluster3
C1S	1.65675	8.71435	25.4416	1.86588e-113	2.39065e-111	248.22	UP in Cluster3
MS4A4A	1.30924	6.12106	25.4366	2.02424e-113	2.57828e-111	248.139	UP in Cluster3
CHST15	0.648611	6.01707	25.4308	2.22228e-113	2.81398e-111	248.046	UP in Cluster3
MLLT11	1.20094	6.35387	25.3783	5.21373e-113	6.56354e-111	247.195	UP in Cluster3
MSR1	0.652695	4.44242	25.3717	5.81132e-113	7.27356e-111	247.087	UP in Cluster3
IL10RA	1.09397	6.64131	25.3647	6.50545e-113	8.09554e-111	246.975	UP in Cluster3
JAM2	1.03266	5.25113	25.3359	1.03817e-112	1.28454e-110	246.509	UP in Cluster3
THBD	0.728931	5.53329	25.3089	1.60954e-112	1.97311e-110	246.071	UP in Cluster3
ARHGEF6	0.887395	7.10118	25.3088	1.6129e-112	1.97311e-110	246.069	UP in Cluster3
TWIST2	0.507416	4.65724	25.273	2.8825e-112	3.50645e-110	245.49	NoSignifi
CDK14	0.499425	5.46668	25.2666	3.19801e-112	3.86853e-110	245.387	NoSignifi
HCK	1.14782	6.60112	25.2651	3.27919e-112	3.94468e-110	245.362	UP in Cluster3
FCER1G	1.56242	7.58236	25.2622	3.43684e-112	4.11148e-110	245.315	UP in Cluster3
TNFAIP6	1.78505	6.52549	25.2529	3.99521e-112	4.7532e-110	245.165	UP in Cluster3
EHD2	0.595509	7.14183	25.2224	6.55459e-112	7.75555e-110	244.671	UP in Cluster3
FCGR2A	0.728366	5.21482	25.1697	1.53887e-111	1.81093e-109	243.82	UP in Cluster3
ST6GALNAC5	0.679169	4.44037	25.1414	2.43425e-111	2.84885e-109	243.363	UP in Cluster3
ARMCX1	1.31234	6.1873	25.1411	2.44717e-111	2.84885e-109	243.358	UP in Cluster3
LAMA4	0.449716	5.65238	25.1365	2.63718e-111	3.05363e-109	243.283	NoSignifi
NDN	1.25875	7.33392	25.1229	3.28756e-111	3.78647e-109	243.063	UP in Cluster3
TGFB3	0.397691	4.95086	25.1168	3.62645e-111	4.15468e-109	242.965	NoSignifi
WWTR1	0.959222	6.60381	25.0746	7.18198e-111	8.18481e-109	242.284	UP in Cluster3
NAP1L3	1.1931	4.36666	25.0589	9.25792e-111	1.04954e-108	242.031	UP in Cluster3
LAIR1	0.674352	6.47311	25.0563	9.66926e-111	1.09046e-108	241.988	UP in Cluster3
COX7A1	1.05206	6.87872	25.035	1.36351e-110	1.52975e-108	241.645	UP in Cluster3
CYR61	1.52891	8.67017	25.0323	1.42405e-110	1.58943e-108	241.602	UP in Cluster3
CTSB	0.837721	10.1824	25.0263	1.56966e-110	1.74297e-108	241.505	UP in Cluster3
PRKCDBP	1.2675	6.8849	24.9768	3.49561e-110	3.86176e-108	240.706	UP in Cluster3
IGFBP6	1.07739	6.86957	24.9629	4.38083e-110	4.81514e-108	240.481	UP in Cluster3
SPARC	1.33301	10.5076	24.9477	5.59972e-110	6.12378e-108	240.236	UP in Cluster3
BCL6	0.7757	6.45471	24.9206	8.67345e-110	9.4375e-108	239.8	UP in Cluster3
JAZF1	0.93917	5.50542	24.9109	1.01412e-109	1.09794e-107	239.644	UP in Cluster3
LY86	0.780579	6.80218	24.8931	1.35226e-109	1.45674e-107	239.357	UP in Cluster3
EMILIN1	1.08889	6.71479	24.8925	1.36593e-109	1.46418e-107	239.347	UP in Cluster3
SH3BP5	0.91947	7.712	24.8878	1.47466e-109	1.57295e-107	239.271	UP in Cluster3
TPST1	0.803222	6.15344	24.8835	1.57908e-109	1.67607e-107	239.203	UP in Cluster3
HOPX	0.582782	5.32778	24.8822	1.61416e-109	1.70064e-107	239.181	NoSignifi
AOC3	1.61766	6.74455	24.882	1.61793e-109	1.70064e-107	239.178	UP in Cluster3
PMP22	0.488593	5.37459	24.8794	1.68887e-109	1.76663e-107	239.136	NoSignifi
THY1	1.11514	7.96449	24.8555	2.48361e-109	2.58547e-107	238.751	UP in Cluster3
ADAMTS2	0.893758	6.32098	24.8419	3.09043e-109	3.20178e-107	238.533	UP in Cluster3
LDOC1	0.698742	6.2388	24.8085	5.30438e-109	5.46932e-107	237.994	UP in Cluster3
FXYD6	1.14981	6.65112	24.7949	6.60335e-109	6.77641e-107	237.776	UP in Cluster3
CD84	0.461909	5.00665	24.7827	8.03483e-109	8.20651e-107	237.58	NoSignifi
PRELP	0.824332	6.36449	24.7807	8.29987e-109	8.43742e-107	237.548	UP in Cluster3
CACNA2D1	0.788001	4.97384	24.7648	1.07345e-108	1.08614e-106	237.292	UP in Cluster3
GLIPR2	1.00751	6.80406	24.7599	1.16215e-108	1.17042e-106	237.212	UP in Cluster3
VCAN	1.63784	8.6816	24.7417	1.55769e-108	1.56151e-106	236.92	UP in Cluster3
PABPC4L	0.519753	4.02893	24.7043	2.84446e-108	2.8383e-106	236.32	NoSignifi
MEIS1	1.21996	5.73597	24.701	3.00234e-108	2.9821e-106	236.266	UP in Cluster3
PKD2	1.15822	7.09311	24.6766	4.45072e-108	4.40052e-106	235.873	UP in Cluster3
CCR1	0.975964	6.18978	24.6587	5.93647e-108	5.84283e-106	235.586	UP in Cluster3
SULF1	1.80517	8.96405	24.6564	6.15868e-108	6.03411e-106	235.55	UP in Cluster3
RP3-428L16.2	1.60592	5.40557	24.6505	6.77219e-108	6.60533e-106	235.455	UP in Cluster3
EGR2	1.16846	6.14943	24.6448	7.42884e-108	7.21331e-106	235.363	UP in Cluster3
RHOQ	0.653679	7.17019	24.6346	8.75146e-108	8.45962e-106	235.199	UP in Cluster3
TM6SF1	0.94645	4.93366	24.6288	9.60614e-108	9.24452e-106	235.106	UP in Cluster3
AKAP12	1.17305	5.43126	24.6248	1.02394e-107	9.81035e-106	235.043	UP in Cluster3
SPARCL1	1.52759	9.73065	24.5718	2.40392e-107	2.29304e-105	234.192	UP in Cluster3
MFAP5	1.85172	5.27257	24.5702	2.46644e-107	2.34236e-105	234.166	UP in Cluster3
EFEMP1	1.20744	5.84722	24.5475	3.5531e-107	3.35962e-105	233.802	UP in Cluster3
LATS2	0.554069	6.41873	24.5384	4.11909e-107	3.87785e-105	233.655	NoSignifi
COL8A1	1.06627	4.89518	24.5251	5.10101e-107	4.78148e-105	233.442	UP in Cluster3
RGS2	1.52905	9.26812	24.4984	7.83314e-107	7.28032e-105	233.014	UP in Cluster3
LINC01094	0.863777	4.18715	24.4984	7.83409e-107	7.28032e-105	233.014	UP in Cluster3
FLI1	0.58711	4.81205	24.4946	8.32587e-107	7.70427e-105	232.953	UP in Cluster3
CD93	0.884025	7.61934	24.4877	9.30023e-107	8.56927e-105	232.843	UP in Cluster3
TIMP1	0.965575	11.5354	24.4766	1.11215e-106	1.0204e-104	232.664	UP in Cluster3
HSD11B1	1.27062	5.65894	24.4685	1.26763e-106	1.15814e-104	232.534	UP in Cluster3
MCC	0.750035	5.32489	24.4399	2.00452e-106	1.82369e-104	232.077	UP in Cluster3
MXRA7	0.795158	7.05848	24.4213	2.7019e-106	2.44788e-104	231.779	UP in Cluster3
RCN3	0.749933	6.88698	24.3761	5.59157e-106	5.04476e-104	231.054	UP in Cluster3
NOX4	0.839759	4.17679	24.3648	6.70402e-106	6.02333e-104	230.873	UP in Cluster3
HCLS1	1.24387	7.58417	24.3621	6.9971e-106	6.26067e-104	230.831	UP in Cluster3
PTPRM	0.798265	6.59961	24.3369	1.04832e-105	9.34126e-104	230.428	UP in Cluster3
ADAP2	0.58373	6.7122	24.3116	1.5728e-105	1.39573e-103	230.023	NoSignifi
PDE1A	0.503873	4.01071	24.3057	1.72909e-105	1.52816e-103	229.929	NoSignifi
FGFR1	0.438864	6.26492	24.3047	1.75711e-105	1.54661e-103	229.913	NoSignifi
CLEC2B	0.846268	5.6912	24.2967	1.99772e-105	1.75128e-103	229.785	UP in Cluster3
FAM101B	0.942759	7.50186	24.2821	2.52478e-105	2.20121e-103	229.551	UP in Cluster3
PRKD1	0.600684	4.1963	24.2819	2.53129e-105	2.20121e-103	229.549	UP in Cluster3
EVI2A	1.36972	6.30979	24.2794	2.63792e-105	2.28475e-103	229.507	UP in Cluster3
GLIS2	1.08985	6.84716	24.2725	2.94223e-105	2.53817e-103	229.399	UP in Cluster3
FAM20A	0.519518	4.26631	24.2651	3.3163e-105	2.84951e-103	229.279	NoSignifi
EBF1	0.654555	4.64266	24.2494	4.26264e-105	3.64818e-103	229.029	UP in Cluster3
CTGF	1.4832	9.42873	24.2463	4.47836e-105	3.81772e-103	228.98	UP in Cluster3
COL5A2	1.52689	9.28434	24.2402	4.94164e-105	4.19613e-103	228.882	UP in Cluster3
F13A1	1.63173	6.6012	24.2237	6.4367e-105	5.4443e-103	228.618	UP in Cluster3
PCDH7	0.708099	4.70888	24.2082	8.25439e-105	6.95457e-103	228.37	UP in Cluster3
HSPB8	0.807041	5.75893	24.201	9.26115e-105	7.77255e-103	228.255	UP in Cluster3
SNAI2	1.4937	6.72256	24.194	1.03509e-104	8.65356e-103	228.144	UP in Cluster3
LOXL3	0.481976	6.17531	24.1236	3.19668e-104	2.66222e-102	227.02	NoSignifi
LOXL1	1.46793	7.12901	24.1211	3.32535e-104	2.75876e-102	226.981	UP in Cluster3
SGCE	1.3533	6.34166	24.1169	3.55752e-104	2.94011e-102	226.913	UP in Cluster3
OLFML1	1.05869	5.16029	24.1112	3.89528e-104	3.20701e-102	226.823	UP in Cluster3
GPR124	0.744999	6.65879	24.0943	5.10529e-104	4.1873e-102	226.553	UP in Cluster3
LILRB2	0.798064	5.20361	24.0899	5.4828e-104	4.47997e-102	226.482	UP in Cluster3
C3orf80	1.15123	4.15639	24.085	5.9281e-104	4.82561e-102	226.404	UP in Cluster3
CTSK	1.32254	9.39727	24.077	6.73477e-104	5.46172e-102	226.277	UP in Cluster3
C10orf128	0.482022	5.16819	24.0708	7.43929e-104	6.01055e-102	226.178	NoSignifi
FLNA	1.22946	8.48239	24.0465	1.09715e-103	8.83144e-102	225.791	UP in Cluster3
TLR2	0.933508	6.35801	24.0347	1.32508e-103	1.06267e-101	225.602	UP in Cluster3
DPYD	0.59228	4.72015	24.0296	1.43829e-103	1.1492e-101	225.521	UP in Cluster3
COL6A3	1.3453	10.9221	24.0025	2.21689e-103	1.76479e-101	225.089	UP in Cluster3
VCAM1	1.3037	7.21644	23.9832	3.01686e-103	2.39282e-101	224.782	UP in Cluster3
UBE2QL1	0.670621	4.52525	23.9784	3.25405e-103	2.57153e-101	224.707	UP in Cluster3
STOM	0.698317	7.0444	23.978	3.27535e-103	2.57895e-101	224.7	UP in Cluster3
NCKAP1L	0.706642	5.92272	23.9675	3.87272e-103	3.03826e-101	224.533	UP in Cluster3
PLXNC1	0.658372	5.40357	23.9601	4.35977e-103	3.40802e-101	224.415	UP in Cluster3
AIF1	0.649401	7.26275	23.9399	6.02349e-103	4.6916e-101	224.093	UP in Cluster3
WBP1L	0.523009	8.24139	23.9047	1.0563e-102	8.19788e-101	223.533	NoSignifi
ACTA2	0.664722	7.38933	23.8962	1.20943e-102	9.35278e-101	223.398	UP in Cluster3
TMEM140	0.835007	6.53913	23.8757	1.67562e-102	1.29118e-100	223.073	UP in Cluster3
UBE2E2	1.31786	6.72644	23.8701	1.83399e-102	1.4082e-100	222.983	UP in Cluster3
DZIP1	0.65094	4.77181	23.8697	1.84478e-102	1.41148e-100	222.977	UP in Cluster3
MYL9	0.975867	7.03303	23.8649	1.99252e-102	1.51916e-100	222.9	UP in Cluster3
COL8A2	0.868941	5.63984	23.849	2.56768e-102	1.95081e-100	222.647	UP in Cluster3
SPHK1	0.972786	6.58796	23.8408	2.92317e-102	2.21313e-100	222.518	UP in Cluster3
SERPINE1	1.28036	6.25404	23.8406	2.93549e-102	2.21471e-100	222.514	UP in Cluster3
NEXN	1.53103	5.95447	23.8164	4.31817e-102	3.24658e-100	222.129	UP in Cluster3
PLN	1.97242	5.58912	23.8021	5.42116e-102	4.06174e-100	221.902	UP in Cluster3
CILP	1.21265	6.14383	23.7947	6.09871e-102	4.55363e-100	221.785	UP in Cluster3
GPR176	0.528649	5.78481	23.7839	7.24072e-102	5.38774e-100	221.613	NoSignifi
TIE1	0.507382	4.54012	23.7818	7.48718e-102	5.55205e-100	221.58	NoSignifi
MEDAG	0.4983	5.4992	23.7426	1.39775e-101	1.03295e-99	220.958	NoSignifi
PINLYP	0.376977	5.1623	23.7234	1.89842e-101	1.39818e-99	220.652	NoSignifi
TGFB1I1	1.24929	8.48523	23.7091	2.38134e-101	1.7479e-99	220.426	UP in Cluster3
MMP2	0.50716	6.02437	23.6993	2.7833e-101	2.03604e-99	220.271	NoSignifi
SLC2A3	1.29686	6.86287	23.6905	3.20107e-101	2.33377e-99	220.131	UP in Cluster3
TCEAL7	1.26727	4.82709	23.69	3.22769e-101	2.34528e-99	220.123	UP in Cluster3
COL3A1	1.33667	10.4754	23.6871	3.38072e-101	2.44825e-99	220.077	UP in Cluster3
PDGFRB	0.944904	7.29712	23.6763	4.01406e-101	2.89722e-99	219.906	UP in Cluster3
SDC2	1.11351	7.34775	23.6695	4.47505e-101	3.21921e-99	219.797	UP in Cluster3
IGFBP7	0.736654	9.03653	23.651	6.00129e-101	4.30284e-99	219.505	UP in Cluster3
THBS2	2.01934	8.89627	23.6486	6.2391e-101	4.45859e-99	219.466	UP in Cluster3
PDGFRL	1.11914	5.43007	23.6132	1.0934e-100	7.78794e-99	218.907	UP in Cluster3
TUBA1A	1.05701	10.7351	23.6118	1.11808e-100	7.93764e-99	218.884	UP in Cluster3
GIMAP4	0.970835	6.59711	23.6009	1.33119e-100	9.41969e-99	218.711	UP in Cluster3
PTPN14	0.618845	5.70527	23.5995	1.3613e-100	9.60135e-99	218.688	UP in Cluster3
RARRES2	1.22235	8.45271	23.5802	1.84787e-100	1.29909e-98	218.384	UP in Cluster3
PPAPDC1A	1.50118	5.77063	23.5551	2.75319e-100	1.92928e-98	217.986	UP in Cluster3
POSTN	1.13592	6.55121	23.52	4.80212e-100	3.3542e-98	217.431	UP in Cluster3
RAB7B	0.358442	4.93863	23.5174	5.01137e-100	3.48911e-98	217.389	NoSignifi
ELK3	0.619216	6.67189	23.5144	5.25332e-100	3.64583e-98	217.342	UP in Cluster3
MS4A6A	0.837751	6.5539	23.503	6.2936e-100	4.35384e-98	217.162	UP in Cluster3
TWIST1	1.43146	5.46643	23.4944	7.21487e-100	4.97527e-98	217.026	UP in Cluster3
C10orf10	0.937059	7.0605	23.4895	7.79005e-100	5.35486e-98	216.949	UP in Cluster3
CLEC7A	0.580873	4.72225	23.4857	8.28149e-100	5.67466e-98	216.888	NoSignifi
ZNF667-AS1	0.8761	5.22026	23.4645	1.15916e-99	7.91779e-98	216.553	UP in Cluster3
LOC100506119	0.582565	5.54327	23.4612	1.22153e-99	8.31756e-98	216.501	NoSignifi
CD53	0.581867	5.67968	23.4599	1.24628e-99	8.4595e-98	216.481	NoSignifi
DENND5A	0.875937	7.86256	23.4465	1.54193e-99	1.04336e-97	216.268	UP in Cluster3
MRGPRF	1.3662	6.27925	23.4201	2.34042e-99	1.57873e-97	215.852	UP in Cluster3
COL5A1	1.46711	8.56949	23.4137	2.59131e-99	1.74254e-97	215.751	UP in Cluster3
PXDN	1.15171	7.88249	23.4001	3.21675e-99	2.15642e-97	215.535	UP in Cluster3
SRGN	1.03586	8.03597	23.3992	3.26203e-99	2.18002e-97	215.521	UP in Cluster3
FBLN5	1.03023	6.71615	23.3612	5.95266e-99	3.96593e-97	214.922	UP in Cluster3
FSTL1	0.879204	7.82227	23.3498	7.12672e-99	4.73359e-97	214.742	UP in Cluster3
45717	0.59691	4.45851	23.3435	7.87345e-99	5.21357e-97	214.643	UP in Cluster3
S1PR3	0.675989	6.08145	23.3396	8.38323e-99	5.53421e-97	214.58	UP in Cluster3
C11orf96	1.34907	9.41256	23.3327	9.34811e-99	6.15242e-97	214.472	UP in Cluster3
APBB1IP	0.466384	5.08435	23.3168	1.20235e-98	7.88927e-97	214.221	NoSignifi
LDB2	0.501086	5.16661	23.3063	1.41992e-98	9.28865e-97	214.055	NoSignifi
ALOX5AP	1.35174	8.07037	23.299	1.59243e-98	1.03858e-96	213.941	UP in Cluster3
TLR1	1.07105	4.74324	23.2915	1.79324e-98	1.16604e-96	213.822	UP in Cluster3
TMEM45A	1.5455	6.90386	23.2895	1.85004e-98	1.19937e-96	213.791	UP in Cluster3
S1PR1	0.651901	5.27758	23.276	2.29113e-98	1.48089e-96	213.578	UP in Cluster3
CALD1	0.807682	6.42984	23.2674	2.62405e-98	1.69103e-96	213.443	UP in Cluster3
RUNX1T1	0.532641	4.74921	23.2643	2.75814e-98	1.77217e-96	213.393	NoSignifi
P2RX7	0.64885	4.8453	23.2585	3.01933e-98	1.93424e-96	213.303	UP in Cluster3
FBLN1	0.854311	6.49663	23.2487	3.52592e-98	2.25212e-96	213.148	UP in Cluster3
CYS1	0.785001	4.41695	23.2464	3.66034e-98	2.3311e-96	213.111	UP in Cluster3
ST3GAL6	0.365298	4.22356	23.2341	4.44037e-98	2.81957e-96	212.918	NoSignifi
COL15A1	1.4691	8.97529	23.2324	4.56034e-98	2.88728e-96	212.892	UP in Cluster3
FCGR2C	0.673133	6.50306	23.225	5.13076e-98	3.23896e-96	212.774	UP in Cluster3
GNG11	0.722368	5.39096	23.204	7.14598e-98	4.49802e-96	212.444	UP in Cluster3
ISLR	1.5628	6.77767	23.1799	1.04566e-97	6.56282e-96	212.064	UP in Cluster3
CHSY3	0.785904	4.95508	23.1682	1.25796e-97	7.87242e-96	211.88	UP in Cluster3
ECSCR	0.594142	6.04813	23.1666	1.2908e-97	8.05464e-96	211.854	UP in Cluster3
EVC	0.306644	5.45443	23.1561	1.52194e-97	9.46968e-96	211.69	NoSignifi
PALLD	0.81671	7.75114	23.1543	1.56586e-97	9.71507e-96	211.662	UP in Cluster3
APOE	1.26294	7.91215	23.136	2.08937e-97	1.29261e-95	211.374	UP in Cluster3
FPR1	0.632408	5.26481	23.1352	2.11842e-97	1.30684e-95	211.36	UP in Cluster3
FCN1	0.8632	5.27032	23.105	3.40797e-97	2.09638e-95	210.886	UP in Cluster3
MAP7D1	0.663481	7.78716	23.1037	3.48151e-97	2.13556e-95	210.865	UP in Cluster3
PHLDB2	0.43542	4.29933	23.0875	4.49209e-97	2.74766e-95	210.611	NoSignifi
CDH11	1.18544	6.73322	23.0871	4.52165e-97	2.75795e-95	210.605	UP in Cluster3
MXRA5	1.49858	8.98749	23.0489	8.24754e-97	5.0164e-95	210.005	UP in Cluster3
LOC400043	0.690864	5.26341	23.0441	8.89712e-97	5.39634e-95	209.93	UP in Cluster3
LUM	1.37068	8.44843	23.0382	9.76113e-97	5.90385e-95	209.837	UP in Cluster3
TCF4	0.946543	7.47285	23.0191	1.31995e-96	7.96127e-95	209.537	UP in Cluster3
NUAK1	1.03192	7.28924	23.0148	1.41199e-96	8.4927e-95	209.469	UP in Cluster3
CSF2RB	1.33913	6.64316	22.9659	3.04852e-96	1.82852e-94	208.702	UP in Cluster3
DOK3	0.512644	5.43959	22.9652	3.08279e-96	1.84397e-94	208.691	NoSignifi
IGFBP5	0.792207	6.39804	22.9514	3.8303e-96	2.28478e-94	208.474	UP in Cluster3
MDFIC	0.755426	5.12207	22.9449	4.24176e-96	2.52326e-94	208.373	UP in Cluster3
MEF2C	0.738042	6.14926	22.9342	5.02012e-96	2.9781e-94	208.205	UP in Cluster3
C3	1.77214	9.22108	22.9161	6.66613e-96	3.94376e-94	207.922	UP in Cluster3
GALNT15	0.572173	4.66262	22.9047	7.98301e-96	4.70998e-94	207.742	NoSignifi
COL6A1	0.570446	5.85124	22.8862	1.06687e-95	6.27745e-94	207.453	NoSignifi
LOC100132891	0.619067	4.03037	22.8851	1.08641e-95	6.37508e-94	207.435	UP in Cluster3
FYN	0.992214	6.62233	22.8818	1.14349e-95	6.6919e-94	207.384	UP in Cluster3
ERG	0.331686	4.31594	22.8799	1.17774e-95	6.87373e-94	207.355	NoSignifi
ZNF532	0.969892	6.69739	22.8741	1.28986e-95	7.50787e-94	207.264	UP in Cluster3
SYNDIG1	0.743424	5.1226	22.874	1.29352e-95	7.50903e-94	207.261	UP in Cluster3
ASPN	1.92167	6.92292	22.8713	1.34775e-95	7.80292e-94	207.22	UP in Cluster3
RSPO3	1.47728	5.81014	22.8686	1.40824e-95	8.13135e-94	207.176	UP in Cluster3
NLGN4X	0.573568	4.58683	22.8659	1.46838e-95	8.45608e-94	207.135	NoSignifi
TIMP3	1.29976	8.13027	22.8647	1.49627e-95	8.59383e-94	207.116	UP in Cluster3
LOC101929122	0.418516	4.28845	22.8625	1.54984e-95	8.87796e-94	207.081	NoSignifi
HTR2B	1.22463	4.01024	22.8591	1.63493e-95	9.34066e-94	207.028	UP in Cluster3
CAV1	1.11953	8.55945	22.8561	1.71216e-95	9.75617e-94	206.982	UP in Cluster3
BTK	0.601861	5.69344	22.8391	2.23752e-95	1.27163e-93	206.715	UP in Cluster3
SELM	1.17849	8.55369	22.8289	2.62587e-95	1.48843e-93	206.555	UP in Cluster3
DPEP2	0.507666	4.92244	22.8265	2.7268e-95	1.5416e-93	206.518	NoSignifi
LEPRE1	0.684164	7.308	22.8106	3.49952e-95	1.97331e-93	206.269	UP in Cluster3
GNG2	0.37653	5.18346	22.8058	3.77249e-95	2.12171e-93	206.194	NoSignifi
FBLN2	0.916409	6.10184	22.8044	3.85619e-95	2.16316e-93	206.172	UP in Cluster3
ITPRIP	0.514152	6.31447	22.7935	4.57685e-95	2.56079e-93	206.001	NoSignifi
MNDA	1.42371	6.17613	22.7819	5.49106e-95	3.06438e-93	205.82	UP in Cluster3
LTBP2	0.863107	6.90764	22.7798	5.67359e-95	3.1581e-93	205.787	UP in Cluster3
EVL	0.58415	6.56949	22.7715	6.45587e-95	3.58433e-93	205.658	NoSignifi
SGCD	0.514543	4.87783	22.7664	6.99649e-95	3.87455e-93	205.578	NoSignifi
SLFN11	1.00918	5.73103	22.7626	7.4308e-95	4.10457e-93	205.518	UP in Cluster3
STEAP4	0.829086	4.72616	22.7364	1.11983e-94	6.16989e-93	205.109	UP in Cluster3
SSPN	0.821594	5.43653	22.732	1.20038e-94	6.59691e-93	205.04	UP in Cluster3
HS3ST3A1	0.89918	4.46845	22.7157	1.54886e-94	8.4905e-93	204.786	UP in Cluster3
CERCAM	0.503698	5.86319	22.7149	1.56928e-94	8.58074e-93	204.773	NoSignifi
CSGALNACT2	0.732675	6.88979	22.7066	1.78724e-94	9.74787e-93	204.643	UP in Cluster3
LCP2	0.627717	5.09804	22.6891	2.35017e-94	1.2786e-92	204.37	UP in Cluster3
LIX1L	0.620624	5.98041	22.6725	3.04863e-94	1.65443e-92	204.111	UP in Cluster3
FZD1	0.519109	5.05182	22.663	3.53802e-94	1.91522e-92	203.963	NoSignifi
RBMS3	0.511261	4.47263	22.6598	3.71948e-94	2.00843e-92	203.913	NoSignifi
FPR3	1.11342	6.17777	22.6594	3.74283e-94	2.01601e-92	203.906	UP in Cluster3
PPM1M	0.529443	6.10582	22.656	3.94866e-94	2.12159e-92	203.853	NoSignifi
GJA1	1.23356	8.88568	22.6547	4.02503e-94	2.15727e-92	203.834	UP in Cluster3
MFGE8	0.788019	7.3	22.6003	9.43984e-94	5.04693e-92	202.984	UP in Cluster3
DOCK2	0.450999	4.72731	22.5926	1.06382e-93	5.67361e-92	202.865	NoSignifi
ADAMTS1	1.12602	6.23611	22.5896	1.11514e-93	5.93272e-92	202.818	UP in Cluster3
GPX8	1.2494	6.54971	22.5641	1.66167e-93	8.81868e-92	202.42	UP in Cluster3
PDLIM4	0.466176	5.88182	22.5576	1.83945e-93	9.73828e-92	202.319	NoSignifi
PIP4K2A	0.438749	6.69642	22.5408	2.39257e-93	1.26357e-91	202.057	NoSignifi
AK021804	1.2803	4.92213	22.5394	2.44512e-93	1.28818e-91	202.035	UP in Cluster3
RFTN1	0.503738	6.22194	22.5341	2.65722e-93	1.39652e-91	201.952	NoSignifi
BICC1	0.734232	5.24817	22.5123	3.73051e-93	1.95585e-91	201.614	UP in Cluster3
GEM	1.28199	8.37452	22.5014	4.42575e-93	2.31475e-91	201.444	UP in Cluster3
SLC15A3	0.808733	6.7897	22.4795	6.2281e-93	3.24957e-91	201.103	UP in Cluster3
MOXD1	0.724024	5.34919	22.4772	6.45435e-93	3.35952e-91	201.068	UP in Cluster3
PALMD	0.457047	4.39072	22.4703	7.18586e-93	3.7313e-91	200.961	NoSignifi
CLEC11A	0.686575	5.84248	22.4535	9.34528e-93	4.84099e-91	200.699	UP in Cluster3
MRC2	0.558427	7.87422	22.4501	9.85777e-93	5.09428e-91	200.646	NoSignifi
TREM2	0.704863	6.64832	22.4268	1.41778e-92	7.30934e-91	200.283	UP in Cluster3
ITPR1	0.589776	5.38641	22.4229	1.50718e-92	7.75176e-91	200.222	UP in Cluster3
GUCY1A3	1.20414	6.45616	22.4181	1.62455e-92	8.33564e-91	200.148	UP in Cluster3
LMCD1	0.545569	5.71285	22.3905	2.49692e-92	1.27815e-90	199.719	NoSignifi
CDH2	0.550716	5.53201	22.3775	3.05841e-92	1.56188e-90	199.517	NoSignifi
ZNF677	0.314388	3.81474	22.3766	3.09795e-92	1.57835e-90	199.504	NoSignifi
TSHZ2	0.436416	4.78829	22.3668	3.61143e-92	1.83564e-90	199.351	NoSignifi
LAMB2	0.806149	6.76994	22.339	5.56903e-92	2.82404e-90	198.919	UP in Cluster3
CCL18	1.84469	7.22028	22.3347	5.95429e-92	3.01234e-90	198.853	UP in Cluster3
HSPB2	0.509456	5.55889	22.3247	6.952e-92	3.5089e-90	198.698	NoSignifi
GPR183	1.1197	6.41304	22.3175	7.78363e-92	3.91951e-90	198.586	UP in Cluster3
THBS1	0.792348	6.22341	22.2661	1.73051e-91	8.69389e-90	197.789	UP in Cluster3
EVI2B	1.33564	6.72955	22.2335	2.87484e-91	1.44095e-89	197.283	UP in Cluster3
COL10A1	2.2623	6.61126	22.2303	3.02147e-91	1.51094e-89	197.234	UP in Cluster3
COPZ2	0.464996	6.13965	22.2236	3.35006e-91	1.6714e-89	197.131	NoSignifi
C1QA	1.35226	8.46487	22.2209	3.49412e-91	1.73927e-89	197.089	UP in Cluster3
DCLK1	0.647041	3.79932	22.2201	3.5366e-91	1.75638e-89	197.077	UP in Cluster3
TTC7B	0.914768	5.71155	22.2	4.83793e-91	2.39716e-89	196.764	UP in Cluster3
LOC728392	0.741609	6.10096	22.1904	5.61352e-91	2.77511e-89	196.616	UP in Cluster3
IGF1	0.888972	5.21448	22.1765	6.96953e-91	3.43761e-89	196.4	UP in Cluster3
SLC9A9	0.44261	5.1916	22.1719	7.48718e-91	3.68455e-89	196.329	NoSignifi
RAI14	1.01212	7.62973	22.1255	1.53761e-90	7.54963e-89	195.612	UP in Cluster3
DPT	1.26621	5.53086	22.1124	1.88364e-90	9.22768e-89	195.409	UP in Cluster3
DOCK10	0.490663	4.70053	22.1115	1.9093e-90	9.3323e-89	195.396	NoSignifi
CFL2	1.1313	6.13804	22.0869	2.79465e-90	1.36289e-88	195.016	UP in Cluster3
PDGFC	1.25272	6.78343	22.0699	3.63733e-90	1.76987e-88	194.753	UP in Cluster3
PEA15	0.658352	9.06501	22.0672	3.79432e-90	1.84212e-88	194.711	UP in Cluster3
LYVE1	0.914934	4.9653	22.0595	4.27551e-90	2.07109e-88	194.592	UP in Cluster3
TRPV2	0.49291	5.55184	22.0593	4.28948e-90	2.07322e-88	194.589	NoSignifi
GMFG	0.787444	7.21529	22.0412	5.67532e-90	2.73692e-88	194.31	UP in Cluster3
RASL12	0.637497	6.00379	22.0074	9.58131e-90	4.61032e-88	193.788	UP in Cluster3
PRR16	0.831713	4.93143	21.978	1.50926e-89	7.24612e-88	193.335	UP in Cluster3
MYO1F	0.673726	6.78804	21.9422	2.62539e-89	1.25769e-87	192.783	UP in Cluster3
CYBRD1	1.23572	6.79474	21.9192	3.75077e-89	1.79284e-87	192.428	UP in Cluster3
CD37	0.559897	4.94226	21.9179	3.82504e-89	1.82431e-87	192.408	NoSignifi
PSAP	0.576202	11.0272	21.9102	4.30598e-89	2.04917e-87	192.29	NoSignifi
HAVCR2	0.50907	5.32966	21.9084	4.43343e-89	2.1052e-87	192.261	NoSignifi
DLC1	0.457451	5.24246	21.8984	5.17064e-89	2.44989e-87	192.108	NoSignifi
ATP2B4	0.684087	6.82645	21.8966	5.31804e-89	2.51422e-87	192.079	UP in Cluster3
COMP	1.74258	5.67606	21.8953	5.42458e-89	2.55901e-87	192.06	UP in Cluster3
CR1	0.469974	4.33289	21.8493	1.10359e-88	5.1948e-87	191.352	NoSignifi
TNC	1.11237	5.4334	21.8374	1.32569e-88	6.22674e-87	191.169	UP in Cluster3
SLC1A3	0.441536	4.98204	21.8117	1.97029e-88	9.23434e-87	190.774	NoSignifi
RASGRP3	0.316369	4.80811	21.7982	2.42883e-88	1.13588e-86	190.565	NoSignifi
OLR1	1.33667	4.54568	21.792	2.67283e-88	1.2473e-86	190.47	UP in Cluster3
LOC339803	0.368823	4.22645	21.7908	2.71965e-88	1.26642e-86	190.453	NoSignifi
ZNF331	1.03067	6.1963	21.7882	2.83337e-88	1.31654e-86	190.412	UP in Cluster3
GGTA1P	0.887521	6.02025	21.7789	3.27069e-88	1.51649e-86	190.269	UP in Cluster3
CTHRC1	1.86218	9.56393	21.7523	4.92718e-88	2.27966e-86	189.86	UP in Cluster3
GADD45B	0.658813	7.00433	21.7445	5.55314e-88	2.5638e-86	189.741	UP in Cluster3
GPX3	1.44853	7.41587	21.7349	6.44229e-88	2.96798e-86	189.593	UP in Cluster3
ARHGAP31	0.356675	4.80915	21.7159	8.62967e-88	3.96726e-86	189.302	NoSignifi
FCGR3B	1.37252	6.69628	21.715	8.74225e-88	4.01051e-86	189.289	UP in Cluster3
TLR8	0.769479	4.77434	21.7059	1.00591e-87	4.60484e-86	189.149	UP in Cluster3
LSP1	0.690075	6.45139	21.6867	1.35145e-87	6.17361e-86	188.855	UP in Cluster3
TMEM200B	0.836001	5.52942	21.6815	1.46401e-87	6.67372e-86	188.775	UP in Cluster3
ANXA5	0.75725	10.237	21.6793	1.51584e-87	6.8955e-86	188.74	UP in Cluster3
TREM1	1.28305	6.02998	21.6768	1.57502e-87	7.14966e-86	188.702	UP in Cluster3
FGR	0.775132	6.00309	21.656	2.16984e-87	9.82921e-86	188.383	UP in Cluster3
NAGK	0.518072	8.77321	21.646	2.52939e-87	1.1434e-85	188.23	NoSignifi
FYB	0.651779	4.97951	21.629	3.2837e-87	1.48129e-85	187.97	UP in Cluster3
CLEC5A	1.1094	4.53429	21.6249	3.49579e-87	1.57369e-85	187.907	UP in Cluster3
CYYR1	0.772286	5.66421	21.6192	3.82034e-87	1.71622e-85	187.819	UP in Cluster3
CXCR4	1.26541	8.19791	21.6165	3.98019e-87	1.78433e-85	187.778	UP in Cluster3
ARMCX2	1.20838	6.79736	21.5991	5.20164e-87	2.32709e-85	187.511	UP in Cluster3
GIMAP6	1.0731	5.843	21.5976	5.31723e-87	2.3739e-85	187.489	UP in Cluster3
ZFHX4	0.379088	4.26345	21.5942	5.60405e-87	2.4968e-85	187.437	NoSignifi
ENG	0.542166	6.74919	21.5812	6.83985e-87	3.04113e-85	187.238	NoSignifi
TNFSF13B	1.24569	6.99483	21.5615	9.26483e-87	4.11089e-85	186.936	UP in Cluster3
MYLK	0.650915	6.06275	21.5528	1.05857e-86	4.68736e-85	186.803	UP in Cluster3
DNM3OS	0.620086	4.59617	21.5455	1.18448e-86	5.23421e-85	186.691	UP in Cluster3
COL18A1	0.920076	7.43925	21.5232	1.66692e-86	7.35108e-85	186.35	UP in Cluster3
STAB1	0.32972	5.81794	21.5066	2.15037e-86	9.46381e-85	186.096	NoSignifi
PLXND1	0.42365	6.52214	21.5039	2.23958e-86	9.83645e-85	186.056	NoSignifi
DSEL	0.306527	3.59859	21.4909	2.73741e-86	1.19986e-84	185.856	NoSignifi
THBS3	0.62735	6.63195	21.4276	7.21012e-86	3.15395e-84	184.891	UP in Cluster3
FIBIN	0.984233	5.74239	21.4127	9.06421e-86	3.957e-84	184.662	UP in Cluster3
P4HA3	0.27781	5.00859	21.3954	1.1809e-85	5.14486e-84	184.399	NoSignifi
TENM4	0.656652	5.31115	21.394	1.20617e-85	5.24441e-84	184.378	UP in Cluster3
COL1A2	1.36048	10.3888	21.3664	1.83992e-85	7.98393e-84	183.957	UP in Cluster3
PDLIM2	0.40473	5.64911	21.3651	1.87601e-85	8.12427e-84	183.937	NoSignifi
MMRN2	0.5475	4.78546	21.363	1.93826e-85	8.37705e-84	183.905	NoSignifi
THBS4	1.193	6.18579	21.3007	5.0236e-85	2.16685e-83	182.956	UP in Cluster3
RGS4	0.796353	4.99532	21.2889	6.01771e-85	2.59049e-83	182.776	UP in Cluster3
C1QC	1.34483	8.66676	21.2739	7.56009e-85	3.24799e-83	182.548	UP in Cluster3
SH2B3	0.673763	7.74719	21.2176	1.786e-84	7.65786e-83	181.691	UP in Cluster3
MAGEH1	0.879063	7.02351	21.1663	3.89734e-84	1.66777e-82	180.914	UP in Cluster3
MN1	1.0154	5.03397	21.1602	4.28291e-84	1.82915e-82	180.82	UP in Cluster3
SFRP4	1.93817	6.01029	21.1507	4.94561e-84	2.10802e-82	180.676	UP in Cluster3
TNFSF4	1.13866	5.57557	21.1432	5.54196e-84	2.35756e-82	180.563	UP in Cluster3
RUNX2	0.3086	4.78816	21.1407	5.75805e-84	2.44469e-82	180.525	NoSignifi
PDPN	0.707089	5.53668	21.1313	6.65019e-84	2.81794e-82	180.381	UP in Cluster3
GPR116	0.835415	6.64941	21.0965	1.12792e-83	4.7701e-82	179.854	UP in Cluster3
PDLIM7	0.456945	5.64905	21.0949	1.15588e-83	4.87878e-82	179.83	NoSignifi
RNASE2	0.525278	4.45235	21.0902	1.24234e-83	5.23353e-82	179.758	NoSignifi
FAM19A5	0.646696	4.60809	21.089	1.26401e-83	5.3145e-82	179.741	UP in Cluster3
ELTD1	1.07213	6.3017	21.0802	1.44521e-83	6.06457e-82	179.607	UP in Cluster3
ABCA1	0.494332	5.73708	21.0758	1.54466e-83	6.46933e-82	179.541	NoSignifi
RBMS1	1.06162	8.05162	21.0621	1.90278e-83	7.95385e-82	179.333	UP in Cluster3
PARVG	0.356755	5.68243	21.058	2.02733e-83	8.45814e-82	179.27	NoSignifi
CD300LF	0.766719	5.93941	21.0534	2.17281e-83	9.04767e-82	179.201	UP in Cluster3
RASSF4	0.435636	5.41022	21.0489	2.32523e-83	9.66377e-82	179.133	NoSignifi
CNN1	1.6948	7.38737	21.0327	2.97652e-83	1.23469e-81	178.887	UP in Cluster3
KCNMB1	0.65122	5.11719	21.0008	4.83335e-83	2.00108e-81	178.404	UP in Cluster3
FBXO32	0.671431	5.37045	20.9962	5.17872e-83	2.13998e-81	178.335	UP in Cluster3
GIMAP1	0.466951	4.87626	20.9881	5.85613e-83	2.41529e-81	178.213	NoSignifi
CPXM2	0.528715	5.62907	20.9758	7.06325e-83	2.90761e-81	178.026	NoSignifi
PRDM6	0.50117	5.11993	20.9454	1.1199e-82	4.60135e-81	177.567	NoSignifi
C1QB	1.37944	8.16245	20.9209	1.6237e-82	6.6587e-81	177.196	UP in Cluster3
LRRC32	0.689315	7.66674	20.8869	2.71456e-82	1.11112e-80	176.684	UP in Cluster3
CD248	0.6894	7.64181	20.8644	3.81713e-82	1.55948e-80	176.344	UP in Cluster3
TCEAL3	0.855082	7.54332	20.8373	5.75008e-82	2.34476e-80	175.936	UP in Cluster3
LST1	0.654491	6.61758	20.8255	6.87934e-82	2.79997e-80	175.757	UP in Cluster3
ENOX1	0.53027	4.98497	20.8028	9.69532e-82	3.9387e-80	175.415	NoSignifi
CLIC2	0.986408	5.3953	20.8008	9.98391e-82	4.04835e-80	175.386	UP in Cluster3
TMEM47	1.26531	6.72495	20.793	1.12425e-81	4.55015e-80	175.268	UP in Cluster3
CRIP2	0.802455	6.86558	20.7748	1.47951e-81	5.97682e-80	174.994	UP in Cluster3
SLC31A2	0.73986	6.78954	20.7734	1.51083e-81	6.09199e-80	174.973	UP in Cluster3
CD72	0.612344	4.89721	20.7719	1.54667e-81	6.22493e-80	174.95	UP in Cluster3
GIMAP8	0.518987	4.66344	20.7652	1.70939e-81	6.86706e-80	174.85	NoSignifi
COL14A1	0.625954	4.79956	20.7199	3.38746e-81	1.35831e-79	174.169	UP in Cluster3
NFATC1	0.360365	5.65255	20.7172	3.5296e-81	1.41269e-79	174.128	NoSignifi
A2M	0.502777	7.41954	20.7104	3.91354e-81	1.56347e-79	174.025	NoSignifi
PTPRC	0.800373	5.49226	20.7094	3.97038e-81	1.58325e-79	174.01	UP in Cluster3
GREM1	2.06859	8.63176	20.6862	5.6313e-81	2.24144e-79	173.662	UP in Cluster3
FSTL3	0.653681	6.94888	20.681	6.09115e-81	2.42003e-79	173.584	UP in Cluster3
LILRB1	0.577114	6.46805	20.6782	6.35529e-81	2.52035e-79	173.542	NoSignifi
RERG	0.914295	4.44644	20.6734	6.83766e-81	2.70669e-79	173.469	UP in Cluster3
HCST	0.585181	6.66843	20.6671	7.51855e-81	2.97079e-79	173.374	UP in Cluster3
NID2	1.10561	7.7341	20.5857	2.5593e-80	1.00941e-78	172.153	UP in Cluster3
COL1A1	1.02748	9.2025	20.5843	2.61499e-80	1.0295e-78	172.132	UP in Cluster3
HTR2A	0.294401	3.8733	20.576	2.96252e-80	1.1642e-78	172.007	NoSignifi
ANGPTL1	0.68699	4.10286	20.5748	3.01677e-80	1.18337e-78	171.989	UP in Cluster3
HMCN1	1.1505	4.58065	20.571	3.19321e-80	1.25032e-78	171.933	UP in Cluster3
SERPINH1	0.844311	9.19092	20.5586	3.84708e-80	1.50363e-78	171.747	UP in Cluster3
DKK3	0.630628	5.78368	20.5462	4.63808e-80	1.80952e-78	171.561	UP in Cluster3
LHFPL2	0.533909	8.16983	20.54	5.09191e-80	1.98301e-78	171.468	NoSignifi
LMOD1	0.973395	5.67282	20.5352	5.46609e-80	2.12491e-78	171.397	UP in Cluster3
C7	0.825099	4.72635	20.5027	8.90685e-80	3.45627e-78	170.91	UP in Cluster3
MEIS2	1.41732	6.34393	20.4831	1.19583e-79	4.63207e-78	170.617	UP in Cluster3
ISM1	0.629791	4.265	20.4701	1.45455e-79	5.62417e-78	170.422	UP in Cluster3
CYBB	0.522627	5.11045	20.4625	1.63039e-79	6.29284e-78	170.308	NoSignifi
CLDN11	0.456026	4.45903	20.4574	1.75824e-79	6.77425e-78	170.233	NoSignifi
CALCRL	0.633956	5.07684	20.4447	2.1267e-79	8.17931e-78	170.043	UP in Cluster3
ALPK2	0.689052	4.76774	20.4185	3.15019e-79	1.20942e-77	169.651	UP in Cluster3
INHBA	1.06483	6.77174	20.4027	3.99252e-79	1.53009e-77	169.415	UP in Cluster3
ZNF542P	0.526279	4.21922	20.3938	4.5642e-79	1.74609e-77	169.282	NoSignifi
FN1	1.22313	8.6162	20.3918	4.70169e-79	1.79551e-77	169.252	UP in Cluster3
LCP1	0.893606	8.06836	20.3908	4.77708e-79	1.82109e-77	169.236	UP in Cluster3
TSC22D3	0.470776	6.13938	20.3803	5.58373e-79	2.12486e-77	169.081	NoSignifi
CNTNAP1	0.578281	5.65107	20.3638	7.15484e-79	2.71796e-77	168.834	NoSignifi
CLIC4	0.885433	7.85763	20.3631	7.2291e-79	2.74136e-77	168.824	UP in Cluster3
SIGLEC1	0.571108	5.90521	20.3348	1.10388e-78	4.17871e-77	168.402	NoSignifi
CLU	0.944249	5.94887	20.3198	1.38167e-78	5.22118e-77	168.178	UP in Cluster3
DOK2	0.444483	6.20727	20.3003	1.84993e-78	6.97849e-77	167.887	NoSignifi
EML1	0.900564	4.92555	20.2997	1.86439e-78	7.02079e-77	167.879	UP in Cluster3
SCG2	1.10492	4.89809	20.2953	1.99172e-78	7.48726e-77	167.814	UP in Cluster3
SAMD4A	0.333158	5.24027	20.2883	2.21133e-78	8.29844e-77	167.709	NoSignifi
ROR2	0.769177	4.39746	20.2816	2.44646e-78	9.16492e-77	167.609	UP in Cluster3
CD300A	0.482591	5.42908	20.2702	2.89894e-78	1.08413e-76	167.44	NoSignifi
ZNF667	0.28153	3.93676	20.2609	3.32981e-78	1.24311e-76	167.301	NoSignifi
CLEC4A	0.898799	5.48139	20.2527	3.76269e-78	1.4023e-76	167.18	UP in Cluster3
MICU3	0.636414	3.53835	20.2389	4.62606e-78	1.7211e-76	166.974	UP in Cluster3
LMO2	0.390005	5.30808	20.2317	5.15424e-78	1.91432e-76	166.866	NoSignifi
ARHGAP24	0.361121	4.72909	20.2038	7.80942e-78	2.8955e-76	166.452	NoSignifi
TMEM119	0.923955	5.86144	20.1997	8.30872e-78	3.07536e-76	166.39	UP in Cluster3
CECR1	1.06305	7.68963	20.1915	9.38069e-78	3.46621e-76	166.269	UP in Cluster3
PLA2G5	0.359235	4.53876	20.1719	1.25697e-77	4.63665e-76	165.978	NoSignifi
SELL	1.1509	6.07292	20.1625	1.44475e-77	5.32026e-76	165.839	UP in Cluster3
UCHL1	0.545671	5.43414	20.1529	1.66931e-77	6.13678e-76	165.695	NoSignifi
RCSD1	0.898088	5.69124	20.141	1.99134e-77	7.29761e-76	165.519	UP in Cluster3
SDK1	0.468997	4.53739	20.141	1.99182e-77	7.29761e-76	165.519	NoSignifi
RNF150	0.573926	4.73535	20.1394	2.04091e-77	7.46483e-76	165.495	NoSignifi
C8orf88	0.697534	4.45762	20.1274	2.4387e-77	8.90476e-76	165.317	UP in Cluster3
DAAM2	0.563	6.01739	20.1257	2.50019e-77	9.1139e-76	165.292	NoSignifi
FUT11	0.561374	6.13029	20.1187	2.77606e-77	1.01025e-75	165.188	NoSignifi
ANK2	0.39927	4.18891	20.1103	3.14586e-77	1.14291e-75	165.063	NoSignifi
RASSF5	0.654802	6.53885	20.1047	3.42111e-77	1.24082e-75	164.98	UP in Cluster3
SH2D3C	0.305606	5.1976	20.0882	4.37219e-77	1.58313e-75	164.735	NoSignifi
TRPC1	0.617234	4.23584	20.0721	5.5557e-77	2.00831e-75	164.497	UP in Cluster3
TGFB1	0.564861	6.26668	20.0702	5.71042e-77	2.0608e-75	164.469	NoSignifi
PPP1R3C	0.586805	4.70222	20.0631	6.34819e-77	2.28714e-75	164.364	UP in Cluster3
COL12A1	1.00655	6.74182	20.0536	7.3076e-77	2.62843e-75	164.224	UP in Cluster3
LAMC1	0.547084	8.75235	20.0372	9.32559e-77	3.34871e-75	163.981	NoSignifi
RNF180	0.33145	3.49326	20.0298	1.04091e-76	3.73158e-75	163.871	NoSignifi
KLF2	0.498197	6.45658	19.995	1.74476e-76	6.24453e-75	163.356	NoSignifi
MARCO	0.764143	5.71433	19.9853	2.01435e-76	7.19749e-75	163.213	UP in Cluster3
CHST3	0.417432	5.69218	19.9394	3.97973e-76	1.41965e-74	162.535	NoSignifi
GPR137B	0.775465	7.37659	19.9167	5.57707e-76	1.98619e-74	162.198	UP in Cluster3
BCL2A1	1.60466	6.37101	19.9106	6.10016e-76	2.16891e-74	162.109	UP in Cluster3
PPAPDC3	0.372791	5.54887	19.8535	1.4206e-75	5.04268e-74	161.267	NoSignifi
THSD7A	0.490775	4.13681	19.8457	1.5938e-75	5.64819e-74	161.152	NoSignifi
GNAI2	0.557632	8.31381	19.8198	2.33715e-75	8.269e-74	160.771	NoSignifi
SAMSN1	0.778403	5.00232	19.8178	2.4081e-75	8.50612e-74	160.741	UP in Cluster3
SHE	0.375846	5.45259	19.7968	3.2828e-75	1.1577e-73	160.432	NoSignifi
PLEK	0.875059	7.00167	19.793	3.47224e-75	1.22251e-73	160.376	UP in Cluster3
NR2F1-AS1	0.281445	4.30797	19.778	4.33567e-75	1.52403e-73	160.155	NoSignifi
GPR65	0.835012	5.15999	19.7664	5.14307e-75	1.80491e-73	159.985	UP in Cluster3
MFAP4	1.03629	6.82511	19.7537	6.20697e-75	2.17475e-73	159.797	UP in Cluster3
HLA-DPB1	0.812323	7.04228	19.7478	6.77165e-75	2.36877e-73	159.711	UP in Cluster3
ADAMTS5	0.710786	5.24265	19.7453	7.02706e-75	2.45414e-73	159.674	UP in Cluster3
CAV2	0.735085	6.55848	19.7279	9.08267e-75	3.16694e-73	159.418	UP in Cluster3
LRRK2	0.71358	4.50151	19.7194	1.02923e-74	3.58294e-73	159.293	UP in Cluster3
LAT2	0.337177	5.78662	19.7037	1.29787e-74	4.51088e-73	159.062	NoSignifi
CCL8	1.49173	5.71581	19.6969	1.43457e-74	4.97801e-73	158.962	UP in Cluster3
CLEC1A	0.523557	5.21452	19.6887	1.61734e-74	5.60324e-73	158.843	NoSignifi
SLIT3	0.363368	5.02617	19.6808	1.81763e-74	6.28708e-73	158.727	NoSignifi
CYTL1	0.516977	4.70629	19.6806	1.82408e-74	6.29933e-73	158.723	NoSignifi
MYCT1	0.380689	4.47853	19.6792	1.85964e-74	6.41192e-73	158.704	NoSignifi
CLIP3	0.378447	5.48562	19.6601	2.46431e-74	8.48324e-73	158.423	NoSignifi
CPXM1	0.797755	5.77607	19.6504	2.84299e-74	9.77133e-73	158.281	UP in Cluster3
TAGAP	0.469209	5.01193	19.6375	3.43576e-74	1.17899e-72	158.092	NoSignifi
CDH5	0.816679	6.04647	19.6197	4.46857e-74	1.53098e-72	157.83	UP in Cluster3
PLD3	0.659699	8.28935	19.6113	5.05634e-74	1.72962e-72	157.707	UP in Cluster3
MYH10	0.837816	6.36629	19.5987	6.08491e-74	2.07818e-72	157.523	UP in Cluster3
CD4	0.30888	4.95372	19.5582	1.10266e-73	3.75618e-72	156.93	NoSignifi
TFEC	0.457735	3.67569	19.5582	1.10328e-73	3.75618e-72	156.93	NoSignifi
SNX18	0.394511	6.40469	19.548	1.28062e-73	4.35311e-72	156.781	NoSignifi
KLHL6	0.482355	4.40458	19.5277	1.7269e-73	5.86091e-72	156.483	NoSignifi
LAMP5	0.714169	5.38911	19.5252	1.78961e-73	6.06424e-72	156.448	UP in Cluster3
DEGS1	0.772268	8.22499	19.5185	1.9748e-73	6.68129e-72	156.35	UP in Cluster3
MGC24103	0.912504	4.44735	19.5126	2.15266e-73	7.27168e-72	156.264	UP in Cluster3
NRK	0.35575	3.52164	19.5017	2.52746e-73	8.52446e-72	156.104	NoSignifi
PTPLAD2	0.4813	4.98187	19.4775	3.60471e-73	1.21388e-71	155.75	NoSignifi
TEK	0.340242	5.58039	19.4717	3.92077e-73	1.31827e-71	155.666	NoSignifi
ARSI	0.395134	5.16664	19.4617	4.54413e-73	1.52549e-71	155.519	NoSignifi
ADAMTSL4	0.389469	4.97641	19.4586	4.75041e-73	1.59227e-71	155.475	NoSignifi
DACT1	1.18223	6.26965	19.4574	4.83317e-73	1.61751e-71	155.458	UP in Cluster3
KIF26B	0.512138	5.04341	19.4545	5.04889e-73	1.68709e-71	155.414	NoSignifi
TUSC3	0.501878	4.66756	19.4532	5.14508e-73	1.71659e-71	155.396	NoSignifi
HS3ST2	0.493946	5.38918	19.4502	5.37683e-73	1.79115e-71	155.352	NoSignifi
SIRPB2	0.362315	4.29026	19.4481	5.54245e-73	1.84348e-71	155.321	NoSignifi
RNF144A	0.40953	5.183	19.4391	6.3185e-73	2.09838e-71	155.191	NoSignifi
AQP9	1.141	6.0676	19.4361	6.60527e-73	2.19026e-71	155.147	UP in Cluster3
RASSF8	0.306966	4.20215	19.4309	7.12427e-73	2.35874e-71	155.071	NoSignifi
PIK3R5	0.268583	5.16368	19.4303	7.19106e-73	2.37722e-71	155.062	NoSignifi
ST8SIA4	0.579756	4.25548	19.4285	7.38169e-73	2.43652e-71	155.036	NoSignifi
CCDC88A	0.426026	4.26375	19.4115	9.47491e-73	3.12268e-71	154.787	NoSignifi
FABP4	1.13827	4.85853	19.4092	9.7914e-73	3.22209e-71	154.754	UP in Cluster3
TTC28	0.483342	5.15991	19.3751	1.61228e-72	5.29751e-71	154.257	NoSignifi
NAV3	0.259319	3.81968	19.3656	1.8526e-72	6.07793e-71	154.119	NoSignifi
MPEG1	1.12338	6.901	19.3596	2.02312e-72	6.62734e-71	154.031	UP in Cluster3
VWF	0.459855	6.52877	19.352	2.25926e-72	7.38968e-71	153.921	NoSignifi
COL4A2	0.917308	9.53354	19.3398	2.70052e-72	8.81965e-71	153.744	UP in Cluster3
SMARCA1	0.742964	5.05776	19.3397	2.70611e-72	8.82461e-71	153.742	UP in Cluster3
CPQ	0.737895	6.90221	19.3385	2.75103e-72	8.9576e-71	153.725	UP in Cluster3
ARHGAP9	0.620664	5.99388	19.3353	2.88495e-72	9.37956e-71	153.678	UP in Cluster3
VAT1	0.531249	8.95237	19.3215	3.52857e-72	1.14549e-70	153.477	NoSignifi
PEG3	0.623432	4.01733	19.3198	3.61525e-72	1.17187e-70	153.453	UP in Cluster3
GPR84	0.726836	4.97973	19.3173	3.75247e-72	1.21453e-70	153.416	UP in Cluster3
FZD4	0.257127	5.82168	19.304	4.55232e-72	1.47121e-70	153.223	NoSignifi
RTN1	0.80047	4.92971	19.2778	6.67482e-72	2.15395e-70	152.842	UP in Cluster3
PLAU	1.0194	7.95117	19.272	7.25973e-72	2.33921e-70	152.758	UP in Cluster3
MGAT1	0.391822	8.31007	19.2446	1.08217e-71	3.48176e-70	152.361	NoSignifi
KLHL5	0.778567	5.69182	19.236	1.227e-71	3.94188e-70	152.235	UP in Cluster3
PDE2A	0.460649	5.62799	19.229	1.35814e-71	4.3567e-70	152.134	NoSignifi
LTBP1	0.760061	7.57355	19.2278	1.38258e-71	4.42856e-70	152.116	UP in Cluster3
LINC00312	0.391561	5.24595	19.1901	2.39469e-71	7.65912e-70	151.569	NoSignifi
FMNL3	0.313906	4.97768	19.176	2.93724e-71	9.38053e-70	151.366	NoSignifi
ICAM1	0.710317	6.80272	19.1709	3.16589e-71	1.00959e-69	151.291	UP in Cluster3
HTRA3	0.468143	6.6519	19.1435	4.70947e-71	1.49962e-69	150.895	NoSignifi
ANKRD6	0.639944	4.3469	19.1432	4.73216e-71	1.50463e-69	150.891	UP in Cluster3
ADAMTS12	0.589667	6.06422	19.1428	4.75975e-71	1.51119e-69	150.885	UP in Cluster3
DOCK4	0.420127	4.87766	19.1358	5.26503e-71	1.66916e-69	150.784	NoSignifi
FAM229B	0.639107	6.0865	19.1218	6.45451e-71	2.04327e-69	150.581	UP in Cluster3
KLHDC8B	0.501364	7.17358	19.1215	6.48877e-71	2.05111e-69	150.576	NoSignifi
DYSF	0.436227	7.06744	19.1094	7.73341e-71	2.44098e-69	150.401	NoSignifi
KLF9	0.446668	5.4213	19.0694	1.38174e-70	4.355e-69	149.823	NoSignifi
COL24A1	0.351453	3.54076	19.0662	1.44607e-70	4.55113e-69	149.778	NoSignifi
FILIP1L	0.652015	6.83491	19.0595	1.59409e-70	5.00969e-69	149.68	UP in Cluster3
NKX3-2	0.515078	4.68477	19.0579	1.63054e-70	5.11684e-69	149.658	NoSignifi
LILRB4	0.37589	4.11829	19.0548	1.70744e-70	5.35038e-69	149.612	NoSignifi
ACP5	0.902764	7.74827	19.0193	2.8555e-70	8.935e-69	149.1	UP in Cluster3
GLI2	0.284994	5.01888	19.0077	3.37663e-70	1.05504e-68	148.933	NoSignifi
CHSY1	0.702841	8.49256	18.9839	4.76608e-70	1.48703e-68	148.589	UP in Cluster3
EBF2	0.271373	3.82753	18.9814	4.94244e-70	1.53984e-68	148.553	NoSignifi
VSTM4	0.218649	4.96566	18.9654	6.22664e-70	1.93715e-68	148.323	NoSignifi
COL11A1	1.57323	6.11229	18.9615	6.58593e-70	2.04598e-68	148.267	UP in Cluster3
ETS1	0.600745	6.68708	18.95	7.77212e-70	2.41103e-68	148.102	UP in Cluster3
CCR2	0.543479	4.46164	18.9293	1.04845e-69	3.2478e-68	147.804	NoSignifi
PCDHB7	0.523357	4.21717	18.9037	1.51717e-69	4.69303e-68	147.436	NoSignifi
KCTD12	1.16725	8.46095	18.9029	1.53618e-69	4.74026e-68	147.423	UP in Cluster3
FGF7	0.296331	3.33644	18.9028	1.53681e-69	4.74026e-68	147.423	NoSignifi
MAN1C1	0.65553	5.77807	18.8907	1.8301e-69	5.63685e-68	147.249	UP in Cluster3
ZNF469	0.455132	6.78729	18.8878	1.90839e-69	5.86964e-68	147.207	NoSignifi
BVES	0.329699	4.21798	18.8851	1.98417e-69	6.09407e-68	147.168	NoSignifi
NOTCH2	0.407057	7.52441	18.8535	3.13227e-69	9.60668e-68	146.714	NoSignifi
HSD17B6	1.06825	5.1888	18.8413	3.73287e-69	1.14325e-67	146.539	UP in Cluster3
NUDT11	0.448683	5.20599	18.8149	5.45968e-69	1.66975e-67	146.16	NoSignifi
MFAP2	1.1766	8.19724	18.8032	6.46365e-69	1.97401e-67	145.992	UP in Cluster3
PCDH12	0.3631	6.61949	18.8	6.76558e-69	2.06331e-67	145.946	NoSignifi
CD109	0.80937	5.4449	18.7997	6.79322e-69	2.06883e-67	145.942	UP in Cluster3
HK3	0.448727	6.16783	18.7858	8.29842e-69	2.52368e-67	145.743	NoSignifi
GJA5	0.405135	4.46363	18.7835	8.57305e-69	2.60354e-67	145.71	NoSignifi
IFI16	1.07122	8.3136	18.7787	9.19636e-69	2.78892e-67	145.641	UP in Cluster3
ACKR1	0.973209	6.01858	18.7733	9.94127e-69	3.01061e-67	145.563	UP in Cluster3
CSRP1	0.733286	9.92039	18.7553	1.28635e-68	3.89014e-67	145.306	UP in Cluster3
TRIB2	0.896218	6.48908	18.739	1.62729e-68	4.91434e-67	145.072	UP in Cluster3
DOCK8	0.572339	5.06662	18.7386	1.63634e-68	4.93476e-67	145.066	NoSignifi
ATP8B4	0.512546	4.04248	18.7151	2.29321e-68	6.90611e-67	144.73	NoSignifi
SFMBT2	0.314241	4.93114	18.6938	3.11205e-68	9.35904e-67	144.426	NoSignifi
PTAFR	0.453741	6.54807	18.692	3.19369e-68	9.59124e-67	144.4	NoSignifi
PIK3CG	0.429768	4.41055	18.6823	3.67066e-68	1.10084e-66	144.262	NoSignifi
C5orf46	0.94909	5.43847	18.6723	4.23469e-68	1.26824e-66	144.119	UP in Cluster3
LRCH2	0.69763	4.05868	18.6637	4.79628e-68	1.43445e-66	143.995	UP in Cluster3
RGS16	0.516526	5.63133	18.662	4.91087e-68	1.46669e-66	143.972	NoSignifi
GLRB	0.353866	3.7995	18.6603	5.03356e-68	1.50126e-66	143.947	NoSignifi
MEOX2	0.416589	3.23306	18.6537	5.5348e-68	1.64849e-66	143.852	NoSignifi
PREX1	0.50602	6.38056	18.611	1.01967e-67	3.03283e-66	143.244	NoSignifi
PBX3	0.77014	7.1927	18.5979	1.23086e-67	3.65593e-66	143.056	UP in Cluster3
BACH2	0.337324	4.4421	18.5652	1.96463e-67	5.8274e-66	142.59	NoSignifi
FST	0.594838	4.99991	18.5633	2.01759e-67	5.97631e-66	142.564	UP in Cluster3
TLR7	0.377789	4.6898	18.5503	2.42952e-67	7.18665e-66	142.379	NoSignifi
COL4A1	0.904329	9.93284	18.5436	2.6747e-67	7.90112e-66	142.283	UP in Cluster3
CCL21	1.05432	6.51267	18.5394	2.83822e-67	8.37276e-66	142.224	UP in Cluster3
MMP14	0.558287	7.3672	18.5276	3.36217e-67	9.90492e-66	142.055	NoSignifi
TNFSF8	0.333955	4.65172	18.5219	3.64376e-67	1.07199e-65	141.975	NoSignifi
PCSK5	0.789324	5.03624	18.5134	4.11917e-67	1.21021e-65	141.853	UP in Cluster3
UNC5B	0.431549	6.95189	18.5127	4.1607e-67	1.22075e-65	141.843	NoSignifi
CRISPLD1	1.00508	4.53939	18.5108	4.27282e-67	1.25195e-65	141.816	UP in Cluster3
BEND6	0.225081	3.38029	18.5029	4.78464e-67	1.40002e-65	141.704	NoSignifi
FHL1	1.14606	6.88397	18.495	5.35043e-67	1.56347e-65	141.592	UP in Cluster3
RHOH	0.611772	5.33867	18.4943	5.40506e-67	1.5773e-65	141.582	UP in Cluster3
SLFN12	0.510045	4.31653	18.4768	6.94101e-67	2.02279e-65	141.333	NoSignifi
ITGBL1	0.921008	4.56779	18.4688	7.77635e-67	2.26319e-65	141.22	UP in Cluster3
PAPPA	0.389149	4.64765	18.4671	7.96529e-67	2.31507e-65	141.196	NoSignifi
CAP2	0.836259	5.57999	18.4594	8.89042e-67	2.58049e-65	141.087	UP in Cluster3
SGK1	0.904736	9.1545	18.4512	1.00022e-66	2.89931e-65	140.969	UP in Cluster3
OLFML3	1.09105	7.59717	18.4442	1.10436e-66	3.19688e-65	140.871	UP in Cluster3
KCNJ15	0.307813	4.73018	18.417	1.62784e-66	4.70596e-65	140.484	NoSignifi
OSCAR	0.394487	4.26851	18.4114	1.76216e-66	5.08747e-65	140.405	NoSignifi
PRAF2	0.53987	7.50633	18.3981	2.12895e-66	6.13823e-65	140.217	NoSignifi
VAMP5	0.387154	5.73336	18.3964	2.18188e-66	6.28249e-65	140.192	NoSignifi
NR4A3	0.534477	5.12386	18.3926	2.30412e-66	6.62565e-65	140.138	NoSignifi
CD36	0.714434	4.54808	18.3886	2.43779e-66	7.00072e-65	140.082	UP in Cluster3
CALU	0.511281	8.28428	18.3742	2.99351e-66	8.58523e-65	139.877	NoSignifi
PNMAL1	0.816201	4.69272	18.3664	3.34098e-66	9.56909e-65	139.768	UP in Cluster3
AP1S2	0.539717	7.21132	18.36	3.66122e-66	1.04724e-64	139.677	NoSignifi
FAM171B	0.302457	4.08432	18.34	4.86625e-66	1.39009e-64	139.393	NoSignifi
RGL1	0.600918	7.49837	18.3322	5.43349e-66	1.55008e-64	139.283	UP in Cluster3
KIAA0247	0.46307	8.85049	18.3133	7.10862e-66	2.0253e-64	139.016	NoSignifi
VASN	0.46534	6.03351	18.3019	8.35537e-66	2.37738e-64	138.855	NoSignifi
CCDC8	0.39849	5.42551	18.2983	8.79406e-66	2.49892e-64	138.804	NoSignifi
NOTCH3	0.490715	6.48122	18.2862	1.04357e-65	2.96152e-64	138.633	NoSignifi
HOXB2	0.758896	6.89429	18.279	1.15585e-65	3.27588e-64	138.532	UP in Cluster3
CCR5	0.681783	6.3327	18.2781	1.17156e-65	3.31229e-64	138.518	UP in Cluster3
ELOVL4	0.355218	3.89358	18.278	1.17176e-65	3.31229e-64	138.518	NoSignifi
NPR3	0.52034	4.74113	18.2712	1.29113e-65	3.64496e-64	138.421	NoSignifi
OMD	0.757213	3.866	18.2676	1.35878e-65	3.83094e-64	138.37	UP in Cluster3
TENC1	0.579512	6.66099	18.2439	1.90054e-65	5.34629e-64	138.036	NoSignifi
AFAP1L1	0.321867	5.15341	18.2439	1.90119e-65	5.34629e-64	138.036	NoSignifi
GJC1	0.486015	4.9582	18.2114	3.01294e-65	8.46162e-64	137.577	NoSignifi
SOX7	0.623654	4.51138	18.1997	3.55176e-65	9.96196e-64	137.413	UP in Cluster3
DIP2C	0.613094	6.73933	18.198	3.64256e-65	1.02034e-63	137.388	UP in Cluster3
ARHGEF17	0.349827	7.08193	18.1971	3.68704e-65	1.03147e-63	137.376	NoSignifi
TXNDC15	0.508223	7.93954	18.1917	3.98167e-65	1.11245e-63	137.299	NoSignifi
RNF144B	0.352166	5.4623	18.1914	3.99859e-65	1.11574e-63	137.295	NoSignifi
STX11	0.38583	4.35488	18.1864	4.2869e-65	1.19465e-63	137.226	NoSignifi
HIC1	0.388131	5.11825	18.1758	4.98487e-65	1.38737e-63	137.076	NoSignifi
HS3ST3B1	0.361366	4.69936	18.1736	5.13718e-65	1.42792e-63	137.046	NoSignifi
SPP1	1.41277	6.51532	18.1674	5.60951e-65	1.55722e-63	136.958	UP in Cluster3
RP11-134G8.8	0.589932	5.60086	18.1672	5.62834e-65	1.56044e-63	136.955	UP in Cluster3
ITGA11	0.330104	5.25399	18.1425	7.97356e-65	2.20782e-63	136.608	NoSignifi
SMARCD3	0.325391	5.22042	18.1108	1.24732e-64	3.44934e-63	136.162	NoSignifi
VASH1	0.21958	5.04257	18.1015	1.4219e-64	3.9271e-63	136.032	NoSignifi
HVCN1	0.381709	7.0146	18.0985	1.4849e-64	4.09585e-63	135.988	NoSignifi
LAMA2	0.549174	4.95439	18.0872	1.74121e-64	4.79675e-63	135.83	NoSignifi
AKR1B1	0.794526	8.42534	18.0817	1.87984e-64	5.17207e-63	135.754	UP in Cluster3
DNAJB5	0.402495	5.31798	18.074	2.09641e-64	5.76062e-63	135.645	NoSignifi
LPPR4	0.673853	4.34246	18.0704	2.20474e-64	6.05059e-63	135.595	UP in Cluster3
POPDC2	0.617212	4.6378	18.0664	2.33373e-64	6.3965e-63	135.538	UP in Cluster3
KMO	0.49531	4.55127	18.0632	2.44017e-64	6.67976e-63	135.494	NoSignifi
GLIPR1	0.884453	6.76158	18.0572	2.65493e-64	7.25849e-63	135.41	UP in Cluster3
HLA-DPA1	1.19033	8.98207	18.0551	2.73567e-64	7.46978e-63	135.38	UP in Cluster3
PRKCB	0.37595	4.85313	18.0412	3.32592e-64	9.07005e-63	135.185	NoSignifi
APLNR	0.629285	6.66386	18.0305	3.86841e-64	1.05362e-62	135.035	UP in Cluster3
NAV1	0.444142	5.74249	18.0155	4.77885e-64	1.29995e-62	134.824	NoSignifi
CD69	1.21621	5.44236	18.0136	4.90597e-64	1.33286e-62	134.798	UP in Cluster3
ZBTB47	0.262954	6.13363	18.0051	5.53015e-64	1.50056e-62	134.679	NoSignifi
KIAA1644	0.448304	5.32158	17.9864	7.19104e-64	1.94878e-62	134.417	NoSignifi
ITGAX	0.26943	5.37451	17.9774	8.15961e-64	2.2085e-62	134.291	NoSignifi
ITGA7	0.568452	6.0875	17.9621	1.01249e-63	2.73701e-62	134.076	NoSignifi
EHD3	0.278994	5.2672	17.9524	1.1593e-63	3.12995e-62	133.942	NoSignifi
PNMA1	0.922016	7.64292	17.9504	1.19307e-63	3.21713e-62	133.913	UP in Cluster3
MRVI1	0.829815	6.54431	17.9437	1.31064e-63	3.52977e-62	133.819	UP in Cluster3
TPM2	0.443502	6.1537	17.9357	1.46527e-63	3.94131e-62	133.708	NoSignifi
HLA-DMB	0.951369	8.42703	17.9353	1.47496e-63	3.96245e-62	133.702	UP in Cluster3
ANKRD35	0.402565	5.43745	17.9304	1.57931e-63	4.23751e-62	133.634	NoSignifi
SOX17	0.47257	4.12064	17.9242	1.72187e-63	4.61431e-62	133.548	NoSignifi
EBF3	0.187211	4.20297	17.9138	1.99415e-63	5.33737e-62	133.401	NoSignifi
KCND2	0.293795	3.38013	17.9067	2.20213e-63	5.88676e-62	133.303	NoSignifi
LBH	0.822833	8.23603	17.8977	2.49957e-63	6.67365e-62	133.176	UP in Cluster3
APOC1	0.977024	8.01502	17.8821	3.10894e-63	8.29039e-62	132.959	UP in Cluster3
CD74	0.749763	8.06548	17.8662	3.88415e-63	1.03448e-61	132.737	UP in Cluster3
MCAM	0.706114	7.87172	17.8448	5.2404e-63	1.39398e-61	132.439	UP in Cluster3
HAPLN3	0.406097	7.02672	17.8441	5.29152e-63	1.40586e-61	132.429	NoSignifi
PCDH17	0.755398	6.17408	17.8396	5.63599e-63	1.49554e-61	132.367	UP in Cluster3
ST8SIA1	0.277695	3.50706	17.8378	5.77557e-63	1.5307e-61	132.342	NoSignifi
45906	0.552056	5.62121	17.8283	6.60504e-63	1.7484e-61	132.209	NoSignifi
SELPLG	0.390563	6.84064	17.8273	6.69209e-63	1.76928e-61	132.195	NoSignifi
PCDH9	0.238223	3.84568	17.8003	9.76792e-63	2.57933e-61	131.819	NoSignifi
GABARAPL1	0.516243	6.78656	17.7947	1.05564e-62	2.78414e-61	131.741	NoSignifi
EPB41L3	1.17111	5.43192	17.7865	1.18326e-62	3.11691e-61	131.628	UP in Cluster3
CSF3R	0.563827	5.9349	17.7864	1.18531e-62	3.11854e-61	131.626	NoSignifi
BTBD19	0.309976	5.79975	17.7806	1.28544e-62	3.37786e-61	131.545	NoSignifi
SYNPO2	1.17683	6.03031	17.7804	1.28855e-62	3.38193e-61	131.543	UP in Cluster3
MCEMP1	0.72858	5.87178	17.7795	1.30456e-62	3.41981e-61	131.531	UP in Cluster3
GZMK	1.00462	5.82258	17.7623	1.65932e-62	4.34454e-61	131.291	UP in Cluster3
RBPMS2	0.793676	5.56125	17.7614	1.68056e-62	4.39482e-61	131.278	UP in Cluster3
CHRDL1	1.3955	5.81097	17.7545	1.85183e-62	4.83686e-61	131.182	UP in Cluster3
FILIP1	0.548192	3.94441	17.7528	1.89434e-62	4.94194e-61	131.159	NoSignifi
SPSB1	0.512071	6.36118	17.7465	2.07053e-62	5.3951e-61	131.071	NoSignifi
CYTH4	0.253709	5.69706	17.7419	2.20785e-62	5.74598e-61	131.007	NoSignifi
HSPA12B	0.29865	5.24154	17.7387	2.30584e-62	5.99379e-61	130.963	NoSignifi
PDZRN4	0.836685	3.85505	17.7374	2.34915e-62	6.09906e-61	130.945	UP in Cluster3
IGFBP4	0.809449	9.34106	17.7271	2.7118e-62	7.03218e-61	130.802	UP in Cluster3
SCPEP1	0.337349	6.11235	17.7234	2.8558e-62	7.395e-61	130.75	NoSignifi
LOXL2	0.358476	5.937	17.7233	2.85855e-62	7.395e-61	130.749	NoSignifi
PIEZO2	0.200844	4.17644	17.7191	3.03196e-62	7.83424e-61	130.691	NoSignifi
SGIP1	0.548717	4.28377	17.7179	3.08521e-62	7.96234e-61	130.673	NoSignifi
CALB2	0.88086	5.89027	17.7102	3.43154e-62	8.84561e-61	130.567	UP in Cluster3
ARHGAP25	0.333953	5.75479	17.6868	4.75497e-62	1.22425e-60	130.243	NoSignifi
C1QTNF3	0.441384	5.27131	17.6593	6.97106e-62	1.79269e-60	129.862	NoSignifi
AVPR1A	0.272404	4.15342	17.659	7.00545e-62	1.7994e-60	129.857	NoSignifi
SOCS3	0.513173	6.14027	17.6501	7.92152e-62	2.03228e-60	129.734	NoSignifi
EMCN	0.695673	5.42781	17.6373	9.4697e-62	2.4266e-60	129.556	UP in Cluster3
GPR68	0.329318	5.55053	17.6288	1.06519e-61	2.7263e-60	129.439	NoSignifi
TMTC1	0.477227	4.97924	17.6243	1.13477e-61	2.90097e-60	129.376	NoSignifi
EPHA3	0.356243	3.87675	17.6179	1.24056e-61	3.16768e-60	129.288	NoSignifi
TMEM255A	0.61263	3.56295	17.6178	1.24214e-61	3.16796e-60	129.286	UP in Cluster3
EDNRA	0.989676	6.14618	17.6144	1.30072e-61	3.31346e-60	129.24	UP in Cluster3
ENPP2	1.05862	7.16876	17.6091	1.4013e-61	3.56549e-60	129.166	UP in Cluster3
NPL	0.486838	5.50831	17.6086	1.41042e-61	3.5845e-60	129.16	NoSignifi
ZBTB4	0.427385	7.75902	17.5667	2.52225e-61	6.40261e-60	128.581	NoSignifi
S100A8	1.09495	6.07021	17.5619	2.69675e-61	6.83756e-60	128.514	UP in Cluster3
CHN1	0.770052	7.24719	17.5456	3.38061e-61	8.56144e-60	128.289	UP in Cluster3
CNTN4	0.444461	4.06278	17.522	4.68756e-61	1.18575e-59	127.964	NoSignifi
TP73-AS1	0.289848	5.00372	17.5162	5.07826e-61	1.28308e-59	127.884	NoSignifi
MMP9	1.18337	8.28203	17.5143	5.21778e-61	1.31679e-59	127.857	UP in Cluster3
PLA2G7	0.952774	6.35637	17.4975	6.57997e-61	1.65863e-59	127.626	UP in Cluster3
CD83	0.44653	7.23874	17.469	9.76019e-61	2.45741e-59	127.233	NoSignifi
MAB21L2	1.14912	5.00482	17.4497	1.2753e-60	3.20721e-59	126.967	UP in Cluster3
PNRC1	0.570913	9.05163	17.4443	1.37433e-60	3.45226e-59	126.892	NoSignifi
CLEC4E	0.411377	4.72942	17.435	1.56183e-60	3.91869e-59	126.765	NoSignifi
FKBP7	0.478122	4.97653	17.424	1.81778e-60	4.5556e-59	126.614	NoSignifi
BEX4	1.20812	6.34867	17.4159	2.03305e-60	5.08921e-59	126.502	UP in Cluster3
CTSF	0.429004	6.76722	17.4117	2.15374e-60	5.3851e-59	126.445	NoSignifi
DBN1	0.662961	6.88404	17.4056	2.34282e-60	5.8511e-59	126.361	UP in Cluster3
CD59	0.480888	8.88332	17.385	3.11199e-60	7.76312e-59	126.079	NoSignifi
OGN	1.3232	4.33785	17.3849	3.11646e-60	7.76534e-59	126.077	UP in Cluster3
CD34	0.404728	6.52656	17.362	4.27814e-60	1.06477e-58	125.762	NoSignifi
HOMER3	0.471486	5.86402	17.3546	4.73722e-60	1.17767e-58	125.66	NoSignifi
LINC00702	0.429395	3.50084	17.3503	5.0217e-60	1.24696e-58	125.602	NoSignifi
RASSF8-AS1	0.266382	3.90829	17.343	5.55122e-60	1.37687e-58	125.502	NoSignifi
ANXA6	0.394145	6.57903	17.3302	6.61972e-60	1.64001e-58	125.327	NoSignifi
PTGDS	0.896661	7.41588	17.3239	7.22201e-60	1.78718e-58	125.24	UP in Cluster3
ARHGDIB	0.57143	8.71782	17.3194	7.68581e-60	1.89978e-58	125.178	NoSignifi
FMO2	0.462922	5.00474	17.3104	8.69553e-60	2.14691e-58	125.055	NoSignifi
CLEC14A	0.351926	6.50044	17.3071	9.0978e-60	2.24368e-58	125.01	NoSignifi
NCF1	0.607515	5.62456	17.3062	9.21367e-60	2.26967e-58	124.998	UP in Cluster3
PDE4B	0.691292	5.50307	17.3004	9.97603e-60	2.45467e-58	124.918	UP in Cluster3
SIRPA	0.594954	6.4442	17.2884	1.17702e-59	2.89284e-58	124.754	UP in Cluster3
FGF1	0.300284	4.34809	17.2882	1.18071e-59	2.89864e-58	124.751	NoSignifi
PALM	0.346693	6.18258	17.2795	1.32943e-59	3.26004e-58	124.633	NoSignifi
ARHGAP30	0.407094	6.27257	17.2777	1.36325e-59	3.3392e-58	124.608	NoSignifi
EMR2	0.376308	4.53765	17.2774	1.36988e-59	3.35163e-58	124.603	NoSignifi
RGS19	0.544588	7.48671	17.2708	1.5001e-59	3.6661e-58	124.512	NoSignifi
HSPG2	0.570323	7.23524	17.2461	2.10494e-59	5.13847e-58	124.175	NoSignifi
SASH1	0.460029	7.55979	17.2416	2.23956e-59	5.46094e-58	124.113	NoSignifi
MILR1	0.298546	4.59271	17.241	2.25672e-59	5.49659e-58	124.106	NoSignifi
ILK	0.464956	9.80069	17.2382	2.3444e-59	5.70375e-58	124.068	NoSignifi
SETBP1	0.841638	5.49733	17.2359	2.42061e-59	5.88254e-58	124.036	UP in Cluster3
C10orf54	0.454963	6.29254	17.2332	2.51114e-59	6.09572e-58	123.999	NoSignifi
ZNF25	0.504589	5.19838	17.2286	2.67489e-59	6.48593e-58	123.936	NoSignifi
MRPS25	-0.407139	6.89952	-17.2265	2.75532e-59	6.67349e-58	123.907	NoSignifi
ZCCHC24	0.90218	7.75706	17.2233	2.87865e-59	6.96441e-58	123.863	UP in Cluster3
LILRA6	0.402013	6.08133	17.1976	4.09488e-59	9.8958e-58	123.512	NoSignifi
CMAHP	0.498764	4.45097	17.1892	4.59277e-59	1.10867e-57	123.398	NoSignifi
ACTN1	0.432575	8.69391	17.1826	5.02629e-59	1.21196e-57	123.308	NoSignifi
HOOK1	-0.762267	7.33764	-17.1811	5.12861e-59	1.23526e-57	123.288	UP in Cluster1/2
CMKLR1	0.322911	5.31581	17.1754	5.54282e-59	1.33354e-57	123.211	NoSignifi
AHNAK2	0.773701	5.7516	17.1727	5.75152e-59	1.38222e-57	123.174	UP in Cluster3
PTGS1	0.680616	6.02571	17.1493	7.93295e-59	1.90435e-57	122.854	UP in Cluster3
AGTR1	0.699259	4.12143	17.1402	8.97814e-59	2.15287e-57	122.731	UP in Cluster3
MYADM	0.657482	8.77651	17.1353	9.60709e-59	2.30113e-57	122.663	UP in Cluster3
SASH3	0.646343	6.45951	17.1276	1.06623e-58	2.55106e-57	122.559	UP in Cluster3
SLC24A3	0.938413	6.44274	17.1172	1.22983e-58	2.93924e-57	122.417	UP in Cluster3
SRGAP2C	0.672859	6.05814	17.0911	1.75651e-58	4.19335e-57	122.062	UP in Cluster3
HMOX1	0.741179	7.17336	17.0803	2.03503e-58	4.85291e-57	121.916	UP in Cluster3
AF070581	0.36315	3.44916	17.0783	2.09264e-58	4.9848e-57	121.888	NoSignifi
ITGAV	0.629068	9.87552	17.0723	2.27016e-58	5.40174e-57	121.807	UP in Cluster3
SIGLEC7	0.259397	5.62176	17.052	2.99202e-58	7.11156e-57	121.532	NoSignifi
AGMAT	-0.530181	6.7808	-17.0375	3.64877e-58	8.66303e-57	121.334	NoSignifi
COL5A3	0.529513	6.29889	17.0294	4.07484e-58	9.66402e-57	121.224	NoSignifi
CHI3L1	0.955306	6.51596	17.0235	4.41614e-58	1.0462e-56	121.144	UP in Cluster3
ALDH1A3	0.489399	5.54119	17.0107	5.25593e-58	1.24379e-56	120.971	NoSignifi
NRROS	0.394604	5.58534	17.0004	6.04921e-58	1.42995e-56	120.831	NoSignifi
KIRREL	0.302918	5.49352	16.9853	7.4271e-58	1.75375e-56	120.627	NoSignifi
IGFBP3	0.956088	9.2886	16.9793	8.05241e-58	1.89933e-56	120.546	UP in Cluster3
PLXDC1	0.454306	5.83709	16.9781	8.19134e-58	1.93e-56	120.529	NoSignifi
SLC39A13	0.305755	7.17142	16.9726	8.82099e-58	2.0761e-56	120.455	NoSignifi
MS4A14	0.345749	4.31042	16.972	8.89723e-58	2.09177e-56	120.447	NoSignifi
FGD5	0.416734	5.66546	16.9715	8.95834e-58	2.10385e-56	120.44	NoSignifi
HLA-DRA	1.22688	10.6868	16.9668	9.5467e-58	2.23959e-56	120.377	UP in Cluster3
LRRC15	0.568014	5.49245	16.9654	9.73516e-58	2.28134e-56	120.357	NoSignifi
TMEM204	0.319378	6.63421	16.9644	9.87019e-58	2.31048e-56	120.344	NoSignifi
GNB5	0.330372	5.39344	16.9501	1.19866e-57	2.80286e-56	120.15	NoSignifi
SEC14L1	0.371812	6.40333	16.9458	1.26955e-57	2.96543e-56	120.093	NoSignifi
KANK2	0.304377	6.58398	16.9408	1.36043e-57	3.17429e-56	120.024	NoSignifi
PI15	0.681934	4.72695	16.938	1.41279e-57	3.2929e-56	119.986	UP in Cluster3
DIXDC1	0.291622	5.98937	16.9373	1.42619e-57	3.32056e-56	119.977	NoSignifi
DNAJB4	0.727551	6.14821	16.9364	1.44322e-57	3.3566e-56	119.965	UP in Cluster3
CD52	1.00691	7.18951	16.9274	1.63049e-57	3.78808e-56	119.844	UP in Cluster3
DUSP1	0.581531	7.8747	16.9181	1.8498e-57	4.293e-56	119.718	NoSignifi
LPAR1	0.584312	6.12448	16.866	3.75163e-57	8.69743e-56	119.014	NoSignifi
CYTIP	1.06292	6.32358	16.8645	3.82818e-57	8.86542e-56	118.994	UP in Cluster3
SLC7A7	0.692477	7.61715	16.8376	5.50929e-57	1.27449e-55	118.631	UP in Cluster3
ANXA1	0.761178	6.66832	16.834	5.78432e-57	1.33669e-55	118.583	UP in Cluster3
SCARF1	0.212706	5.1429	16.8273	6.32993e-57	1.46121e-55	118.493	NoSignifi
CCDC69	0.791075	5.46967	16.825	6.53374e-57	1.50666e-55	118.462	UP in Cluster3
BDH1	-0.365695	6.54954	-16.8215	6.85003e-57	1.57791e-55	118.415	NoSignifi
NID1	0.511326	6.56482	16.818	7.17642e-57	1.65134e-55	118.368	NoSignifi
SFRP1	0.496718	4.47026	16.8163	7.35114e-57	1.68975e-55	118.344	NoSignifi
MAN2B1	0.438288	7.97314	16.8141	7.5657e-57	1.73722e-55	118.316	NoSignifi
FAM127A	0.843147	9.05385	16.8112	7.87364e-57	1.80602e-55	118.276	UP in Cluster3
ZDHHC23	-0.671937	6.82042	-16.8053	8.52876e-57	1.95422e-55	118.196	UP in Cluster1/2
VCL	0.450935	7.33252	16.7984	9.36138e-57	2.14273e-55	118.104	NoSignifi
KGFLP2	0.459896	4.19401	16.7884	1.07117e-56	2.44921e-55	117.97	NoSignifi
LOC100506844	0.243236	4.09805	16.7753	1.2784e-56	2.91995e-55	117.793	NoSignifi
MCTP1	0.595348	4.87723	16.7742	1.29816e-56	2.96196e-55	117.778	UP in Cluster3
FAM63B	0.495065	5.31398	16.7583	1.60939e-56	3.66823e-55	117.564	NoSignifi
LOC101928173	0.441412	4.56553	16.7421	2.00274e-56	4.55998e-55	117.346	NoSignifi
TIAM1	0.451587	5.46985	16.7313	2.31579e-56	5.26721e-55	117.202	NoSignifi
IKZF1	0.225773	4.70264	16.7309	2.32651e-56	5.28604e-55	117.197	NoSignifi
L3HYPDH	0.405443	5.31335	16.7288	2.3946e-56	5.43503e-55	117.169	NoSignifi
APOD	1.29467	7.01244	16.7269	2.45816e-56	5.57347e-55	117.142	UP in Cluster3
SUGCT	0.713738	5.73427	16.7265	2.46932e-56	5.59291e-55	117.138	UP in Cluster3
HPGDS	0.564514	5.05882	16.7047	3.31292e-56	7.4958e-55	116.845	NoSignifi
ABI3BP	0.465629	4.1509	16.7044	3.32572e-56	7.5169e-55	116.842	NoSignifi
CTB-167B5.2	0.441247	3.48923	16.6993	3.56114e-56	8.0406e-55	116.773	NoSignifi
ADAMTS3	0.299451	3.7119	16.6881	4.14389e-56	9.34663e-55	116.623	NoSignifi
45718	0.535685	6.84493	16.6862	4.25057e-56	9.57728e-55	116.597	NoSignifi
ANKDD1A	0.236014	4.74316	16.6861	4.25507e-56	9.57745e-55	116.596	NoSignifi
ESAM	0.461884	6.41485	16.6839	4.38356e-56	9.85641e-55	116.567	NoSignifi
CHRNA3	0.418542	5.44628	16.6788	4.6946e-56	1.05448e-54	116.498	NoSignifi
C2orf40	0.85224	4.76124	16.6688	5.37034e-56	1.20502e-54	116.364	UP in Cluster3
INMT	0.547195	5.51214	16.6544	6.51842e-56	1.46111e-54	116.172	NoSignifi
SPOCD1	0.318565	5.09298	16.6318	8.8387e-56	1.97916e-54	115.868	NoSignifi
SALL2	0.446331	5.70405	16.6314	8.87672e-56	1.98561e-54	115.864	NoSignifi
NREP	0.434253	5.98632	16.6146	1.11248e-55	2.48591e-54	115.639	NoSignifi
KCNMA1	0.49195	4.78758	16.613	1.13714e-55	2.5384e-54	115.618	NoSignifi
STK32B	0.283068	5.02118	16.6049	1.26678e-55	2.82487e-54	115.51	NoSignifi
PHACTR1	0.32491	5.09842	16.5988	1.37536e-55	3.06385e-54	115.428	NoSignifi
PLCL1	0.272391	3.82487	16.5937	1.47387e-55	3.27993e-54	115.359	NoSignifi
CSRP2	0.674374	7.55795	16.5931	1.48535e-55	3.30209e-54	115.352	UP in Cluster3
GPX7	0.842818	6.08812	16.5858	1.63743e-55	3.63645e-54	115.255	UP in Cluster3
CCDC102B	0.577994	3.9084	16.5724	1.96073e-55	4.34998e-54	115.075	NoSignifi
FRMD4A	0.291124	5.05152	16.5471	2.75094e-55	6.09684e-54	114.738	NoSignifi
CD180	0.372032	5.99877	16.5266	3.6179e-55	8.01007e-54	114.465	NoSignifi
RNASE6	0.829258	7.23072	16.5243	3.7327e-55	8.2558e-54	114.434	UP in Cluster3
SLC11A1	0.250184	5.22322	16.5179	4.06442e-55	8.9803e-54	114.349	NoSignifi
SELP	0.551732	5.79824	16.5125	4.37265e-55	9.65147e-54	114.277	NoSignifi
PXDC1	0.382808	6.44381	16.5111	4.45204e-55	9.8167e-54	114.259	NoSignifi
RGS1	0.831223	6.11151	16.5076	4.66553e-55	1.0277e-53	114.212	UP in Cluster3
MAP3K3	0.257527	5.90895	16.4972	5.3646e-55	1.18048e-53	114.073	NoSignifi
KCNT2	0.280118	3.65104	16.4934	5.64607e-55	1.24116e-53	114.022	NoSignifi
GJA4	0.332139	6.10347	16.4879	6.07363e-55	1.3338e-53	113.95	NoSignifi
SPON1	1.05475	6.00473	16.4783	6.90233e-55	1.51425e-53	113.822	UP in Cluster3
LINC01140	0.278729	4.96513	16.4727	7.44418e-55	1.63147e-53	113.747	NoSignifi
IGSF6	0.616084	4.47749	16.4708	7.63278e-55	1.67111e-53	113.722	UP in Cluster3
MARVELD3	-0.441753	6.69614	-16.4605	8.75607e-55	1.9151e-53	113.585	NoSignifi
IRAK3	0.387274	4.30486	16.4597	8.84766e-55	1.93318e-53	113.575	NoSignifi
TFPI	0.663161	5.12093	16.4591	8.91937e-55	1.94689e-53	113.567	UP in Cluster3
CYSLTR1	0.343388	4.17333	16.4547	9.46088e-55	2.063e-53	113.508	NoSignifi
RDX	0.568223	5.28605	16.4522	9.78753e-55	2.13209e-53	113.475	NoSignifi
EVA1B	0.281369	6.54534	16.4513	9.89716e-55	2.1538e-53	113.464	NoSignifi
PGR	0.271324	4.0428	16.4387	1.17061e-54	2.5449e-53	113.296	NoSignifi
C1orf216	0.490268	6.50133	16.4309	1.30046e-54	2.82435e-53	113.192	NoSignifi
CREM	0.40816	5.67036	16.4236	1.43284e-54	3.10875e-53	113.095	NoSignifi
AMPH	0.397369	5.10755	16.4231	1.4422e-54	3.12593e-53	113.089	NoSignifi
PANK1	-0.827043	7.50564	-16.4157	1.5908e-54	3.44456e-53	112.991	UP in Cluster1/2
EPB41L4B	-0.374253	6.21941	-16.4146	1.61603e-54	3.4957e-53	112.975	NoSignifi
AKAP1	-0.407787	8.23872	-16.3948	2.10177e-54	4.54188e-53	112.714	NoSignifi
CLDN5	0.489825	6.42717	16.3769	2.66897e-54	5.76184e-53	112.476	NoSignifi
IL21R	0.385892	4.63329	16.3657	3.0972e-54	6.67964e-53	112.328	NoSignifi
TYMP	0.587498	6.2004	16.3399	4.3645e-54	9.40344e-53	111.986	UP in Cluster3
PTGER3	0.208318	4.27637	16.3383	4.45694e-54	9.59305e-53	111.966	NoSignifi
IL7R	0.836805	7.34906	16.3207	5.63146e-54	1.2109e-52	111.733	UP in Cluster3
PTX3	0.831879	4.11709	16.3193	5.7385e-54	1.2327e-52	111.714	UP in Cluster3
RILPL1	0.456984	6.58564	16.31	6.49461e-54	1.39373e-52	111.591	NoSignifi
PCAT19	0.272642	5.59603	16.3083	6.64098e-54	1.42373e-52	111.569	NoSignifi
SRPK1	-0.469831	9.10221	-16.3069	6.76842e-54	1.44962e-52	111.55	NoSignifi
TNFAIP8L2	0.363891	5.98783	16.3064	6.81379e-54	1.45789e-52	111.543	NoSignifi
ARMC9	0.232426	4.65534	16.3049	6.94563e-54	1.48464e-52	111.524	NoSignifi
ROR1	0.506928	4.71719	16.2988	7.53328e-54	1.60866e-52	111.443	NoSignifi
FAM65B	0.468662	4.87824	16.2972	7.69758e-54	1.64212e-52	111.422	NoSignifi
EID1	0.552025	8.89515	16.2961	7.81156e-54	1.6648e-52	111.407	NoSignifi
PRKCH	0.28384	5.57809	16.2881	8.67918e-54	1.84789e-52	111.302	NoSignifi
SLC43A3	0.784386	6.4873	16.2806	9.59115e-54	2.04005e-52	111.203	UP in Cluster3
KLRD1	0.442349	4.8764	16.2722	1.07237e-53	2.2787e-52	111.092	NoSignifi
PARVA	0.373783	6.66969	16.2612	1.24051e-53	2.63341e-52	110.947	NoSignifi
S100A4	1.03523	9.87582	16.2581	1.29189e-53	2.7398e-52	110.906	UP in Cluster3
STC1	0.811613	6.04662	16.2532	1.37909e-53	2.92185e-52	110.841	UP in Cluster3
CSF2RA	0.441397	4.82511	16.2357	1.73867e-53	3.68009e-52	110.611	NoSignifi
TRIM22	1.02425	8.64105	16.2355	1.74406e-53	3.68791e-52	110.607	UP in Cluster3
CCL4	0.964348	7.19157	16.2274	1.94027e-53	4.0988e-52	110.501	UP in Cluster3
SSBP2	0.344721	4.58916	16.2218	2.08998e-53	4.41075e-52	110.427	NoSignifi
PODN	0.272473	5.55276	16.2124	2.36625e-53	4.98894e-52	110.304	NoSignifi
SSH1	0.230305	5.9576	16.2036	2.65985e-53	5.6025e-52	110.187	NoSignifi
NLRC4	0.180373	3.98866	16.1957	2.95035e-53	6.20835e-52	110.084	NoSignifi
UGCG	0.519407	8.16532	16.1788	3.6904e-53	7.75808e-52	109.861	NoSignifi
SLC8A1	0.196016	4.18645	16.1556	5.01389e-53	1.05301e-51	109.556	NoSignifi
GLIS3	0.68304	4.69882	16.1554	5.02593e-53	1.05452e-51	109.554	UP in Cluster3
GATA3	0.321346	4.48373	16.1543	5.09784e-53	1.06857e-51	109.54	NoSignifi
MAP7	-0.496974	8.31208	-16.1508	5.3395e-53	1.11814e-51	109.494	NoSignifi
CDO1	0.399349	4.6516	16.1378	6.34173e-53	1.32674e-51	109.322	NoSignifi
GIMAP7	0.878626	5.3324	16.1361	6.48291e-53	1.35497e-51	109.301	UP in Cluster3
TGFBR1	0.502092	6.60665	16.1268	7.33172e-53	1.53089e-51	109.178	NoSignifi
SOX11	0.424501	4.05891	16.1173	8.2996e-53	1.73132e-51	109.055	NoSignifi
SCRG1	0.397965	4.04414	16.1147	8.59469e-53	1.79115e-51	109.02	NoSignifi
ECM1	0.746991	8.03369	16.1061	9.62757e-53	2.00448e-51	108.907	UP in Cluster3
SPIRE2	-0.353584	5.69525	-16.1037	9.93262e-53	2.066e-51	108.876	NoSignifi
ANGPT1	0.304971	4.16117	16.1024	1.01115e-52	2.10119e-51	108.858	NoSignifi
CD48	0.431572	5.90732	16.0913	1.16911e-52	2.42711e-51	108.714	NoSignifi
TSPAN2	0.559723	4.39483	16.0912	1.17074e-52	2.42817e-51	108.712	NoSignifi
ACTC1	0.576987	6.05949	16.0864	1.24719e-52	2.58425e-51	108.649	NoSignifi
HCFC1R1	0.413139	7.5466	16.0772	1.40819e-52	2.91506e-51	108.528	NoSignifi
P2RY6	0.287585	5.75015	16.0566	1.84626e-52	3.81824e-51	108.259	NoSignifi
TBC1D9	0.637255	6.5066	16.0527	1.94357e-52	4.01566e-51	108.208	UP in Cluster3
FHL3	0.361168	6.45799	16.052	1.96183e-52	4.04952e-51	108.198	NoSignifi
HEY1	0.519877	6.9044	16.0464	2.1107e-52	4.35266e-51	108.126	NoSignifi
CCBE1	0.384354	4.58437	16.0395	2.31153e-52	4.76228e-51	108.035	NoSignifi
CPA3	1.30254	6.92571	16.0198	2.99537e-52	6.16528e-51	107.777	UP in Cluster3
PIK3CD	0.365617	6.07482	16.0171	3.10361e-52	6.382e-51	107.742	NoSignifi
IL6	1.10178	6.1454	16.0155	3.16607e-52	6.50426e-51	107.722	UP in Cluster3
RFTN2	0.17812	4.48043	16.0046	3.65478e-52	7.50112e-51	107.579	NoSignifi
RGMA	0.31509	5.31779	16.0031	3.72513e-52	7.63828e-51	107.56	NoSignifi
EPYC	1.38742	3.93674	15.9983	3.96995e-52	8.13258e-51	107.497	UP in Cluster3
TCEAL2	0.706028	4.00041	15.9971	4.03139e-52	8.25064e-51	107.482	UP in Cluster3
PLAUR	0.681876	8.1733	15.9818	4.93141e-52	1.00831e-50	107.281	UP in Cluster3
TLR5	0.420851	5.66252	15.9809	4.98797e-52	1.01891e-50	107.27	NoSignifi
PPAP2A	0.623352	8.7378	15.9702	5.7404e-52	1.17129e-50	107.13	UP in Cluster3
ADORA3	0.449106	4.99561	15.9701	5.74475e-52	1.17129e-50	107.129	NoSignifi
VMO1	0.332939	4.88167	15.9676	5.9356e-52	1.20906e-50	107.097	NoSignifi
PTGFR	0.329027	3.77947	15.9655	6.09842e-52	1.24106e-50	107.07	NoSignifi
FGF2	0.472771	4.48486	15.9562	6.88997e-52	1.40083e-50	106.948	NoSignifi
FBXL5	0.475618	7.79714	15.9522	7.25874e-52	1.47442e-50	106.896	NoSignifi
DAPK1	0.601893	5.93559	15.9458	7.89417e-52	1.60199e-50	106.813	UP in Cluster3
ANKRD44	0.33497	4.64149	15.941	8.40815e-52	1.7047e-50	106.75	NoSignifi
SUSD5	0.274541	3.3504	15.9396	8.56388e-52	1.73465e-50	106.732	NoSignifi
CHRDL2	0.988644	5.53625	15.9371	8.85468e-52	1.79187e-50	106.698	UP in Cluster3
CHST14	0.415949	6.95192	15.9255	1.03008e-51	2.08258e-50	106.548	NoSignifi
MIR143HG	0.751465	5.40557	15.9189	1.12251e-51	2.26731e-50	106.462	UP in Cluster3
EID3	0.280372	3.69802	15.9083	1.29048e-51	2.60418e-50	106.324	NoSignifi
CBX6	0.507237	7.88841	15.9071	1.31007e-51	2.64124e-50	106.309	NoSignifi
CPVL	1.01649	6.86621	15.904	1.36388e-51	2.74718e-50	106.268	UP in Cluster3
PDCD1LG2	0.282852	4.32053	15.8941	1.55365e-51	3.1265e-50	106.139	NoSignifi
RP11-305O6.3	0.453754	3.87178	15.8917	1.60259e-51	3.22097e-50	106.108	NoSignifi
PHLDA3	0.481127	6.6916	15.8916	1.60357e-51	3.22097e-50	106.107	NoSignifi
EMILIN2	0.265469	5.72608	15.8837	1.77813e-51	3.56829e-50	106.005	NoSignifi
PPP1R16B	0.394961	5.03609	15.8807	1.84935e-51	3.70778e-50	105.965	NoSignifi
FCHSD2	0.314084	5.9045	15.8793	1.88374e-51	3.77323e-50	105.947	NoSignifi
COL13A1	0.292894	5.54164	15.8742	2.01447e-51	4.03137e-50	105.88	NoSignifi
LRRN4CL	0.598558	5.41028	15.8621	2.35661e-51	4.71169e-50	105.724	UP in Cluster3
MMP16	0.149391	3.99373	15.8599	2.42599e-51	4.84594e-50	105.695	NoSignifi
PFKFB3	0.607397	8.77043	15.8292	3.62134e-51	7.22699e-50	105.297	UP in Cluster3
XYLB	-0.172026	4.1823	-15.8287	3.64491e-51	7.26734e-50	105.29	NoSignifi
LOC100507165	0.340293	5.19635	15.8159	4.30682e-51	8.57918e-50	105.124	NoSignifi
PPAP2B	0.690238	7.98502	15.8123	4.51532e-51	8.98624e-50	105.077	UP in Cluster3
LLGL2	-0.456957	7.57574	-15.7971	5.50203e-51	1.09399e-49	104.88	NoSignifi
SDPR	0.738995	4.92808	15.7547	9.54326e-51	1.89578e-49	104.332	UP in Cluster3
ABCA6	0.375719	3.80157	15.7505	1.00754e-50	1.99966e-49	104.278	NoSignifi
RAB8B	0.577212	6.51048	15.7495	1.02064e-50	2.02379e-49	104.265	NoSignifi
HDAC9	0.240042	4.41324	15.7435	1.10372e-50	2.18653e-49	104.188	NoSignifi
RAD18	-0.372618	5.3103	-15.7363	1.21177e-50	2.3984e-49	104.095	NoSignifi
ABLIM3	0.506595	6.02438	15.7353	1.22733e-50	2.42698e-49	104.082	NoSignifi
FAM198B	0.89229	6.92691	15.7265	1.3762e-50	2.71887e-49	103.968	UP in Cluster3
TPSB2	1.05362	7.29023	15.7208	1.48283e-50	2.92687e-49	103.894	UP in Cluster3
SPI1	0.458294	5.42227	15.6941	2.09406e-50	4.12957e-49	103.55	NoSignifi
ERBB3	-0.308172	7.39132	-15.6939	2.10159e-50	4.14066e-49	103.547	NoSignifi
MEX3B	0.241853	4.08461	15.693	2.1267e-50	4.1863e-49	103.535	NoSignifi
PRDM1	0.458009	7.11138	15.6902	2.20308e-50	4.33273e-49	103.5	NoSignifi
PLAT	0.881175	8.49955	15.6758	2.6567e-50	5.2201e-49	103.313	UP in Cluster3
MRPS35	-0.421999	10.6295	-15.6742	2.71044e-50	5.31945e-49	103.293	NoSignifi
G0S2	0.997522	7.97037	15.6742	2.71217e-50	5.31945e-49	103.293	UP in Cluster3
LOC441461	0.274464	6.17707	15.6564	3.41347e-50	6.68886e-49	103.064	NoSignifi
MYO1G	0.384144	5.45647	15.6465	3.88278e-50	7.60162e-49	102.936	NoSignifi
MAP4K4	0.461341	6.50601	15.6413	4.15203e-50	8.12141e-49	102.869	NoSignifi
TANC2	0.356906	4.60618	15.6275	4.96022e-50	9.69347e-49	102.692	NoSignifi
NEGR1	0.455585	4.05381	15.6235	5.22166e-50	1.01952e-48	102.641	NoSignifi
ZFYVE1	0.288611	6.56834	15.6039	6.72809e-50	1.31246e-48	102.389	NoSignifi
SDS	0.281332	5.66989	15.6031	6.79865e-50	1.32503e-48	102.378	NoSignifi
RAB2B	0.380296	7.81951	15.6016	6.93586e-50	1.35056e-48	102.358	NoSignifi
PRR24	0.424776	7.82272	15.5998	7.0963e-50	1.38056e-48	102.336	NoSignifi
BLVRA	0.44918	6.26966	15.5965	7.40142e-50	1.43863e-48	102.294	NoSignifi
FSCN1	0.869496	6.6698	15.5818	8.94904e-50	1.73788e-48	102.105	UP in Cluster3
P2RY8	0.520981	5.25689	15.5809	9.05187e-50	1.75627e-48	102.093	NoSignifi
FERMT3	0.538853	6.70435	15.5785	9.33389e-50	1.80937e-48	102.063	NoSignifi
MYH11	0.883365	6.41882	15.575	9.76831e-50	1.89189e-48	102.018	UP in Cluster3
KATNAL1	0.410016	5.05454	15.5745	9.83501e-50	1.90311e-48	102.011	NoSignifi
RIMKLB	0.360843	4.38904	15.5586	1.20658e-49	2.33268e-48	101.807	NoSignifi
PTHLH	0.335594	3.6412	15.525	1.86084e-49	3.59437e-48	101.376	NoSignifi
ITPKB	0.193081	5.11474	15.5199	1.98543e-49	3.8316e-48	101.312	NoSignifi
ITGAL	0.548228	5.34305	15.5068	2.34982e-49	4.53079e-48	101.144	NoSignifi
NINJ1	0.40292	7.88102	15.5034	2.45483e-49	4.72903e-48	101.101	NoSignifi
RBP7	0.615329	5.49121	15.5029	2.47272e-49	4.75928e-48	101.093	UP in Cluster3
MFSD1	0.452296	9.69427	15.5007	2.542e-49	4.88827e-48	101.066	NoSignifi
ARHGAP20	0.216864	4.71963	15.4987	2.61102e-49	5.01655e-48	101.039	NoSignifi
DRAM1	0.626396	7.91042	15.4788	3.37111e-49	6.47116e-48	100.785	UP in Cluster3
AC079767.4	0.44605	3.92971	15.4609	4.24055e-49	8.13292e-48	100.557	NoSignifi
VKORC1	0.416283	8.71904	15.458	4.40371e-49	8.43836e-48	100.519	NoSignifi
[truncated: 20,523 more rows]

## Sheet: Table S6
Table S6. ​The differential expression genes of fibroblast subclusters.​
[truncated: 1,283 more rows]

[truncated: 1 more sheets: Table S7]
